# Supplementary material for: Single-cell growth inference of Corynebacterium glutamicum reveals asymptotically linear growth
Source: eLife. 2021 Oct 4;10:e70106. doi: 10.7554/eLife.70106 (PMC8594916; doi:10.7554/eLife.70106)
Supplement: Source data 1. [file elife-70106-data1.zip]

Archive with 883 entries (882 files):
- MEAN/
- MEAN/2.411 Ti014Tf031T.txt
- __MACOSX/MEAN/._2.411 Ti014Tf031T.txt
- MEAN/3.107 Ti005Tf012T.txt
- __MACOSX/MEAN/._3.107 Ti005Tf012T.txt
- MEAN/3.950 Ti005Tf016T.txt
- __MACOSX/MEAN/._3.950 Ti005Tf016T.txt
- MEAN/2.274 Ti030Tf025T.txt
- __MACOSX/MEAN/._2.274 Ti030Tf025T.txt
- MEAN/2.191 Ti042Tf025T.txt
- __MACOSX/MEAN/._2.191 Ti042Tf025T.txt
- MEAN/2.442 Ti006Tf024T.txt
- __MACOSX/MEAN/._2.442 Ti006Tf024T.txt
- MEAN/3.838 Ti021Tf026T.txt
- __MACOSX/MEAN/._3.838 Ti021Tf026T.txt
- MEAN/4.578 Ti001Tf014T.txt
- __MACOSX/MEAN/._4.578 Ti001Tf014T.txt
- MEAN/3.137 Ti012Tf024T.txt
- __MACOSX/MEAN/._3.137 Ti012Tf024T.txt
- MEAN/4.133 Ti002Tf024T.txt
- __MACOSX/MEAN/._4.133 Ti002Tf024T.txt
- MEAN/2.325 Ti015Tf037T.txt
- __MACOSX/MEAN/._2.325 Ti015Tf037T.txt
- MEAN/3.548 Ti003Tf013T.txt
- __MACOSX/MEAN/._3.548 Ti003Tf013T.txt
- MEAN/2.903 Ti002Tf025T.txt
- __MACOSX/MEAN/._2.903 Ti002Tf025T.txt
- MEAN/3.429 Ti005Tf007T.txt
- __MACOSX/MEAN/._3.429 Ti005Tf007T.txt
- MEAN/3.664 Ti010Tf032T.txt
- __MACOSX/MEAN/._3.664 Ti010Tf032T.txt
- MEAN/2.601 Ti036Tf025T.txt
- __MACOSX/MEAN/._2.601 Ti036Tf025T.txt
- MEAN/3.613 Ti007Tf012T.txt
- __MACOSX/MEAN/._3.613 Ti007Tf012T.txt
- MEAN/3.826 Ti009Tf014T.txt
- __MACOSX/MEAN/._3.826 Ti009Tf014T.txt
- MEAN/3.201 Ti014Tf030T.txt
- __MACOSX/MEAN/._3.201 Ti014Tf030T.txt
- MEAN/2.666 Ti007Tf024T.txt
- __MACOSX/MEAN/._2.666 Ti007Tf024T.txt
- MEAN/2.720 Ti001Tf035T.txt
- __MACOSX/MEAN/._2.720 Ti001Tf035T.txt
- MEAN/2.569 Ti002Tf020T.txt
- __MACOSX/MEAN/._2.569 Ti002Tf020T.txt
- MEAN/2.604 Ti003Tf030T.txt
- __MACOSX/MEAN/._2.604 Ti003Tf030T.txt
- MEAN/4.018 Ti009Tf032T.txt
- __MACOSX/MEAN/._4.018 Ti009Tf032T.txt
- MEAN/2.806 Ti013Tf024T.txt
- __MACOSX/MEAN/._2.806 Ti013Tf024T.txt
- MEAN/2.874 Ti027Tf023T.txt
- __MACOSX/MEAN/._2.874 Ti027Tf023T.txt
- MEAN/2.804 Ti004Tf004T.txt
- __MACOSX/MEAN/._2.804 Ti004Tf004T.txt
- MEAN/3.466 Ti008Tf030T.txt
- __MACOSX/MEAN/._3.466 Ti008Tf030T.txt
- MEAN/2.440 Ti061Tf023T.txt
- __MACOSX/MEAN/._2.440 Ti061Tf023T.txt
- MEAN/3.457 Ti005Tf035T.txt
- __MACOSX/MEAN/._3.457 Ti005Tf035T.txt
- MEAN/3.294 Ti002Tf013T.txt
- __MACOSX/MEAN/._3.294 Ti002Tf013T.txt
- MEAN/2.265 Ti037Tf023T.txt
- __MACOSX/MEAN/._2.265 Ti037Tf023T.txt
- MEAN/2.928 Ti002Tf033T.txt
- __MACOSX/MEAN/._2.928 Ti002Tf033T.txt
- MEAN/3.086 Ti010Tf026T.txt
- __MACOSX/MEAN/._3.086 Ti010Tf026T.txt
- MEAN/2.511 Ti031Tf023T.txt
- __MACOSX/MEAN/._2.511 Ti031Tf023T.txt
- MEAN/4.480 Ti039Tf023T.txt
- __MACOSX/MEAN/._4.480 Ti039Tf023T.txt
- MEAN/3.032 Ti019Tf031T.txt
- __MACOSX/MEAN/._3.032 Ti019Tf031T.txt
- MEAN/2.802 Ti003Tf005T.txt
- __MACOSX/MEAN/._2.802 Ti003Tf005T.txt
- MEAN/2.246 Ti008Tf013T.txt
- __MACOSX/MEAN/._2.246 Ti008Tf013T.txt
- MEAN/2.915 Ti020Tf031T.txt
- __MACOSX/MEAN/._2.915 Ti020Tf031T.txt
- MEAN/2.608 Ti010Tf024T.txt
- __MACOSX/MEAN/._2.608 Ti010Tf024T.txt
- MEAN/2.450 Ti006Tf020T.txt
- __MACOSX/MEAN/._2.450 Ti006Tf020T.txt
- MEAN/3.535 Ti008Tf025T.txt
- __MACOSX/MEAN/._3.535 Ti008Tf025T.txt
- MEAN/3.115 Ti012Tf014T.txt
- __MACOSX/MEAN/._3.115 Ti012Tf014T.txt
- MEAN/3.927 Ti003Tf019T.txt
- __MACOSX/MEAN/._3.927 Ti003Tf019T.txt
- MEAN/4.067 Ti001Tf028T.txt
- __MACOSX/MEAN/._4.067 Ti001Tf028T.txt
- MEAN/2.165 Ti020Tf026T.txt
- __MACOSX/MEAN/._2.165 Ti020Tf026T.txt
- MEAN/2.843 Ti015Tf031T.txt
- __MACOSX/MEAN/._2.843 Ti015Tf031T.txt
- MEAN/2.753 Ti001Tf033T.txt
- __MACOSX/MEAN/._2.753 Ti001Tf033T.txt
- MEAN/2.140 Ti055Tf025T.txt
- __MACOSX/MEAN/._2.140 Ti055Tf025T.txt
- MEAN/3.356 Ti009Tf025T.txt
- __MACOSX/MEAN/._3.356 Ti009Tf025T.txt
- MEAN/2.253 Ti065Tf023T.txt
- __MACOSX/MEAN/._2.253 Ti065Tf023T.txt
- MEAN/2.788 Ti009Tf030T.txt
- __MACOSX/MEAN/._2.788 Ti009Tf030T.txt
- MEAN/3.020 Ti026Tf025T.txt
- __MACOSX/MEAN/._3.020 Ti026Tf025T.txt
- MEAN/4.160 Ti020Tf025T.txt
- __MACOSX/MEAN/._4.160 Ti020Tf025T.txt
- MEAN/2.395 Ti046Tf023T.txt
- __MACOSX/MEAN/._2.395 Ti046Tf023T.txt
- MEAN/2.849 Ti035Tf023T.txt
- __MACOSX/MEAN/._2.849 Ti035Tf023T.txt
- MEAN/3.469 Ti064Tf023T.txt
- __MACOSX/MEAN/._3.469 Ti064Tf023T.txt
- MEAN/2.727 Ti004Tf020T.txt
- __MACOSX/MEAN/._2.727 Ti004Tf020T.txt
- MEAN/2.777 Ti045Tf025T.txt
- __MACOSX/MEAN/._2.777 Ti045Tf025T.txt
- MEAN/3.689 Ti021Tf025T.txt
- __MACOSX/MEAN/._3.689 Ti021Tf025T.txt
- MEAN/3.261 Ti009Tf031T.txt
- __MACOSX/MEAN/._3.261 Ti009Tf031T.txt
- MEAN/3.529 Ti006Tf005T.txt
- __MACOSX/MEAN/._3.529 Ti006Tf005T.txt
- MEAN/3.463 Ti003Tf009T.txt
- __MACOSX/MEAN/._3.463 Ti003Tf009T.txt
- MEAN/2.173 Ti054Tf025T.txt
- __MACOSX/MEAN/._2.173 Ti054Tf025T.txt
- MEAN/3.518 Ti008Tf014T.txt
- __MACOSX/MEAN/._3.518 Ti008Tf014T.txt
- MEAN/3.190 Ti043Tf025T.txt
- __MACOSX/MEAN/._3.190 Ti043Tf025T.txt
- MEAN/3.538 Ti011Tf026T.txt
- __MACOSX/MEAN/._3.538 Ti011Tf026T.txt
- MEAN/3.988 Ti005Tf033T.txt
- __MACOSX/MEAN/._3.988 Ti005Tf033T.txt
- MEAN/2.355 Ti003Tf007T.txt
- __MACOSX/MEAN/._2.355 Ti003Tf007T.txt
- MEAN/2.391 Ti004Tf007T.txt
- __MACOSX/MEAN/._2.391 Ti004Tf007T.txt
- MEAN/2.128 Ti044Tf023T.txt
- __MACOSX/MEAN/._2.128 Ti044Tf023T.txt
- MEAN/2.995 Ti033Tf023T.txt
- __MACOSX/MEAN/._2.995 Ti033Tf023T.txt
- MEAN/4.394 Ti011Tf019T.txt
- __MACOSX/MEAN/._4.394 Ti011Tf019T.txt
- MEAN/2.422 Ti003Tf023T.txt
- __MACOSX/MEAN/._2.422 Ti003Tf023T.txt
- MEAN/3.097 Ti002Tf027T.txt
- __MACOSX/MEAN/._3.097 Ti002Tf027T.txt
- MEAN/2.723 Ti003Tf035T.txt
- __MACOSX/MEAN/._2.723 Ti003Tf035T.txt
- MEAN/3.497 Ti020Tf024T.txt
- __MACOSX/MEAN/._3.497 Ti020Tf024T.txt
- MEAN/2.141 Ti004Tf012T.txt
- __MACOSX/MEAN/._2.141 Ti004Tf012T.txt
- MEAN/2.847 Ti011Tf031T.txt
- __MACOSX/MEAN/._2.847 Ti011Tf031T.txt
- MEAN/2.677 Ti002Tf011T.txt
- __MACOSX/MEAN/._2.677 Ti002Tf011T.txt
- MEAN/3.010 Ti030Tf023T.txt
- __MACOSX/MEAN/._3.010 Ti030Tf023T.txt
- MEAN/2.959 Ti013Tf023T.txt
- __MACOSX/MEAN/._2.959 Ti013Tf023T.txt
- MEAN/3.021 Ti063Tf025T.txt
- __MACOSX/MEAN/._3.021 Ti063Tf025T.txt
- MEAN/2.251 Ti005Tf023T.txt
- __MACOSX/MEAN/._2.251 Ti005Tf023T.txt
- MEAN/3.167 Ti004Tf030T.txt
- __MACOSX/MEAN/._3.167 Ti004Tf030T.txt
- MEAN/3.244 Ti003Tf031T.txt
- __MACOSX/MEAN/._3.244 Ti003Tf031T.txt
- MEAN/2.473 Ti009Tf004T.txt
- __MACOSX/MEAN/._2.473 Ti009Tf004T.txt
- MEAN/3.424 Ti008Tf012T.txt
- __MACOSX/MEAN/._3.424 Ti008Tf012T.txt
- MEAN/2.579 Ti001Tf013T.txt
- __MACOSX/MEAN/._2.579 Ti001Tf013T.txt
- MEAN/4.005 Ti019Tf032T.txt
- __MACOSX/MEAN/._4.005 Ti019Tf032T.txt
- MEAN/3.601 Ti047Tf025T.txt
- __MACOSX/MEAN/._3.601 Ti047Tf025T.txt
- MEAN/3.936 Ti009Tf012T.txt
- __MACOSX/MEAN/._3.936 Ti009Tf012T.txt
- MEAN/4.637 Ti001Tf025T.txt
- __MACOSX/MEAN/._4.637 Ti001Tf025T.txt
- MEAN/2.924 Ti011Tf030T.txt
- __MACOSX/MEAN/._2.924 Ti011Tf030T.txt
- MEAN/3.579 Ti026Tf024T.txt
- __MACOSX/MEAN/._3.579 Ti026Tf024T.txt
- MEAN/4.053 Ti001Tf015T.txt
- __MACOSX/MEAN/._4.053 Ti001Tf015T.txt
- MEAN/2.451 Ti007Tf020T.txt
- __MACOSX/MEAN/._2.451 Ti007Tf020T.txt
- MEAN/2.192 Ti009Tf024T.txt
- __MACOSX/MEAN/._2.192 Ti009Tf024T.txt
- MEAN/2.880 Ti025Tf023T.txt
- __MACOSX/MEAN/._2.880 Ti025Tf023T.txt
- MEAN/2.657 Ti008Tf004T.txt
- __MACOSX/MEAN/._2.657 Ti008Tf004T.txt
- MEAN/3.326 Ti019Tf023T.txt
- __MACOSX/MEAN/._3.326 Ti019Tf023T.txt
- MEAN/4.044 Ti005Tf021T.txt
- __MACOSX/MEAN/._4.044 Ti005Tf021T.txt
- MEAN/2.480 Ti056Tf025T.txt
- __MACOSX/MEAN/._2.480 Ti056Tf025T.txt
- MEAN/4.315 Ti006Tf004T.txt
- __MACOSX/MEAN/._4.315 Ti006Tf004T.txt
- MEAN/3.306 Ti001Tf021T.txt
- __MACOSX/MEAN/._3.306 Ti001Tf021T.txt
- MEAN/3.386 Ti013Tf014T.txt
- __MACOSX/MEAN/._3.386 Ti013Tf014T.txt
- MEAN/3.525 Ti013Tf026T.txt
- __MACOSX/MEAN/._3.525 Ti013Tf026T.txt
- MEAN/4.053 Ti022Tf031T.txt
- __MACOSX/MEAN/._4.053 Ti022Tf031T.txt
- MEAN/3.116 Ti023Tf023T.txt
- __MACOSX/MEAN/._3.116 Ti023Tf023T.txt
- MEAN/2.244 Ti062Tf023T.txt
- __MACOSX/MEAN/._2.244 Ti062Tf023T.txt
- MEAN/2.686 Ti014Tf025T.txt
- __MACOSX/MEAN/._2.686 Ti014Tf025T.txt
- MEAN/3.732 Ti029Tf023T.txt
- __MACOSX/MEAN/._3.732 Ti029Tf023T.txt
- MEAN/3.729 Ti010Tf031T.txt
- __MACOSX/MEAN/._3.729 Ti010Tf031T.txt
- MEAN/2.510 Ti004Tf034T.txt
- __MACOSX/MEAN/._2.510 Ti004Tf034T.txt
- MEAN/3.868 Ti017Tf025T.txt
- __MACOSX/MEAN/._3.868 Ti017Tf025T.txt
- MEAN/2.845 Ti005Tf034T.txt
- __MACOSX/MEAN/._2.845 Ti005Tf034T.txt
- MEAN/2.474 Ti006Tf030T.txt
- __MACOSX/MEAN/._2.474 Ti006Tf030T.txt
- MEAN/3.928 Ti005Tf008T.txt
- __MACOSX/MEAN/._3.928 Ti005Tf008T.txt
- MEAN/2.771 Ti014Tf015T.txt
- __MACOSX/MEAN/._2.771 Ti014Tf015T.txt
- MEAN/2.966 Ti001Tf007T.txt
- __MACOSX/MEAN/._2.966 Ti001Tf007T.txt
- MEAN/2.707 Ti003Tf024T.txt
- __MACOSX/MEAN/._2.707 Ti003Tf024T.txt
- MEAN/3.564 Ti006Tf037T.txt
- __MACOSX/MEAN/._3.564 Ti006Tf037T.txt
- MEAN/2.960 Ti004Tf022T.txt
- __MACOSX/MEAN/._2.960 Ti004Tf022T.txt
- MEAN/3.990 Ti005Tf009T.txt
- __MACOSX/MEAN/._3.990 Ti005Tf009T.txt
- MEAN/3.328 Ti034Tf025T.txt
- __MACOSX/MEAN/._3.328 Ti034Tf025T.txt
- MEAN/2.239 Ti056Tf023T.txt
- __MACOSX/MEAN/._2.239 Ti056Tf023T.txt
- MEAN/2.290 Ti001Tf029T.txt
- __MACOSX/MEAN/._2.290 Ti001Tf029T.txt
- MEAN/2.298 Ti051Tf025T.txt
- __MACOSX/MEAN/._2.298 Ti051Tf025T.txt
- MEAN/2.824 Ti002Tf031T.txt
- __MACOSX/MEAN/._2.824 Ti002Tf031T.txt
- MEAN/3.479 Ti002Tf001T.txt
- __MACOSX/MEAN/._3.479 Ti002Tf001T.txt
- MEAN/2.941 Ti021Tf024T.txt
- __MACOSX/MEAN/._2.941 Ti021Tf024T.txt
- MEAN/2.403 Ti008Tf026T.txt
- __MACOSX/MEAN/._2.403 Ti008Tf026T.txt
- MEAN/3.435 Ti002Tf009T.txt
- __MACOSX/MEAN/._3.435 Ti002Tf009T.txt
- MEAN/3.926 Ti004Tf005T.txt
- __MACOSX/MEAN/._3.926 Ti004Tf005T.txt
- MEAN/4.608 Ti007Tf017T.txt
- __MACOSX/MEAN/._4.608 Ti007Tf017T.txt
- MEAN/1.885 Ti007Tf029T.txt
- __MACOSX/MEAN/._1.885 Ti007Tf029T.txt
- MEAN/2.316 Ti017Tf032T.txt
- __MACOSX/MEAN/._2.316 Ti017Tf032T.txt
- MEAN/3.358 Ti007Tf007T.txt
- __MACOSX/MEAN/._3.358 Ti007Tf007T.txt
- MEAN/2.412 Ti006Tf013T.txt
- __MACOSX/MEAN/._2.412 Ti006Tf013T.txt
- MEAN/2.479 Ti001Tf019T.txt
- __MACOSX/MEAN/._2.479 Ti001Tf019T.txt
- MEAN/3.927 Ti060Tf025T.txt
- __MACOSX/MEAN/._3.927 Ti060Tf025T.txt
- MEAN/3.855 Ti002Tf035T.txt
- __MACOSX/MEAN/._3.855 Ti002Tf035T.txt
- MEAN/3.688 Ti006Tf008T.txt
- __MACOSX/MEAN/._3.688 Ti006Tf008T.txt
- MEAN/3.731 Ti003Tf020T.txt
- __MACOSX/MEAN/._3.731 Ti003Tf020T.txt
- MEAN/3.033 Ti014Tf026T.txt
- __MACOSX/MEAN/._3.033 Ti014Tf026T.txt
- MEAN/2.709 Ti001Tf011T.txt
- __MACOSX/MEAN/._2.709 Ti001Tf011T.txt
- MEAN/2.967 Ti003Tf004T.txt
- __MACOSX/MEAN/._2.967 Ti003Tf004T.txt
- MEAN/2.707 Ti011Tf009T.txt
- __MACOSX/MEAN/._2.707 Ti011Tf009T.txt
- MEAN/2.052 Ti017Tf030T.txt
[truncated: 583 more entries]
