# Supplementary material for: Single-cell growth inference of Corynebacterium glutamicum reveals asymptotically linear growth
Source: eLife. 2021 Oct 4;10:e70106. doi: 10.7554/eLife.70106 (PMC8594916; doi:10.7554/eLife.70106)
Supplement: Source data 1. [file elife-70106-data1.zip › MEAN/2.411 Ti014Tf031T.txt]

6826.134
6928.81988888889
7036.36472727273
7036.62138461538
7166.44471428571
7277.40873684211
7388.344
7520.283
7661.91781818182
7673.04904166667
7726.979
7720.75744
7633.18464
7607.68635714286
7671.72696428571
7670.62720689655
7626.42568965517
7545.76587096774
7559.38612903226
7622.7954516129
7655.9081875
7655.83565625
7637.69621212121
7605.84966666667
7611.38079411765
7611.41482352941
7623.60341666667
7657.26563888889
7669.51294444444
7656.54455555556
7586.52341666667
7503.74918421053
7455.41797368421
7419.94692105263
7355.32960526316
7334.3078974359
7386.08023076923
7397.14733333333
7333.16143589744
7246.91292307692
7198.7303
7155.207425
7118.687825
7064.02865853659
6994.89723809524
6912.98597619048
6827.59607142857
6736.31735714286
6688.67033333333
6672.10019047619
6616.70311904762
6518.39971428571
6414.51926190476
6353.18034883721
6332.61906976744
6323.38613953488
6273.2251627907
6199.95865116279
6138.1766744186
6076.75565909091
5999.92106818182
5922.16745454545
5861.35927272727
5807.99866666667
5756.18637777778
5710.48513333333
5700.92266666667
5668.92428888889
5583.11428888889
5477.96277777778
5390.47564444444
5381.78924444444
5365.21335555556
5247.52991111111
5128.48951111111
5092.24284444444
5104.66011111111
5080.6306
4988.93544444444
4910.2124
4892.29117391304
4881.15515217391
4882.57680851064
4873.81693617021
4834.47153191489
4788.42136170213
4720.9355
4610.01560869565
4567.23126086957
4596.46152173913
4627.40295652174
4581.60886956522
4513.01891304348
4489.93943478261
4491.43976086957
4492.6917173913
4462.9647826087
4438.33721276596
4428.246
4391.79961702128
4342.0859787234
4342.56719148936
4342.50774468085
4302.99652083333
4266.64433333333
4258.13895833333
4254.74585416667
4259.89641666667
4281.08933333333
4249.95066666667
4204.48452083333
4200.56147916667
4186.28825
4134.88970833333
4128.86183333333
4164.10545833333
4167.68491836735
4165.57102040816
4172.34004081633
4136.63540816327
4101.40965306122
4114.06942857143
4138.51708163265
4129.46767346939
4112.9561
4104.97964
4111.40516
4118.26482
4134.02388
4161.07706
4172.91622
4171.7843877551
4160.22754
4154.76986
4149.64236
4131.08614
4161.71054
4195.37486
4196.8852
4217.65876
4245.5707
4265.4299
4296.1625
4343.12924
4404.05034
4461.58024
4490.18562
4485.21868
4537.9871
4602.36851020408
4673.50740816327
4750.61240816327
4795.95575510204
4835.29530612245
4906.56032653061
4979.97116326531
5011.43925
5030.24868085106
5057.21521276596
5106.05310638298
5213.64238297872
5289.75143478261
5352.12745652174
5371.94008888889
5435.88157777778
5473.81893333333
5585.4495
5631.18644186046
5765.73357142857
5853.72904761905
5831.86636585366
5892.84192682927
5675.33281578947
5762.52208108108
5883.51983333333
5823.23394285714
5936.49605882353
5838.61466666667
5880.98125
5849.93834375
5762.87156666667
5861.67651724138
5860.2615
6041.39216
5924.84976190476
