# Supplementary material for: Single-cell growth inference of Corynebacterium glutamicum reveals asymptotically linear growth
Source: eLife. 2021 Oct 4;10:e70106. doi: 10.7554/eLife.70106 (PMC8594916; doi:10.7554/eLife.70106)
Supplement: Source data 1. [file elife-70106-data1.zip › MEAN/3.107 Ti005Tf012T.txt]

3137.30866666667
3231.09394117647
3291.88852941176
3327.04314285714
3454.56042857143
3502.748625
3604.132
3642.58426923077
3686.54392307692
3718.24203571429
3794.16560714286
3820.99696551724
3880.00710344828
3874.52232258065
3951.78625
4071.15715625
4129.3731875
4077.27176470588
4097.86255882353
4111.80876470588
4116.14120588235
4080.3615
4101.52208333333
4110.29602777778
4155.47508333333
4238.28027777778
4247.84583333333
4174.38875675676
4157.68635135135
4151.64516216216
4139.00878378378
4171.99321621622
4099.09210810811
4053.80068421053
4022.26902631579
4029.22255263158
4034.72478947368
3973.76587179487
3900.24641025641
3851.56971794872
3837.81258974359
3817.34448717949
3774.57815384615
3743.60465
3721.4512
3671.17015
3631.525125
3610.235675
3582.364775
3513.30545
3456.919925
3495.926725
3478.13625
3442.383425
3391.31383333333
3347.84614634146
3315.86185365854
3283.41835714286
3253.88492682927
3236.93378048781
3212.54564285714
3181.19146341463
3156.28292682927
3137.99628571429
3112.39165853659
3103.27431707317
3122.56111904762
3126.13275609756
3103.25354761905
3089.32764285714
3081.66002439024
3041.79
3040.38945238095
3032.93633333333
2991.02997619048
2972.42752380952
2963.19438095238
2923.88669047619
2882.74053488372
2868.79113953488
2863.48709302326
2835.42858139535
2807.85944186047
2827.05737209302
2842.6406744186
2816.9970952381
2756.44609302326
2718.06397674419
2719.768
2723.881
2698.82993023256
2671.90565116279
2652.28627906977
2663.85747619048
2674.09962790698
2649.83454545455
2609.60734883721
2572.00386046512
2552.20288636364
2551.14665909091
2547.29320930233
2547.65711363636
2545.41781395349
2515.6736744186
2502.14411627907
2487.55240909091
2466.01323255814
2458.48269767442
2455.97563636364
2454.87061363636
2445.28279069767
2409.50848837209
2398.60315909091
2400.78856818182
2408.46190909091
2408.1815
2397.07236363636
2389.64879545455
2380.94836363636
2354.43604444444
2336.83626666667
2328.89371111111
2327.30697777778
2351.23286666667
2378.4306
2390.27811111111
2377.96131111111
2347.37124444444
2319.67175555556
2297.60473333333
2299.41788888889
2308.09291111111
2290.12024444444
2325.37504444444
2347.31255555556
2353.55791111111
2353.08348888889
2361.58348888889
2375.32164444444
2373.09393333333
2346.18537777778
2329.72276086957
2339.59039130435
2337.59408695652
2317.10115217391
2296.151
2297.50715217391
2321.36636956522
2342.49468085106
2350.62463829787
2339.94240425532
2318.36580851064
2298.18785106383
2283.51075
2316.84672916667
2299.88958333333
2291.27529166667
2294.89563829787
2265.39382978723
2254.88827083333
2297.59510416667
2337.22645833333
2350.225125
2356.25383333333
2348.52202083333
2343.56035416667
2332.47658333333
2301.85689795918
2288.80612244898
2305.93039583333
2317.88089583333
2349.22754166667
2363.188125
2347.62002040816
2335.8693877551
2332.5492244898
2329.84665306122
2337.62112244898
2343.783125
2324.08944897959
2323.71104081633
2330.74081632653
2354.35612244898
2401.61591836735
2422.34440816327
2411.20046938776
2411.51124489796
2433.34632653061
2447.09247916667
2449.6664375
2472.76560416667
2490.1975625
2504.16725
2524.41312244898
2517.55728571429
2545.816625
2588.821875
2622.15035416667
2657.02039583333
2683.15489583333
2694.10844680851
2709.90580434783
2728.85893478261
2735.08480434783
2754.59735555556
2783.59031111111
2829.25364444444
2875.55759090909
2927.38130232558
2931.98618604651
2927.87942857143
2938.64728571429
2957.78197619048
2996.75592682927
3055.3172
3084.2152
3123.42607692308
3123.70220512821
3129.62810526316
3154.64094594595
3168.62097297297
3199.46691666667
3216.9215
3240.39326470588
3259.29912121212
3299.5899375
3317.3628
3309.0624
3341.26025925926
3338.20372
3265.16183333333
3247.15119047619
3249.91682352941
3232.77621428571
3133.469
3113.2585
3069.41
3168.192
