# Supplementary material for: Single-cell growth inference of Corynebacterium glutamicum reveals asymptotically linear growth
Source: eLife. 2021 Oct 4;10:e70106. doi: 10.7554/eLife.70106 (PMC8594916; doi:10.7554/eLife.70106)
Supplement: Source data 1. [file elife-70106-data1.zip › MEAN/3.950 Ti005Tf016T.txt]

2664.755
2887.639
2940.12441666667
2975.61676470588
3126.89438888889
3293.36652631579
3359.69486363636
3485.36295454545
3619.46666666667
3716.37484
3777.54780769231
3788.69372413793
3886.57796428571
3951.9761
4041.11821875
4187.62351612903
4266.6395625
4307.014
4292.61791176471
4325.96442857143
4361.2978
4422.60591428571
4461.73230555556
4491.1925
4465.34755555556
4443.74578378378
4403.87940540541
4364.54472972973
4349.86563157895
4347.70723076923
4387.56878947368
4388.79071794872
4354.32738461538
4298.35248717949
4286.65135
4244.351375
4161.01766666667
4049.4776097561
4027.9588
4054.444825
4053.08131707317
4011.4866097561
3972.107475
3942.78004878049
3907.31682926829
3873.7144
3848.74951219512
3800.34888095238
3769.00324390244
3771.28795121951
3770.73066666667
3720.1179047619
3656.12638095238
3580.20741860465
3554.61907142857
3554.6179047619
3515.72504651163
3469.63581395349
3465.06376190476
3480.47658139535
3464.56618604651
3411.38737209302
3382.93313636364
3377.66886363636
3373.10418604651
3339.85233333333
3324.10588372093
3317.16297619048
3288.76447619048
3259.48234883721
3225.53530952381
3186.26845238095
3168.41474418605
3162.77261904762
3118.19572093023
3056.22231818182
3022.58604651163
3008.02420930233
2974.10679545455
2926.21227906977
2897.72439534884
2884.0745
2857.19288372093
2834.11030952381
2848.04720454545
2864.82002272727
2822.71931818182
2788.49184090909
2790.13081818182
2775.62238636364
2753.7705
2753.70084090909
2810.7005
2859.87534090909
2799.99175
2722.74977272727
2699.40254545455
2688.67706666667
2688.81582222222
2701.66535555556
2699.4294
2691.14113333333
2678.26811111111
2647.85
2609.59015555556
2600.79068888889
2599.86846666667
2601.20933333333
2602.81293333333
2596.65535555556
2599.26131111111
2604.67186666667
2591.51410869565
2578.1415
2574.73347826087
2582.07017391304
2621.36147826087
2644.5097826087
2616.72139130435
2592.43093478261
2590.87330434783
2594.09432608696
2601.66358695652
2611.02632608696
2601.08347826087
2588.21725531915
2591.16395744681
2605.99163829787
2611.61295744681
2586.53323913043
2593.13697826087
2637.26991304348
2690.28465217391
2741.60439130435
2776.01854347826
2795.86495652174
2820.09823913043
2859.14430434783
2898.48217391304
2916.68930434783
2953.24817391304
3001.91680434783
3018.95365217391
3029.48006521739
3039.81182608696
3047.05084782609
3078.94539130435
3148.08006521739
3212.22206521739
3271.22986956522
3370.84780434783
3477.94260869565
3581.07242553192
3729.1447173913
3847.977
3989.28960869565
4153.51673913043
4323.0457173913
4500.44908695652
4613.19506521739
4670.02315217391
4760.24941304348
4812.50093478261
4846.99410869565
4875.42069565217
4846.38902173913
4736.76725531915
4633.48691489362
4524.27740425532
4402.97682978723
4289.78540425532
4182.81438297872
4072.07860869565
3977.83619565217
3861.40008695652
3734.96223913043
3637.07510869565
3532.80173913043
3409.62387234043
3335.471
3305.44625531915
3254.65227659574
3217.17478723404
3226.70810638298
3178.18391489362
3154.41212765957
3134.88982978723
3089.76753191489
3020.62254166667
2989.3933125
2982.8293125
2991.19760416667
2982.47093617021
2943.54834042553
2912.76176595745
2883.38359574468
2873.38417021277
2883.27240425532
2868.72353191489
2831.57746808511
2815.57882978723
2824.20044680851
2787.09293478261
2793.47019148936
2801.52129787234
2816.42689361702
2807.16019148936
2801.77797916667
2827.91174468085
2833.354
2818.81936170213
2816.77887234043
2801.43165957447
2802.53308510638
2840.0775106383
2866.52965217391
2855.82274468085
2835.24934042553
2850.2315106383
2871.68976595745
2874.56889361702
2887.62958695652
2885.45810869565
2939.74495652174
2942.94782978723
2956.59629787234
2961.96189130435
2942.66955319149
2927.528
2928.51655319149
2947.24476595745
2968.49372340426
2994.06923913043
3019.74223913043
3032.9832826087
3031.80893478261
3022.6932826087
3031.93984782609
3051.00417391304
3072.92584782609
3098.88260869565
3126.9597173913
3140.85776086957
3166.677
3182.02713043478
3169.55258695652
3159.63304444444
3195.13828888889
3240.15751111111
3247.0732173913
3274.48862222222
3326.37742222222
3364.00235555556
3379.65922222222
3386.3564
3391.56893181818
3405.30270454545
3440.52438636364
3496.71843181818
3534.93681395349
3525.23609302326
3516.92234883721
3545.559
3617.85504761905
3659.59223809524
3668.57114285714
3671.98578571429
3714.55166666667
3757.90111904762
3775.87578048781
3818.8382
3863.95629268293
3890.99041463415
3912.1704
3918.1966
3910.5792
3932.868975
3961.00051282051
3965.50507692308
3996.28164102564
4042.41365789474
4087.99328947368
4095.37792105263
4105.89526315789
4171.39647222222
4155.59994444444
4153.18611428571
4207.08065714286
4173.25105882353
4176.99660606061
4166.96606060606
4118.47321212121
4093.71893548387
4132.63425806452
4187.3074
4176.91624137931
4126.85871428571
4102.84803703704
4137.4764
4121.16516
4056.42773913043
4042.677
4085.40121052632
4080.04744444444
4017.08835294118
