# Supplementary material for: Single-cell growth inference of Corynebacterium glutamicum reveals asymptotically linear growth
Source: eLife. 2021 Oct 4;10:e70106. doi: 10.7554/eLife.70106 (PMC8594916; doi:10.7554/eLife.70106)
Supplement: Source data 1. [file elife-70106-data1.zip › MEAN/2.274 Ti030Tf025T.txt]

6729.11285714286
6345.0858125
6235.47752631579
6233.5539047619
6072.83766666667
5950.0055
5865.10846153846
5756.85125925926
5521.44160714286
5329.41803448276
5206.4155862069
4975.6270625
4921.35159375
4867.38033333333
4792.77706060606
4715.16258823529
4616.69017647059
4559.25722857143
4466.14816666667
4395.93221621622
4309.11686486486
4237.25972972973
4197.40484210526
4122.97818421053
4065.394
4006.47605128205
3988.50545
3934.900725
3864.1442
3824.648625
3810.996275
3777.8601
3702.80546341463
3677.9739
3630.57905
3565.132225
3531.601175
3511.9905
3482.93429268293
3451.9961
3426.470325
3398.15592682927
3365.42873170732
3339.84951219512
3338.47178571429
3308.80412195122
3249.44848780488
3207.23230952381
3192.0292195122
3183.06212195122
3174.18416666667
3178.73380487805
3190.67207317073
3179.38673170732
3131.41856097561
3105.075
3099.63433333333
3103.67121428571
3087.23673809524
3059.63916666667
3046.31052380952
3031.80952380952
3020.60776190476
3036.03128571429
3058.81564285714
3061.70466666667
3055.5955
3030.27195238095
2992.50514285714
2962.7739047619
2943.65983333333
2933.31523809524
2959.57868292683
2999.341275
3015.8728
3030.79665
3066.60965
3056.813975
3013.991275
3027.24787804878
3066.03256097561
3088.12095121951
3085.44741463415
3071.6606097561
3071.00726829268
3090.89373170732
3109.86134146341
3097.977125
3085.660225
3114.3116
3137.816575
3129.471875
3140.479475
3154.19056097561
3151.81868292683
3160.51095121951
3160.09470731707
3152.86668292683
3156.4977
3171.808575
3184.94765
3179.786875
3184.54795121951
3202.87168292683
3219.19268292683
3230.33631707317
3243.37595121951
3261.02019512195
3286.43519512195
3296.94453658537
3283.975925
3283.927975
3291.653475
3295.4143
3310.314575
3348.02212195122
3384.32146341463
3396.35504878049
3381.00368292683
3380.1993902439
3402.27663414634
3419.30795
3427.600825
3443.713025
3465.18795
3412.92051282051
3363.79964102564
3379.66484615385
3409.11379487179
3424.39207692308
3422.93046153846
3400.59676923077
3385.71376923077
3385.12261538462
3371.14844736842
3402.18547368421
3425.61602702703
3406.41713513514
3389.47537837838
3415.81764864865
3462.308
3465.95735135135
3442.91991891892
3456.24748648649
3495.07528571429
3518.1138
3515.52271428571
3503.62037142857
3550.45029411765
3587.35855882353
3557.96724242424
3504.03133333333
3499.08527272727
3520.41272727273
3536.18838709677
3537.24451612903
3525.39676666667
3540.10273333333
3596.03425
3565.47610714286
3552.6205
3572.82026923077
3576.06995833333
3551.95058333333
3590.23309090909
3584.68754545455
3552.17035
3510.0179
3537.51541176471
3514.80288235294
3539.83933333333
3387.06438461538
3344.31616666667
3562.032
