# Supplementary material for: Single-cell growth inference of Corynebacterium glutamicum reveals asymptotically linear growth
Source: eLife. 2021 Oct 4;10:e70106. doi: 10.7554/eLife.70106 (PMC8594916; doi:10.7554/eLife.70106)
Supplement: Source data 1. [file elife-70106-data1.zip › MEAN/2.191 Ti042Tf025T.txt]

2698.229
2684.86225
2708.32513333333
2741.2655
2770.8665
2800.18390909091
2894.04554545455
2993.751125
3059.39008
3093.76638461538
3061.18496551724
3069.7045862069
3079.96186666667
3110.16251612903
3155.57409375
3222.21821875
3258.08196875
3227.79281818182
3214.54544117647
3250.043
3284.07927777778
3295.32613888889
3271.66110810811
3259.50655263158
3256.88961538462
3296.01225641026
3319.98076923077
3310.16235
3295.30519512195
3307.71068292683
3329.4653902439
3384.032
3403.18638095238
3352.98730952381
3303.14380952381
3280.38102325581
3283.71572727273
3274.09031818182
3247.61938636364
3204.72811111111
3200.35595555556
3212.4114
3199.48506666667
3166.68566666667
3137.47206666667
3103.42534782609
3089.53160869565
3076.30608695652
3074.13406521739
3073.67423913043
3080.28989130435
3080.29989130435
3057.4307826087
3047.99604255319
3030.46721276596
3020.04434042553
3012.3480212766
2998.4000212766
2986.73259574468
2970.98734042553
2941.7335106383
2908.44159574468
2888.83646808511
2887.93617021277
2882.21529787234
2862.21427659574
2837.4120212766
2780.97440425532
2728.79334042553
2736.57257446808
2751.90312765957
2739.41061702128
2721.67070212766
2723.14804255319
2691.63082978723
2654.7544893617
2644.93429787234
2620.71968085106
2582.22810638298
2570.84019148936
2594.63786956522
2599.62397826087
2577.69284782609
2571.07782608696
2570.2432826087
2555.95056521739
2537.50295652174
2521.411
2507.81491304348
2490.87043478261
2465.3487173913
2435.75008695652
2418.56991304348
2426.66610869565
2442.69126086957
2430.563
2411.6917173913
2390.54715217391
2372.85826086957
2353.71723913043
2332.57758695652
2317.74736956522
2308.26348888889
2320.64284444444
2341.02572727273
2339.29088636364
2334.30256818182
2318.14145454545
2301.01454545455
2305.18740909091
2312.24877272727
2330.31202272727
2338.12620454545
2343.25404545455
2340.05490909091
2304.27831818182
2294.22188636364
2317.14856818182
2333.78106818182
2328.55629545455
2306.6455
2300.41565909091
2324.48984090909
2325.51606818182
2317.66365909091
2355.66495454545
2392.36711627907
2398.05095238095
2414.29969047619
2411.93611904762
2401.17335714286
2420.49745238095
2434.27292857143
2491.70838095238
2524.00261904762
2506.032725
2524.81645
2541.88882051282
2567.79384615385
2585.99358974359
2564.59138888889
2583.13419444444
2589.90197142857
2625.45628571429
2635.105
2613.57547058824
2632.47785294118
2646.37893939394
2697.4
2692.98138709677
2677.37425806452
2679.41543333333
2711.90879310345
2736.886
2763.25942857143
2808.85203571429
2841.07877777778
2935.70207692308
2955.50612
3002.2605
3047.31218181818
3124.97895238095
3208.77904761905
3201.54265
3181.68972222222
3202.91123529412
3205.54653333333
