# Supplementary material for: Single-cell growth inference of Corynebacterium glutamicum reveals asymptotically linear growth
Source: eLife. 2021 Oct 4;10:e70106. doi: 10.7554/eLife.70106 (PMC8594916; doi:10.7554/eLife.70106)
Supplement: Source data 1. [file elife-70106-data1.zip › MEAN/2.442 Ti006Tf024T.txt]

2765.88
2906.994625
3020.8118
3047.88809090909
3088.666
3195.01573333333
3229.93564705882
3284.13222222222
3332.76747368421
3392.09895
3495.15325
3535.79418181818
3523.78513043478
3465.387625
3437.55776
3440.67176923077
3501.98553846154
3552.76626923077
3543.04714814815
3493.17746428571
3457.04706896552
3467.86773333333
3543.08246666667
3585.9177
3532.11103225806
3473.20516129032
3456.652875
3469.977
3482.29878125
3487.79890625
3480.71344117647
3459.97002941176
3437.06164705882
3424.20355882353
3404.16882352941
3362.40223529412
3316.29568571429
3304.67768571429
3310.48508571429
3292.72857142857
3258.49947222222
3229.25763888889
3214.49252777778
3203.74044444444
3179.75091666667
3164.34305555556
3146.54472972973
3137.09821621622
3149.97354054054
3140.83
3103.90205263158
3101.24297368421
3085.49512820513
3050.12292307692
3033.37061538462
3068.56043589744
3064.97525641026
3013.1358974359
2983.00225
2971.108075
2959.13505
2953.23195
2923.232875
2882.101775
2861.3783902439
2858.36321951219
2878.04819512195
2891.06680487805
2901.21480487805
2884.51995121951
2839.46436585366
2836.79958536585
2845.90456097561
2846.11534146341
2845.8966097561
2828.37680487805
2807.99197560976
2776.51409756098
2739.01682926829
2737.19597560976
2744.23323809524
2725.06971428571
2712.46725581395
2707.95558139535
2696.96144186047
2675.70227906977
2658.53651162791
2659.59774418605
2666.32737209302
2664.42651162791
2655.14539534884
2632.73709302326
2625.18378571429
2612.01757142857
2575.63642857143
2586.17423809524
2604.46328571429
2589.77944186046
2558.49823255814
2568.7296744186
2591.26486046512
2565.74129545455
2550.40115909091
2554.85252272727
2540.90854545455
2536.23011363636
2537.41272727273
2529.86684090909
2530.14586363636
2532.95820454545
2518.77727272727
2496.03409090909
2474.02
2468.70195454545
2461.08720454545
2456.56754545455
2473.14856818182
2498.33431818182
2493.88620454545
2466.67106818182
2454.47225
2461.94379545455
2454.84322727273
2431.43465909091
2408.9045
2408.40522727273
2435.01459090909
2433.47195348837
2420.90834883721
2420.23139534884
2407.89953488372
2400.3106744186
2397.19825581395
2399.04213953488
2387.90002272727
2405.40843181818
2435.35169767442
2422.31618181818
2419.87370454545
2423.89244186047
2412.62840909091
2416.81077272727
2443.06042857143
2435.84646511628
2438.47397674419
2467.914
2476.85439534884
2474.30457142857
2476.661375
2460.8463902439
2461.832
2494.563475
2526.039725
2516.76145
2517.15902564103
2539.9927948718
2576.61874358974
2596.69087179487
2607.68242105263
2621.86478947368
2624.92113157895
2634.74828947368
2664.97368421053
2684.26897222222
2676.24738888889
2693.98597142857
2734.76702941176
2795.30748484848
2828.41345454545
2795.79575757576
2752.5226875
2745.94828125
2804.23983870968
2837.8755
2837.47803448276
2832.44120689655
2920.2005
2935.86476923077
2892.16956
2835.40372
2817.17495833333
2797.54356521739
2796.16259090909
2811.51826315789
2790.20816666667
2729.92716666667
2720.6662
