# Supplementary material for: Single-cell growth inference of Corynebacterium glutamicum reveals asymptotically linear growth
Source: eLife. 2021 Oct 4;10:e70106. doi: 10.7554/eLife.70106 (PMC8594916; doi:10.7554/eLife.70106)
Supplement: Source data 1. [file elife-70106-data1.zip › MEAN/3.838 Ti021Tf026T.txt]

4326.53675
4425.57788888889
4534.02784210526
4667.20738095238
4778.77752173913
4790.415
4810.31566666667
4867.64388461538
4916.36315384615
4999.05182142857
5069.91365517241
5041.24493548387
5059.48609677419
5128.80946875
5115.22145454545
5106.87814705882
5066.90067647059
5060.34911428571
5064.0592
5063.66152777778
5108.03230555556
5139.59640540541
5079.02918918919
5039.64884210526
5008.66684615385
5017.96807692308
5025.17838461538
5033.1365
5008.799375
4998.829925
4995.60234146341
4984.64426829268
4938.42002439024
4878.07880487805
4853.97683333333
4797.20621428571
4724.76021428571
4655.1815
4616.25193023256
4591.23025581395
4527.11095454545
4440.68934090909
4402.69643181818
4408.44938636364
4396.54061363636
4375.48802272727
4334.95865909091
4282.5728
4247.19235555556
4200.42991111111
4135.7654
4091.66615909091
4061.45740909091
4069.48395555556
4060.68295555556
4004.50471111111
3971.21666666667
3976.38733333333
3939.82344444444
3880.92235555556
3832.75932608696
3788.10723913043
3757.70693478261
3712.78267391304
3674.56630434783
3656.3392826087
3639.8065
3602.69561702128
3577.07640425532
3585.30958695652
3558.60958695652
3513.9787826087
3475.19556521739
3444.93680434783
3421.36758695652
3390.17082608696
3344.43027659574
3307.60878723404
3274.28674468085
3251.32753191489
3261.27070212766
3248.84482608696
3199.15639130435
3144.09519565217
3124.24725531915
3067.30614893617
3046.28495744681
3023.79082608696
3004.71193617021
3006.05614893617
2997.01732608696
2955.30286956522
2917.56161702128
2912.57113043478
2926.67584444444
2942.81152173913
2938.45336956522
2911.36884782609
2899.94989361702
2917.93059574468
2920.48004347826
2899.18157446809
2892.03617021277
2901.61656521739
2891.74030434783
2917.6237173913
2911.8467173913
2879.75830434783
2862.78760869565
2894.04706521739
2921.29315217391
2918.28162222222
2925.25417777778
2934.93826666667
2930.88608888889
2940.51315555556
2966.25602222222
2991.43704444444
3019.80866666667
3057.2832
3106.71648888889
3141.45462222222
3177.65968888889
3244.12045652174
3289.96232608696
3311.26623913043
3388.35562222222
3449.82486666667
3527.1668
3588.70048888889
3622.19975555556
3658.70175555556
3744.17640909091
3819.61934090909
3889.03954545455
3989.39490909091
4109.37977272727
4279.37511363636
4468.20852272727
4687.11604545455
4933.03590909091
5150.09795454545
5351.07834090909
5593.50495454545
5914.18425581395
6221.94327906977
6526.37011627907
6774.84365116279
6859.66172093023
6864.75358139535
6850.08393023256
6825.82740476191
6680.47385714286
6460.46419047619
6212.19678571429
5960.85071428571
5714.4600952381
5462.34011904762
5196.18014285714
4924.85634146341
4639.75568292683
4420.011
4274.21307317073
4151.89285365854
4008.51670731707
3881.2636097561
3768.19795238095
3693.22648780488
3642.83573170732
3591.58823809524
3561.59980952381
3556.98465853659
3532.31283333333
3474.1399047619
3390.74
3322.82592682927
3280.21635714286
3238.11075609756
3199.93565853659
3152.92428571429
3099.74975609756
3107.22126829268
3142.94688095238
3126.01685714286
3095.76517073171
3075.18216666667
3028.73957142857
3008.15834146341
3010.9995
2979.36995238095
2948.24823809524
2960.00302380952
2967.66121428571
2952.48470731707
2954.96138095238
2958.26734146341
2963.41856097561
2988.30602380952
3022.40307317073
3028.44541463415
3016.55573809524
3025.26897560976
3027.421
3007.78837209302
3033.08523255814
3108.70444186047
3132.90874418605
3134.77755813953
3150.66197619048
3162.61947619048
3181.88352380952
3210.17390697674
3234.91439534884
3259.13723255814
3272.05495348837
3259.86520930233
3247.33986046512
3273.17179069767
3341.10765116279
3395.02302272727
3415.57670454545
3429.99656818182
3435.89402272727
3433.83938636364
3452.44388636364
3507.31170454545
3572.63239534884
3573.02660465116
3582.49120454545
3649.04102272727
3709.23136363636
3742.64652272727
3760.84856818182
3752.02968181818
3760.84051111111
3812.09886666667
3850.92606818182
3869.33084090909
3869.94156818182
3868.70972727273
3890.61320930233
3932.6585952381
3969.28925581395
3987.57121428571
3996.07895238095
4032.55174418605
4110.0070952381
4155.80423809524
4167.38114285714
4211.00302380952
4243.7434047619
4245.7036744186
4277.43319512195
4293.295
4306.56463414634
4337.06536585366
4368.17085
4382.21575
4398.84225
4427.57385
4425.90787804878
4437.5244
4458.712925
4453.6017
4426.010425
4421.14417948718
4470.76669230769
4552.89462162162
4592.15855555556
4594.02502777778
4579.94591666667
4581.25130555556
4607.34054285714
4603.0266
4528.6
4543.05612121212
4620.6083030303
4701.25571875
4716.24040625
4717.63032258065
4700.73451612903
4674.1205
4678.4644137931
4698.54168965517
4684.70122222222
4648.03334615385
4604.22092
4607.73977272727
4542.76063636364
4502.47163636364
4495.24716666667
4491.59993333333
4438.192
4413.05354545455
4307.764
4334.365
