# Supplementary material for: Single-cell growth inference of Corynebacterium glutamicum reveals asymptotically linear growth
Source: eLife. 2021 Oct 4;10:e70106. doi: 10.7554/eLife.70106 (PMC8594916; doi:10.7554/eLife.70106)
Supplement: Source data 1. [file elife-70106-data1.zip › MEAN/4.578 Ti001Tf014T.txt]

2564.35792857143
2611.86970588235
2632.19061111111
2688.5787
2824.44014285714
2926.50673913043
3018.4492
3125.76088
3218.06688888889
3252.58765517241
3360.76379310345
3460.28563333333
3529.62572727273
3619.54451515152
3710.39229411765
3799.54114705882
3874.05594285714
3989.42016666667
4102.48063888889
4099.57358974359
4244.82071794872
4312.420175
4374.122975
4382.22865853659
4462.72790243902
4532.73458536585
4515.56919047619
4551.32952380952
4607.32160465116
4658.28788372093
4663.71195348837
4692.68453488372
4703.53890909091
4742.49368181818
4718.2446
4688.2924
4638.39391111111
4624.96756521739
4650.19467391304
4662.90004347826
4704.78511111111
4672.86752173913
4631.9572173913
4576.34160869565
4563.28623913044
4554.04036956522
4548.36006382979
4532.02636170213
4483.83810638298
4465.55382978723
4451.99322916667
4430.0993125
4410.071
4399.69658333333
4367.67558333333
4351.55933333333
4359.15166666667
4345.2430212766
4290.91755319149
4270.97479166667
4283.44291666667
4251.36920833333
4173.76206122449
4135.34665306122
4131.67995918367
4122.6197755102
4081.0906122449
4052.14367346939
4062.48758333333
4011.72933333333
3958.61828571429
3939.78916326531
3941.17281632653
3931.51969387755
3875.57236734694
3810.66320408163
3805.61041666667
3816.49191666667
3787.42235416667
3744.77866666667
3731.36042857143
3712.70053061225
3685.95675510204
3630.77971428571
3577.30583673469
3598.82232653061
3613.99091836735
3588.09769387755
3558.49587755102
3570.3476122449
3573.91355102041
3551.35825
3534.36645833333
3530.86283673469
3542.9643877551
3536.2093877551
3481.86836734694
3451.74087755102
3476.56183673469
3485.08579591837
3465.72395918367
3461.3887755102
3465.32397959184
3457.73933333333
3416.39957142857
3408.36728571429
3397.06353061224
3408.77859183673
3460.18894
3484.17024
3464.6564
3439.16074
3410.31968
3397.46958
3426.46946
3473.70174
3508.01304
3522.80466
3549.9232
3576.32804
3604.98829411765
3660.77378431373
3716.79160784314
3782.45623529412
3818.648
3870.26214
3945.00319607843
4012.34078431373
4091.83374509804
4188.04443137255
4282.28235294118
4375.33894117647
4489.80050980392
4650.75762745098
4862.92998
5054.7422
5290.26558
5545.61882
5787.45704
6043.60676
6317.78562
6643.61864
6921.09908
7158.21356
7452.63564
7489.68728
7520.71394
7461.07594
7394.9489
7289.06946
7123.7886
6904.68706
6646.53504
6372.87553061224
6007.24769387755
5673.66397959184
5354.8492244898
5027.47981632653
4765.11583673469
4561.51842857143
4378.59848
4273.14662
4143.69810204082
3982.68669387755
3878.13118
3774.66566
3723.97979591837
3652.37379591837
3577.46575510204
3539.10157142857
3506.22246938776
3426.28720408163
3342.84508163265
3309.20736734694
3294.982
3249.74970833333
3204.3449375
3172.1668125
3138.73389583333
3104.66075
3071.40310638298
3059.32485106383
3049.48142553191
3028.86514893617
3027.18563829787
3004.512125
2968.92133333333
2934.40339583333
2904.06374468085
2902.15668085106
2910.29406382979
2896.17093617021
2869.7174893617
2851.91053191489
2826.35231914894
2809.2694893617
2814.51591489362
2804.32834782609
2778.61006521739
2755.94997826087
2738.68141304348
2731.95213043478
2715.09734782609
2691.84857777778
2695.86363043478
2708.26647826087
2743.14017391304
2733.68473333333
2703.88895555556
2701.13326666667
2712.42043181818
2680.16252272727
2647.50968888889
2644.22222222222
2656.86097777778
2682.97945454545
2704.95861363636
2695.21086363636
2679.07938636364
2683.61036363636
2685.92461363636
2683.51884090909
2713.31775
2740.63209302326
2722.1846744186
2689.69495348837
2673.66930232558
2679.98120930233
2684.42960465116
2716.16995348837
2735.84729545455
2716.53293181818
2682.1905
2707.05579545455
2742.10015909091
2746.59611363636
2727.24452272727
2714.99452272727
2717.89659090909
2747.53465909091
2780.42872093023
2768.88430232558
2754.84437209302
2770.0005
2765.97406818182
2767.33518181818
2789.29018181818
2780.49247727273
2775.76390909091
2794.12977272727
2797.11131818182
2799.49570454545
2816.25
2846.45597674419
2857.13345454545
2864.58977272727
2866.54286363636
2866.09243181818
2884.29856818182
2922.54311363636
2935.67881818182
2948.98097727273
2971.11936363636
2990.47286363636
2998.98702272727
3014.63109090909
3020.78057777778
3029.71206666667
3073.23951111111
3064.50595555556
3058.07417777778
3111.02761363636
3159.24911111111
3184.61282222222
3181.38933333333
3179.82935555556
3210.46797777778
3257.45848888889
3267.78851111111
3274.38891111111
3298.33039130435
3332.4637173913
3373.05491304348
3410.12902173913
3441.07884782609
3496.08408695652
3541.39180434783
3573.96682608696
3595.37517777778
3647.95842222222
3663.47626666667
3696.07051111111
3755.593
3785.34595652174
3801.88636956522
3793.18508695652
3824.53695555556
3859.73053333333
3880.35964444444
3895.85206666667
3916.3116
3932.09651111111
3972.56702222222
4020.78964444444
4044.10981818182
4044.23890909091
4033.82290909091
4041.12195454545
4074.52865909091
4085.77279545455
4130.73090697674
4166.0113255814
4190.52213953488
4190.66541860465
4147.93720930233
4121.50669767442
4129.57927906977
4138.83704761905
4124.32873170732
4091.05031707317
4052.72373170732
4005.38214634146
4006.11826829268
4016.73346341463
3964.050025
3877.94271794872
3830.56479487179
3811.23238461538
3800.20018421053
3763.52643243243
3665.72037837838
3575.30521621622
3530.24863888889
3475.81905714286
3413.32255882353
3349.50133333333
3309.54225
3259.20358064516
3192.71376666667
3121.58517241379
3043.23442857143
2953.33596296296
2891.13476923077
2809.82452
2764.57460869565
2737.94976190476
2696.06921052632
2640.75511111111
2556.79706666667
2513.55866666667
2508.84185714286
2502.446
