# Supplementary material for: Single-cell growth inference of Corynebacterium glutamicum reveals asymptotically linear growth
Source: eLife. 2021 Oct 4;10:e70106. doi: 10.7554/eLife.70106 (PMC8594916; doi:10.7554/eLife.70106)
Supplement: Source data 1. [file elife-70106-data1.zip › MEAN/3.137 Ti012Tf024T.txt]

3589.19561538462
3663.81706666667
3582.28594117647
3645.90952631579
3672.59425
3631.8935
3636.46759090909
3719.15204
3744.99768
3730.32934615385
3722.16192592593
3714.17646428571
3685.88493103448
3637.85537931034
3685.31303333333
3709.93361290323
3714.73748387097
3699.089
3666.0274375
3672.43066666667
3656.81842424242
3619.75412121212
3580.70155882353
3589.31205882353
3595.07061764706
3579.22608571429
3533.17422222222
3496.44855555556
3464.48336111111
3464.00583333333
3497.59383333333
3490.62222222222
3450.55751351351
3431.12956756757
3408.83975675676
3347.18321621622
3310.05264864865
3298.70036842105
3292.66734210526
3279.04544736842
3234.93494736842
3190.40431578947
3151.55894736842
3133.93884210526
3168.3018
3180.732975
3160.006525
3130.155375
3104.187375
3063.791325
3030.1221
2998.31705
2989.52095
2987.894775
2962.449325
2940.55046341463
2957.16387804878
2959.8997804878
2955.66373170732
2951.26117073171
2903.02597560976
2856.44370731707
2872.13485365854
2906.38916666667
2906.30211904762
2885.41376190476
2882.18421428571
2878.18788095238
2870.93973809524
2862.21547619048
2845.95
2826.5085952381
2825.19545238095
2836.32397619048
2839.94219047619
2830.76719047619
2843.45342857143
2874.95423809524
2860.29828571429
2821.6205
2813.09121428571
2833.89452380952
2848.26285714286
2857.81954761905
2859.60304651163
2857.22660465116
2855.82673809524
2861.70230952381
2857.87102380952
2855.26885714286
2875.57533333333
2924.01516666667
2966.70869047619
2982.74761904762
2994.81661904762
3019.51319047619
3033.93333333333
3040.3385952381
3068.35773809524
3097.15954761905
3117.02126190476
3150.8135
3192.89352380952
3247.5420952381
3312.61857142857
3387.85316666667
3455.4225952381
3509.15014285714
3574.34080952381
3651.31195238095
3720.0685
3791.12173170732
3834.77885365854
3823.22507317073
3812.25821951219
3823.7266097561
3806.52165
3787.8159
3758.214275
3695.974175
3619.3821
3514.66890243902
3423.13982926829
3348.10563414634
3288.42614634146
3236.62485365854
3167.71568292683
3098.6684
3033.784075
3013.30595
3023.5649
3014.7572
2983.40185
2957.2626
2963.189775
2988.686725
2987.68125
2953.32213157895
2915.02981578947
2895.66039473684
2894.47626315789
2880.58563157895
2855.66489473684
2838.92721052632
2818.35884210526
2805.76086486486
2801.62472972973
2788.27694736842
2748.282
2720.61394736842
2715.20618421053
2721.12821052632
2709.23765789474
2700.48644736842
2700.88628947368
2689.69892105263
2697.05097368421
2725.69005405405
2724.256
2703.83167567568
2709.35248648649
2729.82108108108
2758.43286486486
2799.35224324324
2830.031
2823.56202777778
2819.94916666667
2843.60394444444
2845.83255555556
2848.22819444444
2851.95741666667
2857.51519444444
2863.63527777778
2842.39908333333
2852.52391666667
2905.46175
2931.37337142857
2922.23228571429
2922.10954285714
2928.23002857143
2933.87044444444
2944.94033333333
2951.93313888889
2950.64866666667
2975.58797222222
3026.69602777778
3052.71094444444
3041.73419444444
3026.52136111111
3037.55425
3039.00145714286
3024.22522857143
3056.02965714286
3077.49788571429
3062.6614
3065.13674285714
3055.9574
3045.38722857143
3071.25917647059
3120.83841176471
3173.10194117647
3197.32591176471
3211.11344117647
3233.07205882353
3234.83344117647
3237.93464705882
3272.45605882353
3323.08660606061
3365.437
3362.86027272727
3349.76924242424
3383.55351515152
3421.510375
3455.49738709677
3468.61861290323
3470.1625483871
3477.89938709677
3508.65051612903
3531.73419354839
3542.9441
3559.95946666667
3564.0906
3537.62662068966
3524.98932142857
3544.22403571429
3585.745
3616.5932962963
3597.43196296296
3549.08956
3563.72684
3588.28933333333
3596.86639130435
3624.2282173913
3673.63971428571
3709.54166666667
3687.74110526316
3654.33757894737
3590.513
3585.29378571429
3548.76853846154
3511.183375
3450.716
