# Supplementary material for: Single-cell growth inference of Corynebacterium glutamicum reveals asymptotically linear growth
Source: eLife. 2021 Oct 4;10:e70106. doi: 10.7554/eLife.70106 (PMC8594916; doi:10.7554/eLife.70106)
Supplement: Source data 1. [file elife-70106-data1.zip › MEAN/4.133 Ti002Tf024T.txt]

3335.228
3594.594
3721.56971428571
3751.01608333333
3865.91170588235
3990.19405882353
3940.73266666667
4045.81071428571
4185.928875
4258.78704166667
4304.87692
4331.74466666667
4409.09485185185
4416.50006666667
4453.90493333333
4477.31393548387
4545.47048387097
4544.24778787879
4525.62245454545
4496.51814705882
4536.40964705882
4550.17068571429
4536.9302
4517.46180555556
4571.60188888889
4657.324
4673.37827027027
4674.4904054054
4663.97828947368
4634.19107894737
4606.90374358974
4623.19869230769
4670.58833333333
4673.38066666667
4640.78745
4622.78945
4606.80814634146
4605.18173170732
4596.25085365854
4568.4966097561
4554.41683333333
4554.39492857143
4519.63157142857
4473.46752380952
4429.99645238095
4403.97192857143
4372.1801627907
4344.45420930233
4315.25037209302
4279.59172093023
4227.14188372093
4191.01559090909
4196.96695454545
4214.32359090909
4198.14052272727
4145.80520454545
4084.70404545455
4027.39408888889
3981.37111111111
3939.74455555556
3922.18568181818
3900.65186363636
3871.80786666667
3832.01724444444
3768.16106666667
3714.70806666667
3697.43784444444
3677.21255555556
3628.4844
3589.62317777778
3547.2612173913
3518.45039130435
3508.75795652174
3479.60195652174
3432.16243478261
3413.12454347826
3423.52623913043
3427.79426086957
3414.25795652174
3369.24404347826
3327.12784444444
3338.76857777778
3339.19039130435
3295.58913043478
3271.358
3268.70434042553
3255.46265957447
3249.90155319149
3217.27268085106
3194.95053191489
3199.99159574468
3204.36427659574
3194.17734042553
3177.0174893617
3187.71675
3197.32442553192
3190.45682978723
3205.41544680851
3213.28304255319
3174.86136170213
3128.552
3110.56661702128
3124.4444893617
3173.50846808511
3168.91004166667
3149.39961702128
3132.39378723404
3126.81095744681
3116.95206521739
3126.41132608696
3147.38317391304
3161.87154347826
3149.63063043478
3146.09536956522
3180.35591304348
3221.3932826087
3250.24908695652
3285.92636956522
3328.78926086957
3399.59665217391
3443.59377777778
3462.58717777778
3505.79173913043
3582.71134782609
3660.56508695652
3702.33654347826
3724.33332608696
3830.27035555556
3924.21286666667
4003.88306666667
4092.62757777778
4195.1112
4346.93975555556
4501.01573333333
4646.38031111111
4833.28595555556
5073.10822222222
5359.47875
5603.04365909091
5817.49829545455
6031.19420454545
6230.66579545455
6339.05102272727
6452.67322727273
6578.19670454545
6587.13193181818
6477.08893181818
6399.40597727273
6291.83345454545
6135.50602272727
5935.80393181818
5722.00736363636
5531.04565909091
5341.46802272727
5120.80529545455
4885.1885
4677.04236363636
4497.69484090909
4324.92652272727
4165.45272727273
4028.10497727273
3894.68234090909
3809.24872727273
3745.13052272727
3683.24011363636
3649.40527272727
3606.00820454545
3578.45797674419
3548.96723255814
3506.11309090909
3459.84893181818
3427.73906818182
3385.40093181818
3332.70925
3290.90659090909
3244.96756818182
3190.57918181818
3136.08095454545
3091.17943181818
3063.58743181818
2995.49884090909
2934.18260465116
2917.60739534884
2886.58451162791
2853.12558139535
2842.78337209302
2833.6601627907
2830.01151162791
2825.02627906977
2816.20946511628
2815.89481395349
2817.71427906977
2810.55423255814
2796.68234883721
2790.8823255814
2798.63604651163
2792.55504761905
2768.64421428571
2749.28004761905
2744.33676190476
2755.42583333333
2760.95702380952
2745.60927906977
2717.76797674419
2718.17581395349
2702.2516744186
2677.6183255814
2692.23648837209
2721.61158139535
2744.95466666667
2759.10095238095
2746.18542857143
2718.10680952381
2704.42495238095
2708.98904761905
2725.18902380952
2749.36526190476
2763.04057142857
2772.28904761905
2797.499
2817.0429047619
2816.23542857143
2809.90697619048
2795.41807142857
2771.77613953488
2777.17353488372
2804.76962790698
2834.79911627907
2861.79039534884
2892.53672093023
2939.36737209302
2969.38144186047
2972.7586744186
2990.28209302326
2999.15574418605
2975.13809302326
2959.67155813954
2986.61490697674
3055.98311627907
3128.98441860465
3157.05555813953
3150.64145454545
3166.99472727273
3202.90863636364
3237.13243181818
3266.952
3287.46470454545
3338.98177272727
3338.92365909091
3353.79879545455
3411.15922727273
3457.66448837209
3481.86341860465
3501.84376744186
3535.56325581395
3560.15058139535
3572.90253488372
3609.98088636364
3672.14761363636
3697.28293181818
3715.90913636364
3759.29754545455
3774.14472727273
3783.69243181818
3820.89536363636
3876.15802272727
3947.62109090909
4015.78804545455
4070.65236363636
4117.43836363636
4143.07634883721
4182.34511627907
4229.76269767442
4275.89309302326
4333.00076744186
4386.8558372093
4418.16686046512
4442.48588095238
4442.73897619048
4458.17357142857
4527.74430952381
4583.87338095238
4598.51542857143
4624.90471428571
4655.1593902439
4680.89165853659
4691.75792682927
4716.588625
4768.95455
4803.5899
4803.17176923077
4799.82646153846
4790.23369230769
4772.24835897436
4756.10879487179
4758.18817948718
4781.04018421053
4791.28791891892
4742.28148648649
4724.57794594595
4710.52313513513
4651.90642857143
4665.7532
4681.40031428571
4671.33876470588
4671.04321212121
4655.77225
4658.04590322581
4644.2308
4584.0225862069
4519.97766666667
4480.8735
4502.67788
4526.53791666667
4467.62408695652
4379.94928571429
4247.721
4183.23417647059
4130.6555
