# Supplementary material for: Single-cell growth inference of Corynebacterium glutamicum reveals asymptotically linear growth
Source: eLife. 2021 Oct 4;10:e70106. doi: 10.7554/eLife.70106 (PMC8594916; doi:10.7554/eLife.70106)
Supplement: Source data 1. [file elife-70106-data1.zip › MEAN/2.325 Ti015Tf037T.txt]

4098.22918181818
4140.99891666667
4173.76814285714
4283.10535714286
4400.6026
4445.4235
4482.22926315789
4541.64731578947
4611.82495
4596.20881818182
4549.20245454545
4505.57313043478
4525.07345833333
4529.14107692308
4526.93419230769
4490.385
4463.03581481482
4442.31948148148
4453.54514814815
4447.4312962963
4421.77832142857
4413.12707142857
4413.79334482759
4391.6615862069
4287.76562068966
4195.58979310345
4194.885
4220.4172
4207.92193548387
4140.40734375
4097.789
4083.57039393939
4073.3196969697
4029.12771875
3958.72571875
3887.85818181818
3850.56921212121
3851.76524242424
3863.36706060606
3863.83275757576
3869.94184848485
3859.06591176471
3822.62420588235
3760.0475
3718.58464705882
3697.0836
3667.11717142857
3640.08728571429
3626.7298
3635.5115
3631.06380555556
3591.18577777778
3579.82552777778
3609.51616216216
3593.08761111111
3524.12688888889
3448.65330555556
3418.50102777778
3408.42980555556
3379.58294444444
3346.87338888889
3308.44637837838
3285.37183783784
3267.85451351351
3240.32981081081
3214.70281081081
3187.08575675676
3147.12337837838
3128.05181578947
3123.16994736842
3107.70944736842
3092.04997368421
3063.75871794872
3052.94358974359
3074.79351282051
3058.18192307692
3011.10730769231
2993.34707692308
2983.9927948718
2944.02856410256
2890.27925641026
2869.980925
2875.822875
2873.331925
2834.814475
2803.224825
2787.39935
2781.0644
2785.12315384615
2763.506575
2708.9622051282
2671.06264102564
2689.45265
2722.05515384615
2724.14435
2698.197925
2653.71302564103
2604.435025
2574.27175
2569.56060526316
2586.56035
2593.65785
2619.64892307692
2648.558525
2628.7754
2588.91158974359
2578.97515
2574.65325
2577.35469230769
2594.6389
2615.464375
2640.20895
2662.126425
2655.01715
2648.99155
2632.505175
2625.49265
2623.86085
2592.978975
2578.9834
2589.81065
2598.447575
2603.15475
2590.967
2575.096475
2562.99726829268
2552.72675609756
2568.74487804878
2574.97017073171
2560.8026097561
2570.96246341463
2590.052975
2590.74715
2591.86014634146
2610.97919512195
2635.02863414634
2641.22412195122
2627.213725
2627.031425
2625.539
2623.867025
2642.99435
2680.501675
2676.97043589744
2682.06861538462
2713.50631578947
2720.62851351351
2731.42648648649
2727.88365714286
2749.63930555556
2767.03665714286
2811.61073529412
2852.2188
2856.86429411765
2859.93436363636
2865.33993939394
2887.94725
2871.59238709677
2845.71674193548
2851.0036
2901.31175862069
2945.04039285714
2991.60939285714
3038.28177777778
3000.62426923077
2987.29472
2987.71108333333
3025.444
3043.7137826087
3090.62659090909
3124.46233333333
3154.69168421053
3153.06544444444
3079.373125
3103.4675
3140.71133333333
3140.1549
3150.455
2959.075
