# Supplementary material for: Single-cell growth inference of Corynebacterium glutamicum reveals asymptotically linear growth
Source: eLife. 2021 Oct 4;10:e70106. doi: 10.7554/eLife.70106 (PMC8594916; doi:10.7554/eLife.70106)
Supplement: Source data 1. [file elife-70106-data1.zip › MEAN/3.548 Ti003Tf013T.txt]

4394.34035714286
4492.5461875
4537.47755555556
4558.6789
4614.25015
4599.25061904762
4538.91113043478
4519.733625
4578.46064
4651.99753846154
4688.43614814815
4674.12921428571
4661.48114285714
4654.28268965517
4662.61444827586
4640.0855
4594.27112121212
4563.38060606061
4490.203
4388.84742424242
4367.28548484848
4351.10741176471
4272.1404
4192.22430555556
4138.87430555556
4134.88577777778
4125.02244444444
4067.74110810811
4026.71354054054
3996.16364864865
3938.74491891892
3877.21102631579
3771.37248717949
3701.01433333333
3687.64446153846
3700.81856410256
3710.189
3687.10107692308
3596.64670731707
3539.88936585366
3505.59343902439
3471.26178048781
3476.75490243902
3489.07612195122
3435.2143902439
3373.31112195122
3367.58471428571
3371.34764285714
3317.92268292683
3262.04773170732
3229.56948780488
3182.75102439024
3166.83885365854
3127.91895121951
3075.956
3050.60533333333
3041.07278571429
3007.56833333333
2972.32183333333
2966.54851162791
2973.88169767442
2971.46352380952
2947.60828571429
2905.22614285714
2877.89373809524
2863.78514285714
2852.61502380952
2827.66109302326
2824.56158139535
2835.67646511628
2840.02197674419
2838.76551162791
2818.7321627907
2772.49413953488
2752.48551162791
2772.04579069767
2787.48072093023
2780.93695454545
2779.1154
2772.55717777778
2767.72655555556
2780.03442222222
2793.42042222222
2772.14662222222
2751.23138636364
2780.84570454545
2795.28002272727
2779.22742222222
2771.81317777778
2770.60102222222
2768.16768888889
2775.98706666667
2777.45168888889
2777.48157777778
2776.19175555556
2753.12493333333
2705.24806666667
2700.88584444444
2767.45893478261
2849.76513043478
2873.16832608696
2876.72434782609
2890.1687173913
2914.42386956522
2927.65163043478
2946.79234782609
2988.96258695652
3035.44476086957
3081.66358695652
3128.96764444444
3163.63413333333
3221.35497777778
3276.8118
3334.52104347826
3394.47273913044
3430.02908695652
3503.3352826087
3620.79867391304
3734.92280434783
3807.34195652174
3855.11306521739
3935.54517777778
3991.9704
4013.84293333333
4071.734
4125.51746666667
4084.09195555556
3991.501
3901.89048888889
3810.34966666667
3740.74417777778
3683.77458695652
3599.16439130435
3478.23854347826
3357.21184782609
3267.9552173913
3212.10310869565
3160.45176086957
3091.07176086957
3005.15158695652
2950.79523913043
2932.57613043478
2933.40002222222
2932.04568888889
2924.00024444444
2931.25517777778
2923.3674
2919.93595555556
2923.03238636364
2894.16372727273
2879.22743181818
2878.26956818182
2840.03279545455
2790.10379545455
2755.42622727273
2713.35236363636
2693.42252272727
2700.07672727273
2682.16709090909
2643.5798372093
2629.58106976744
2634.34672093023
2647.19690697674
2654.27748837209
2621.0149047619
2579.18752380952
2589.41826190476
2617.1130952381
2623.12088095238
2621.12647619048
2611.00023809524
2612.19414285714
2629.2235952381
2628.467
2625.83902380952
2628.08187804878
2628.0622195122
2615.12248780488
2605.13980487805
2618.30675609756
2647.47497560976
2654.1083902439
2627.02609756098
2622.12714634146
2626.36048780488
2609.09656097561
2599.57458536585
2600.145225
2619.604325
2636.2246
2633.888725
2630.254325
2640.43995
2685.83243589744
2728.61651282051
2740.21161538462
2732.57753846154
2750.07275
2790.8847
2827.07385
2842.778575
2848.975
2850.8249
2855.81687179487
2868.35002564103
2886.4301
2916.454525
2960.039175
2986.3702
2986.3753
2968.35985
2976.012825
2986.723425
2985.730675
3039.63895
3112.745475
3144.9767
3139.51425
3165.722975
3223.7381
3283.663125
3346.552775
3373.81785
3358.863475
3355.377075
3396.29764102564
3466.0168974359
3505.62233333333
3500.99830769231
3489.150975
3520.25435897436
3596.44566666667
3684.86535897436
3752.96346153846
3798.17292307692
3839.98771052632
3850.08718421053
3828.12647368421
3835.46978947368
3897.39116216216
3954.01794594595
3962.7997027027
3953.58994594595
3999.04072222222
4048.12951428571
4033.06562857143
4027.38897142857
4090.13402857143
4160.63435294118
4144.61605882353
4100.52097058824
4087.79332352941
4109.8633030303
4182.6434375
4193.24874193548
4180.9714516129
4179.65096666667
4164.5215
4139.01231034483
4151.64855172414
4159.04889655172
4198.35448148148
4204.61888888889
4222.87925
4157.148625
4049.908625
4044.3433
4036.95005555556
4011.293
3978.32386666667
3785.26469230769
3733.4516
3586.252
