# Supplementary material for: Single-cell growth inference of Corynebacterium glutamicum reveals asymptotically linear growth
Source: eLife. 2021 Oct 4;10:e70106. doi: 10.7554/eLife.70106 (PMC8594916; doi:10.7554/eLife.70106)
Supplement: Source data 1. [file elife-70106-data1.zip › MEAN/2.903 Ti002Tf025T.txt]

3963.322
4107.1586
4042.4286
3952.23585714286
4037.70075
4091.71844444444
4092.52905263158
4185.27235
4239.73313043478
4311.74069565217
4354.839
4364.14072
4436.94612
4499.90192307692
4618.4147037037
4629.96671428571
4676.90782142857
4736.06927586207
4827.40903448276
4832.05844827586
4809.13706896552
4828.5632
4932.11170967742
4976.49584375
5020.8689375
5072.762625
5112.3790625
5132.94515625
5144.5581875
5148.55296875
5154.35287878788
5239.82472727273
5319.03790909091
5346.76681818182
5347.38863636364
5342.13572727273
5351.23897058824
5421.15008823529
5417.30282352941
5408.68764705882
5377.23947222222
5345.47994444444
5355.8975
5360.96266666667
5328.09763888889
5286.12916666667
5228.9542972973
5175.4242972973
5128.72927027027
5085.38097297297
5012.72894594595
4921.09862162162
4902.99364864865
4907.54264864865
4827.85234210526
4731.21557894737
4665.91692105263
4628.97086842105
4563.90665789474
4476.97252631579
4398.16789473684
4322.06713513513
4319.48562162162
4308.04689189189
4250.0167027027
4180.48118918919
4140.86008108108
4079.08973684211
4017.31331578947
3963.06542105263
3932.83797368421
3904.57381578947
3848.84389473684
3767.08734210526
3696.675
3693.33907692308
3656.611
3605.194925
3600.854325
3591.8689
3572.569725
3531.26605
3488.1739
3465.334025
3446.697225
3377.314625
3322.80843902439
3340.12180487805
3320.3552195122
3266.793575
3243.4547
3187.024575
3134.377175
3108.557
3103.018075
3122.99545
3114.824275
3065.0006097561
3039.40697560976
3067.311
3070.0902195122
3072.1512
3082.993275
3089.120625
3072.99065
3058.9058
3056.938175
3054.228675
3040.9141
3033.860725
3028.9695
3005.443325
2963.392975
2961.1449
3015.540675
3030.973225
2984.39065
2947.410975
2969.893425
2991.65917948718
2973.87848717949
2973.45561538462
3015.62515384615
3036.62574358974
3031.75397435897
3037.90994871795
3031.3218974359
3047.86846153846
3050.56157894737
3019.90910526316
3024.81307692308
3049.47452631579
3060.58463157895
3078.00310526316
3107.30871052632
3152.70242105263
3174.04165789474
3142.51544736842
3127.99342105263
3154.98144736842
3181.81389473684
3203.03981578947
3210.31242105263
3239.67081578947
3276.74302631579
3277.13940540541
3278.9562972973
3327.48535135135
3347.66921621622
3336.23875675676
3343.72821621622
3357.98372972973
3373.62908108108
3384.81916216216
3391.15308108108
3434.61588888889
3455.24116666667
3445.92869444444
3476.35708333333
3502.59777777778
3487.07288888889
3492.29144444444
3509.81213888889
3564.74082857143
3639.0134
3687.97002777778
3679.39416666667
3667.19191666667
3678.80855555556
3704.93142857143
3758.15757142857
3814.72438235294
3838.74273529412
3886.09758823529
3922.69717647059
3903.818
3927.04005882353
3971.03070588235
3994.92282352941
4065.32973529412
4145.54744117647
4197.10672727273
4205.97218181818
4243.38612121212
4284.63996969697
4331.58093939394
4354.96145454545
4365.929
4385.52440625
4407.52135483871
4405.65190322581
4381.17967741935
4348.02416129032
4356.98646666667
4354.42496666667
4344.5562
4326.50936666667
4303.8675862069
4314.501
4341.36389655172
4347.86831034483
4341.10955172414
4310.55910344828
4238.15507407407
4148.90903703704
4118.82377777778
4151.4115
4160.66403846154
4130.35276923077
4086.35252
4072.02166666667
3910.81608695652
3858.07339130435
3912.01959090909
3905.10568181818
3812.09072727273
3786.95071428571
3782.91405
3776.77911764706
3698.45917647059
3604.431375
3604.76646666667
3591.76064285714
3558.04175
