# Supplementary material for: Single-cell growth inference of Corynebacterium glutamicum reveals asymptotically linear growth
Source: eLife. 2021 Oct 4;10:e70106. doi: 10.7554/eLife.70106 (PMC8594916; doi:10.7554/eLife.70106)
Supplement: Source data 1. [file elife-70106-data1.zip › MEAN/3.429 Ti005Tf007T.txt]

3957.535
3915.2536
3986.95541666667
4079.02573333333
4124.88817647059
4198.72622222222
4227.71105
4265.41825
4293.20966666667
4351.33320833333
4357.05544444444
4341.92007407407
4342.75489285714
4298.84562068966
4342.0695
4377.36725806452
4421.6736875
4385.50828125
4415.4286969697
4420.57811764706
4458.46214705882
4477.01623529412
4520.92328571429
4569.60754285714
4581.12445714286
4577.93943243243
4593.32416216216
4597.25675675676
4581.2827027027
4531.0932972973
4492.87921621622
4533.17674358974
4557.03717948718
4548.18769230769
4490.60941025641
4442.75317948718
4448.36238461539
4438.99987804878
4376.01102439024
4315.947
4257.29751219512
4241.00323809524
4252.26185714286
4223.05133333333
4167.55842857143
4114.61330952381
4061.16469047619
4012.85247619048
3982.42188095238
3939.14240909091
3869.86640909091
3831.69202272727
3839.46536363636
3829.70811363636
3794.67102272727
3762.97413636364
3733.33890909091
3701.10890909091
3637.08477272727
3595.62433333333
3595.19068888889
3590.98202222222
3583.59808888889
3536.32606666667
3468.11102222222
3461.51646666667
3466.78542222222
3420.20231111111
3385.67655555556
3400.94664444444
3405.12293333333
3371.5684
3337.24891111111
3303.45302222222
3242.65452173913
3182.7217173913
3152.96339130435
3127.86902173913
3107.03626086957
3077.58186956522
3021.47366666667
2963.06584444444
2913.53415555556
2857.55595555556
2827.1827173913
2824.79063043478
2801.60082608696
2762.93023913043
2728.49239130435
2690.48197826087
2654.47559574468
2638.5294893617
2623.04980851064
2592.2650212766
2591.70795744681
2605.01429787234
2590.3794893617
2560.97463829787
2544.38846808511
2523.8465106383
2495.43031914894
2465.08908510638
2457.32374468085
2469.05997916667
2478.32289583333
2477.4675625
2457.00802083333
2433.74255102041
2425.31706122449
2418.49040816327
2402.27204081633
2384.16412244898
2372.84214285714
2361.21395918367
2354.6273877551
2349.256
2332.62740816327
2317.8677755102
2307.52687755102
2311.53214285714
2334.19059183673
2342.89736734694
2322.97142857143
2285.46940816327
2265.63928
2271.27202
2270.16938
2265.0056
2261.84946
2247.42414
2256.83414
2287.37276
2293.49662
2281.06164
2262.00598
2251.69232
2219.3985
2189.3699
2203.47536
2241.81326
2245.22096
2237.39304
2246.18284313726
2241.4128627451
2234.07225490196
2239.63661538462
2227.71811538462
2208.52217307692
2220.98243137255
2249.7691372549
2254.18521568627
2246.57776470588
2243.35919607843
2244.5218627451
2241.24311538462
2243.49296078431
2244.25239215686
2226.47501960784
2213.716
2219.22435294118
2224.52121568627
2223.25862745098
2205.18398039216
2198.57107843137
2224.18305882353
2247.22274509804
2259.34380392157
2269.38990196078
2268.80433333333
2255.94354901961
2243.01070588235
2247.80931372549
2251.55301960784
2245.4883
2245.7791
2237.19128
2235.215
2250.62822
2261.81876
2261.81446
2272.7108
2287.59004
2280.15214
2259.98642
2247.50896
2245.72274
2248.26962
2255.9666
2279.3512
2303.63528571429
2305.77251020408
2291.43340816327
2306.81944897959
2344.6733125
2354.87614583333
2361.62404166667
2353.69958333333
2353.11675
2381.35304166667
2388.46245833333
2390.77733333333
2419.03335416667
2445.86712765957
2452.68929787234
2455.15574468085
2476.78929787234
2488.30370212766
2473.46846808511
2480.38523913043
2496.12963043478
2509.25073333333
2537.53891111111
2584.81413333333
2603.64177777778
2592.13604444444
2610.55231111111
2666.06418604651
2680.34886046512
2687.78318604651
2726.29081395349
2780.67548837209
2820.72397674419
2850.09126829268
2868.26065853659
2900.19785365854
2932.69829268293
2963.09775609756
2978.63982926829
3004.11912820513
3036.7428974359
3082.46382051282
3138.04882051282
3155.08194871795
3141.99946153846
3161.04043243243
3193.89521621622
3248.74551351351
3254.96824324324
3223.30072222222
3255.66127777778
3345.93662857143
3348.91165714286
3323.99105882353
3318.55647058824
3305.11951515152
3289.3656969697
3293.00471875
3277.871875
3291.55487096774
3329.25103448276
3368.57537931034
3404.56664285714
3394.57892592593
3373.51296296296
3367.53036
3304.84208
3313.7277826087
3343.96834782609
3385.71352380952
3300.27414285714
3183.57952631579
3107.5745
3052.555375
3012.22883333333
