# Supplementary material for: Single-cell growth inference of Corynebacterium glutamicum reveals asymptotically linear growth
Source: eLife. 2021 Oct 4;10:e70106. doi: 10.7554/eLife.70106 (PMC8594916; doi:10.7554/eLife.70106)
Supplement: Source data 1. [file elife-70106-data1.zip › MEAN/3.664 Ti010Tf032T.txt]

3870.89115384615
3916.466375
3975.25884210526
4078.6745
4158.52619047619
4192.64940909091
4252.22134782609
4314.72316666667
4280.78692
4281.85796
4268.33634615385
4272.86353571429
4325.09868965517
4372.59727586207
4389.95962068965
4372.40023333333
4337.92812903226
4316.66421875
4253.74778787879
4222.53242424242
4228.634
4260.17197142857
4247.8228
4231.49877777778
4235.85257142857
4205.06738888889
4193.87933333333
4179.24336111111
4178.78618918919
4164.98313513513
4134.3112631579
4120.47373684211
4132.03736842105
4134.702
4063.62815384615
4010.7278
4018.74853846154
3988.15851282051
3925.588375
3897.4721
3905.903
3908.932025
3895.50453658537
3856.56080487805
3803.53692857143
3763.84461904762
3729.43319047619
3693.14661904762
3645.30257142857
3635.46792857143
3659.79438095238
3636.8111627907
3582.81711627907
3565.55207142857
3545.77902380952
3504.45516666667
3492.49511627907
3486.8251627907
3458.38146511628
3433.8853255814
3433.29730232558
3405.78069767442
3345.64388372093
3316.92530232558
3299.44923255814
3293.26579069767
3294.48834883721
3283.96379545455
3267.85593181818
3232.90111363636
3194.25375
3184.50006818182
3195.28993181818
3191.41045454545
3162.62906818182
3139.53322727273
3139.61602222222
3111.95048888889
3089.7652
3104.60043181818
3129.0074
3096.16182222222
3063.50657777778
3065.75295555556
3057.30260869565
3067.20873333333
3064.05708695652
3029.52247826087
2974.15086956522
2962.17867391304
2978.66355555556
3011.54673913043
3024.54560869565
3026.96110869565
3024.24847826087
3024.04821276596
3021.44427659574
3020.70985106383
3034.93817391304
3073.53189130435
3089.22382608696
3084.37404255319
3078.24672340426
3079.89957446809
3100.39429787234
3110.83985106383
3141.54889361702
3116.80827659574
3104.19645652174
3137.769125
3186.85029166667
3198.42242553191
3207.20323404255
3258.0700625
3294.89946808511
3294.09989361702
3316.21833333333
3347.58579166667
3370.51863829787
3389.75695744681
3420.96822916667
3477.90753191489
3549.1899787234
3602.98775
3657.66308333333
3712.37746808511
3747.52908510638
3843.89870212766
3954.75117021277
4074.03406382979
4201.76014893617
4335.96544680851
4533.0014893617
4775.13893617021
5008.42791489362
5246.38142553191
5491.74431914894
5733.7275106383
5884.07646808511
5988.37663829787
6138.932
6334.16526086956
6401.39669565217
6356.68569565217
6212.37252173913
6074.50638297872
5992.94223913044
5702.14936170213
5432.14530434783
5215.91936170213
5022.03570833333
4788.77606382979
4552.47678723404
4350.44375
4226.50297826087
4126.36713043478
4004.70582978723
3875.26055319149
3784.64043478261
3720.57280851064
3656.15861702128
3594.98006382979
3545.47385106383
3489.235875
3448.50472340426
3409.83510638298
3384.1049787234
3323.19885106383
3242.50478723404
3185.32982978723
3149.79563829787
3116.799
3085.95095744681
3065.2340212766
3064.31074468085
3084.5562173913
3085.44063043478
3070.22376086957
3056.67280434783
3031.68232608696
3002.57713043478
2978.37176086957
2966.40380851064
2965.87257446809
2978.85425531915
2981.13989130435
2952.23443478261
2977.13030434783
2985.9185
2964.62734782609
2957.39397826087
2980.33504347826
2992.302
2990.06086956522
3015.62515217391
3067.84742222222
3063.43011111111
3007.51817777778
2988.60519565217
3011.7197173913
3058.82273913043
3081.06588888889
3094.15506666667
3123.11768888889
3114.33095555556
3099.70535555556
3132.8342
3166.32438636364
3160.97925
3158.15636363636
3208.61134883721
3233.78686046512
3223.78955813954
3250.5895
3300.05106976744
3343.7828372093
3374.33058139535
3395.30018604651
3401.24419047619
3388.16352380952
3396.62969047619
3446.22823255814
3479.89241860465
3520.02795238095
3570.44530952381
3579.29802380952
3570.58316666667
3580.42453658537
3603.64729268293
3633.69541463415
3683.23265
3738.85473170732
3783.34414634146
3799.95724390244
3802.84153658537
3788.69880487805
3795.305
3815.893225
3805.87366666667
3819.10487179487
3876.50935897436
3921.951225
3934.387
3887.3312
3865.2131025641
3880.90917948718
3888.32846153846
3896.8365
3916.89076923077
3926.11140540541
3953.99805405405
4011.86248648649
4001.10754054054
3972.21327027027
3953.62235135135
3942.13566666667
3956.2535
3967.89948571429
3961.80882857143
3983.2398
4061.78714705882
4091.69664705882
4059.55363636364
4031.25290625
4013.06475
4030.76878125
4043.02172413793
4028.14782758621
4026.00651724138
4041.65785714286
4029.92336
3972.60088
3969.65388
4016.46452173913
4025.52571428571
3987.41645
3966.09288235294
3958.85746666667
3812.68383333333
3666.48772727273
3648.99975
3543.009
3295.139
