# Supplementary material for: Single-cell growth inference of Corynebacterium glutamicum reveals asymptotically linear growth
Source: eLife. 2021 Oct 4;10:e70106. doi: 10.7554/eLife.70106 (PMC8594916; doi:10.7554/eLife.70106)
Supplement: Source data 1. [file elife-70106-data1.zip › MEAN/2.601 Ti036Tf025T.txt]

4590.611
4331.03323529412
4329.50494117647
4366.23073913043
4319.56865217391
4334.06325
4386.86112
4412.5457037037
4466.4025
4467.01451724138
4473.79233333333
4395.51387096774
4402.4344375
4391.425
4367.59
4262.77481818182
4150.02703030303
4103.64244117647
4148.86037142857
4105.424
4069.68688571429
4019.22288888889
4065.94256756757
3974.01626315789
3892.41334210526
3830.79371052632
3804.80715789474
3758.6821025641
3759.56125
3671.212075
3591.074925
3535.55705
3502.754325
3463.38536585366
3486.55292857143
3468.7855952381
3421.4329047619
3337.58130952381
3297.03295238095
3271.81504651163
3232.20420454545
3172.85420454545
3119.62781818182
3067.94129545455
3053.24251111111
3037.72126666667
3005.72722222222
2967.06967391304
2948.66730434783
2943.95386956522
2938.07923404255
2913.33168085106
2892.43782978723
2876.84557446809
2857.27927659574
2848.08157446808
2847.08191489362
2832.00019148936
2809.56538297872
2798.18129787234
2787.0564893617
2758.64493617021
2746.15806382979
2763.72153191489
2785.07146808511
2774.41576595745
2752.41408510638
2731.78236170213
2720.02331914894
2718.6429787234
2713.00676595745
2724.74946808511
2738.92153191489
2699.57476595745
2656.87410638298
2669.80289361702
2688.06031914894
2696.94995744681
2705.34306382979
2697.03827659574
2689.15321276596
2701.11180851064
2710.74482978723
2703.58223404255
2697.05176595745
2705.96072340426
2713.11608510638
2716.09295652174
2719.50236956522
2702.62876086957
2689.22647826087
2688.53897826087
2691.24410869565
2700.98515217391
2709.3422826087
2693.30658695652
2672.98508695652
2675.08747826087
2685.13089130435
2703.58326086957
2708.08456521739
2677.42284782609
2670.75726086957
2718.97741304348
2778.05789130435
2750.8075
2716.30241304348
2733.4547173913
2753.71132608696
2784.11134782609
2807.73004444444
2810.35895555556
2807.72662222222
2809.06893333333
2815.99451111111
2828.37722222222
2842.18089130435
2836.36895652174
2834.58756521739
2850.10532608696
2856.92037777778
2864.1376
2866.78582222222
2882.1026
2898.77111111111
2886.33146666667
2877.58233333333
2892.95556818182
2912.19493181818
2901.08436363636
2893.22506818182
2907.99143181818
2925.10479545455
2951.86175
2975.87743181818
2967.59163636364
2956.79584090909
2980.76686363636
3012.87131818182
3020.50093181818
3017.35186363636
3017.88295454545
3028.51336363636
3070.19893181818
3087.35338636364
3076.40113953488
3108.80539534884
3149.33313953488
3135.52651162791
3093.2885
3113.70271428571
3170.32319047619
3203.41004761905
3201.73069047619
3191.33223809524
3179.8385952381
3183.24483333333
3209.3346
3231.4258
3249.190225
3267.857075
3276.025275
3284.069475
3282.6815
3264.174625
3245.075325
3224.74382051282
3234.85228947368
3266.34028947368
3282.86163157895
3291.87715789474
3276.20539473684
3239.57802631579
3265.49678378378
3310.49297222222
3285.15575
3226.00983333333
3216.68602857143
3233.50035294118
3273.28660606061
3292.69360606061
3253.36275757576
3227.48240625
3237.43732258065
3253.06951612903
3242.78064516129
3252.63220689655
3246.46225
3250.07842857143
3271.21759259259
3236.28962962963
3241.90933333333
3175.30745833333
3129.71222727273
3099.67568181818
3119.1684
3059.4273
3058.2204375
3000.67175
