# Supplementary material for: Single-cell growth inference of Corynebacterium glutamicum reveals asymptotically linear growth
Source: eLife. 2021 Oct 4;10:e70106. doi: 10.7554/eLife.70106 (PMC8594916; doi:10.7554/eLife.70106)
Supplement: Source data 1. [file elife-70106-data1.zip › MEAN/3.613 Ti007Tf012T.txt]

2978.571
2988.2644
3014.0068
3091.8466
3172.46410526316
3204.53736842105
3218.2764
3246.90777272727
3303.53704545455
3299.50754166667
3300.105125
3272.47253846154
3272.28234615385
3289.24740740741
3358.442
3442.43796428571
3474.2915
3439.50634482759
3433.86248275862
3451.2418
3466.84783333333
3489.1415
3514.8395483871
3565.1094375
3561.04828125
3547.9911875
3574.71265625
3602.0835625
3597.46787878788
3562.84560606061
3521.07651515152
3513.96918181818
3537.09657575758
3568.86048484848
3583.77579411765
3551.18331428571
3471.78948571429
3388.12157142857
3356.364
3364.99017142857
3350.7594
3334.20568571429
3323.84147222222
3318.89
3311.98905555556
3296.39605555556
3256.45166666667
3230.14405555556
3218.63745945946
3197.9132972973
3168.12216666667
3171.87377777778
3168.84230555556
3138.68408333333
3115.77727777778
3108.94652777778
3113.77344444444
3094.052
3049.30624324324
3031.91740540541
3035.90143243243
3003.77507894737
2983.81578947368
2973.16213157895
2994.40305263158
3005.07542105263
2996.72607894737
2975.62931578947
2964.39676315789
2970.74231578947
2967.6515
2944.57681081081
2956.78310810811
2966.93213513514
2963.30186486486
2938.85827027027
2914.16172972973
2880.62224324324
2859.10240540541
2888.46721052632
2874.06805263158
2841.99076315789
2856.19376315789
2882.21586842105
2869.60921052632
2828.06628947368
2815.17610526316
2835.36010526316
2855.10943589744
2852.9788974359
2871.12933333333
2903.01436842105
2907.55944736842
2919.30018421053
2929.88976315789
2917.76202564103
2923.00779487179
2929.71938461538
2934.78928205128
2949.38166666667
2931.63725641026
2917.04794871795
2930.7787948718
2953.28423076923
3006.08141025641
3044.27325
3016.47525
2986.241925
2991.7198
2996.319625
2995.86815
3001.88745
3007.73948780488
3000.35197560976
2990.25524390244
2995.4690952381
3048.35330952381
3098.18583333333
3135.9234047619
3193.10530952381
3213.98573809524
3221.42664285714
3279.59027906977
3349.06062790698
3365.86393023256
3378.29439534884
3401.68043181818
3447.13777272727
3512.1505
3583.64795454545
3634.63111363636
3699.48675
3810.92236363636
3953.67647727273
4138.518
4343.30309090909
4536.99447727273
4764.53493181818
5015.87675
5231.33854545455
5423.04495454545
5595.87268181818
5685.47931111111
5811.24242222222
5912.69175555556
5958.65808888889
5968.63677777778
5942.11304444444
5848.29657777778
5681.04957777778
5502.92442222222
5340.8332
5124.63893478261
4925.98363043478
4716.02408695652
4486.22615217391
4280.50002173913
4136.20695652174
4002.50136170213
3863.60806382979
3740.82117021277
3646.34504255319
3546.05806382979
3472.76544680851
3433.02834042553
3396.11225531915
3338.36580851064
3272.00940425532
3223.9509787234
3215.432
3228.7679787234
3231.31314893617
3207.91853191489
3158.85240425532
3113.32553191489
3075.58829787234
3036.99991489362
3005.25717021277
2978.01593617021
2951.1035106383
2936.13940425532
2917.33408510638
2886.69865957447
2876.0612173913
2880.73617391304
2873.03895652174
2859.9907826087
2853.75789130435
2851.82308695652
2853.09726086957
2862.07906521739
2869.02882222222
2886.78473333333
2895.04431111111
2874.98306666667
2848.1476
2825.751
2791.72784090909
2771.54690909091
2801.52404545455
2842.81395454545
2846.685
2820.74076190476
2816.6785
2816.69121428571
2812.57130952381
2821.58435714286
2832.23102380952
2830.09664285714
2829.55928571429
2842.83157142857
2849.43106976744
2841.73997674419
2842.88776744186
2883.14051162791
2917.66235714286
2921.997
2925.97317073171
2920.54036585366
2933.79995121951
2944.17107317073
2930.58195121951
2920.27380487805
2928.52907317073
2954.902
2979.24363414634
2990.7701
3002.774475
3039.80161538462
3050.60815384615
3017.76171794872
3018.62612820513
3065.76053846154
3084.96817948718
3072.65771794872
3070.9418974359
3075.33761538462
3071.88325641026
3072.79223684211
3087.79355263158
3138.25560526316
3171.664
3174.29002631579
3213.18094594595
3201.98664864865
3177.64172972973
3161.376
3178.70483333333
3203.01925
3201.69155555556
3212.78891428571
3228.37247058824
3209.21029411765
3175.73508823529
3114.40714705882
3110.24460606061
3143.68657575758
3165.28712121212
3144.02946875
3131.20248387097
3113.6395483871
3098.50283333333
3072.9904
3052.72620689655
3055.37810344828
3075.49182142857
3046.49642857143
2997.04157692308
2928.90546153846
2883.22364
2895.20095833333
2848.82591304348
2816.21995238095
2775.00047368421
2703.00410526316
2643.81229411765
2572.8429375
2524.54486666667
