# Supplementary material for: Single-cell growth inference of Corynebacterium glutamicum reveals asymptotically linear growth
Source: eLife. 2021 Oct 4;10:e70106. doi: 10.7554/eLife.70106 (PMC8594916; doi:10.7554/eLife.70106)
Supplement: Source data 1. [file elife-70106-data1.zip › MEAN/3.826 Ti009Tf014T.txt]

3400.432
3515.60057142857
3677.02961538462
3796.071125
3843.79947368421
3904.78152380952
4000.41938095238
4093.63272727273
4123.87758333333
4225.69441666667
4269.58153846154
4344.53966666667
4452.30222222222
4515.43317857143
4534.43879310345
4522.85632258065
4585.52938709677
4607.801375
4615.08659375
4596.31496969697
4639.91770588235
4664.07214705882
4638.61162857143
4594.15222857143
4554.37397222222
4556.18341666667
4537.65947222222
4487.95383333333
4372.99694594595
4323.03813157895
4252.76494736842
4130.93615384615
4097.12141025641
4122.00579487179
4095.196625
4057.365525
4022.077725
3968.68535
3953.20512195122
3951.54229268293
3889.91580487805
3836.99517073171
3762.48026190476
3693.82576190476
3694.682
3695.51669047619
3651.32616666667
3580.58638095238
3528.75428571429
3495.55264285714
3459.14328571429
3412.69451162791
3359.66065116279
3314.69330232558
3294.12774418605
3282.91365909091
3251.02490909091
3196.71981818182
3155.40472727273
3119.5196
3084.00370454545
3056.85279545455
3053.00670454545
3045.66927906977
3026.52695348837
3008.58575
2971.56277272727
2944.01431818182
2931.72243181818
2931.31743181818
2931.16106818182
2891.80702222222
2834.99471111111
2822.93957777778
2855.56804444444
2850.31313333333
2815.09631111111
2798.33308888889
2810.29031111111
2828.31924444444
2824.74888888889
2797.17124444444
2776.28035555556
2757.21443478261
2728.21573913043
2725.05567391304
2766.31143478261
2773.97156521739
2712.5425
2678.14208510638
2677.82785106383
2680.33046808511
2706.10857446808
2716.8204893617
2718.57757446809
2731.40326530612
2728.43593877551
2704.33287755102
2716.36795918367
2724.346
2686.28924489796
2674.93091666667
2665.056
2675.12063265306
2690.32520408163
2700.9256875
2688.71339583333
2675.463875
2688.21133333333
2722.88420833333
2740.29860416667
2713.55102083333
2700.42708333333
2716.23016666667
2727.7185
2732.145375
2759.60004166667
2819.56295833333
2861.29970833333
2873.10227083333
2863.50208333333
2860.88760416667
2894.22327083333
2923.13147916667
2932.24283333333
2954.1869375
2967.7435
2986.52839583333
3031.543125
3087.470875
3145.6625
3243.51091666667
3357.12983333333
3459.56891666667
3575.83814583333
3675.0886875
3756.91089583333
3901.77661702128
4043.40391489362
4159.06329787234
4229.71642553191
4291.69487234043
4350.25227659574
4384.09140425532
4395.85819148936
4372.06319565217
4297.03497826087
4235.65076086957
4158.68536956522
4077.23091111111
3964.99766666667
3831.84975555556
3685.27157777778
3542.27368888889
3406.17393333333
3294.68442222222
3242.53790909091
3215.04059090909
3175.71884090909
3102.80377272727
3021.22518181818
2960.49245454545
2904.42752272727
2876.29640909091
2885.98297727273
2882.52363636364
2866.93104444444
2856.44086666667
2816.60226666667
2766.78902222222
2737.29793333333
2731.46747727273
2732.00445454545
2725.34738636364
2716.62254545455
2695.77070454545
2662.49470454545
2652.29138636364
2670.29970454545
2691.90440909091
2691.96875
2685.16297727273
2697.78845454545
2725.13025
2715.88159090909
2695.59106818182
2714.42079545455
2744.48445454545
2768.68425
2782.02966666667
2779.44804444444
2769.04495555556
2751.81704444444
2752.2306
2770.98335555556
2765.46111111111
2774.38209090909
2798.73036363636
2814.57204545455
2818.91572727273
2814.18982222222
2817.16271111111
2833.684
2856.21886666667
2894.27751111111
2891.53675555556
2890.41373333333
2919.2172
2940.62473333333
2972.86804444444
2999.7588
2995.29282222222
3013.74153333333
3055.39233333333
3055.12568888889
3021.99546666667
3026.96946666667
3060.08967391304
3070.42373913043
3066.13
3096.42056521739
3121.72847826087
3138.2125
3177.36132608696
3218.55086956522
3261.48713043478
3280.97708695652
3307.91384782609
3334.62726086957
3315.55015217391
3306.45770212766
3353.53757446809
3374.70138297872
3389.6272826087
3416.95256521739
3487.19091304348
3544.19960869565
3561.02076086957
3574.25776086957
3602.95582608696
3639.34252173913
3664.83184782609
3690.89786956522
3735.30426086957
3745.99252173913
3758.28767391304
3764.91563043478
3775.30515217391
3773.42880434783
3762.56519565217
3761.49319565217
3812.11545652174
3879.6447826087
3878.40608695652
3867.83411111111
3825.05095555556
3792.68377777778
3794.88235555556
3800.5886
3773.98691111111
3729.95495555556
3734.86829545455
3711.03222727273
3683.63254545455
3676.79737209302
3639.32834883721
3601.51604651163
3592.35811904762
3528.79733333333
3460.62585714286
3474.0856097561
3469.89241463415
3380.70563414634
3274.2395
3193.32335897436
3131.99163157895
3075.99813157895
3039.59915789474
2890.41747222222
2818.34819444444
2780.87034285714
2742.17406060606
2678.20342424242
2639.9065483871
2558.33816129032
2496.83486206897
2445.26744827586
2461.81044444444
2432.82188888889
2379.85132
2308.83628
2258.46066666667
2216.074
2207.71478571429
