# Supplementary material for: Single-cell growth inference of Corynebacterium glutamicum reveals asymptotically linear growth
Source: eLife. 2021 Oct 4;10:e70106. doi: 10.7554/eLife.70106 (PMC8594916; doi:10.7554/eLife.70106)
Supplement: Source data 1. [file elife-70106-data1.zip › MEAN/3.201 Ti014Tf030T.txt]

4069.20611764706
4168.343
4177.7192
4247.43648
4307.2485
4305.60461290323
4359.2958
4435.61293333333
4462.55439393939
4483.16027272727
4474.33694444444
4466.31458333333
4411.51697297297
4362.44625641026
4354.35961538462
4258.92551219512
4200.65463414634
4142.55554761905
4068.55537209302
3994.95556818182
3921.87293181818
3872.03781818182
3841.86520454545
3823.47126666667
3782.9008
3690.4395106383
3631.33919148936
3599.47231914894
3537.37034042553
3494.99395833333
3476.24533333333
3435.4666875
3355.9349375
3304.70212244898
3293.72332653061
3295.72732
3261.95698
3214.15878
3181.20066
3143.21185714286
3095.00983673469
3078.06196
3075.03572
3035.4761
2983.3214
2946.43298
2945.68396
2966.75582
2947.8461
2908.16996
2895.29406122449
2891.17091836735
2891.60383673469
2880.11281632653
2850.25918
2826.98602
2805.05436734694
2796.88671428571
2807.45944897959
2801.17781632653
2766.51128
2725.30048
2713.79926
2710.66476
2682.28006122449
2650.69279591837
2637.87571428571
2620.50581632653
2597.36642857143
2586.55302040816
2569.92867346939
2574.65291836735
2608.48846938776
2609.03481632653
2582.13383673469
2560.92272916667
2552.89279166667
2553.19597916667
2536.32477083333
2525.88754166667
2549.90614583333
2564.128
2558.03404255319
2561.75787234043
2573.8997173913
2572.71556521739
2576.31515217391
2565.58689130435
2523.66138297872
2491.36829787234
2507.23725531915
2530.56455319149
2531.5285106383
2529.51968085106
2516.62429787234
2485.00193617021
2475.84673913043
2473.54984782609
2475.27408695652
2466.71230434783
2466.36702173913
2483.51806382979
2481.87480434783
2467.98456521739
2456.57858695652
2437.24982608696
2428.70606521739
2444.71688888889
2464.25175555556
2478.56357777778
2478.12408888889
2484.64711111111
2497.63646666667
2502.64111111111
2503.66193333333
2478.98186666667
2470.26773333333
2519.0718
2550.32831818182
2529.88929545455
2519.27988636364
2530.81663636364
2554.0458372093
2545.24437209302
2517.84804651163
2513.05806976744
2506.62665116279
2494.21223255814
2506.21014285714
2535.03904761905
2531.27280952381
2503.60764285714
2505.41011904762
2540.71704761905
2550.24764285714
2534.67166666667
2546.48851219512
2561.78229268293
2558.49607317073
2569.1112195122
2591.2306097561
2591.36587804878
2597.07804878049
2608.58182926829
2624.44133333333
2641.231
2671.826
2673.85575609756
2670.48826829268
2687.31936585366
2683.55656097561
2667.41380487805
2685.51868292683
2730.92219512195
2768.35714634146
2771.04195121951
2760.6382195122
2776.961475
2798.441175
2791.884075
2804.67865
2852.429325
2895.356575
2928.060375
2935.407275
2926.65465
2917.44165
2903.156375
2906.0732
2921.046575
2920.85465
2935.409425
2964.86815384615
2969.15612820513
2915.58707692308
2897.65702564103
2927.75207692308
2924.54558974359
2929.30376923077
2965.61015384615
2977.56997435897
2956.005
2921.384325
2920.619825
2925.57755
2937.84995
2955.7855
2956.7204
2955.974475
2964.42165
2966.360875
2955.67743589744
2956.74366666667
2983.15992307692
2981.47220512821
2973.72758974359
2992.93474358974
3001.54630769231
2998.24492307692
2997.22094871795
2964.8461025641
2939.13371794872
2946.4475
2977.86934210526
3021.66392105263
3052.06628947368
3065.82805263158
3062.59684210526
3040.29386842105
3016.31644736842
2991.36213513514
2981.9777027027
2978.57263888889
3007.60822222222
3052.737
3081.48858333333
3082.86475
3061.71847222222
3036.53776470588
3036.16305882353
3041.69576470588
3084.70160606061
3074.76181818182
3048.5306969697
3050.44460606061
3058.49428125
3047.02909677419
3064.54116129032
3093.76783333333
3104.4417
3101.87168965517
3102.47051724138
3120.56840740741
3116.88166666667
3122.69688461538
3125.32119230769
3124.08125
3112.37216666667
3129.04671428571
3126.98542857143
3147.40921052632
3133.81338888889
3128.48047058824
3116.02373333333
3035.23285714286
2953.206375
2879.154
