# Supplementary material for: Single-cell growth inference of Corynebacterium glutamicum reveals asymptotically linear growth
Source: eLife. 2021 Oct 4;10:e70106. doi: 10.7554/eLife.70106 (PMC8594916; doi:10.7554/eLife.70106)
Supplement: Source data 1. [file elife-70106-data1.zip › MEAN/2.666 Ti007Tf024T.txt]

2678.375
2750.1862
2815.0417
2892.20692857143
2985.5
3062.43866666667
3132.75726315789
3190.53928571429
3280.47295238095
3325.07595652174
3349.38129166667
3387.15264
3400.80215384615
3406.28237037037
3373.32014285714
3327.05226666667
3345.2291
3356.70425806452
3401.38503225806
3445.801375
3453.856875
3431.12151515152
3441.85203030303
3429.3595
3396.44085714286
3380.96442857143
3399.28325714286
3424.39777142857
3399.66752777778
3372.29616216216
3374.86086486487
3376.8297027027
3388.50089189189
3408.67789189189
3410.197
3380.99147368421
3347.26497368421
3322.75828947368
3309.14674358974
3309.79961538462
3297.95292307692
3281.168575
3301.715225
3319.90895
3307.32126829268
3273.43392682927
3229.9097804878
3188.06190243902
3192.83143902439
3209.77831707317
3193.82073170732
3178.74707317073
3180.34351219512
3158.78073809524
3132.87941860465
3106.13665116279
3083.54576744186
3045.01360465116
2996.08058139535
2989.94372093023
3005.335
2992.34904651163
2975.49586046512
2977.49788372093
2978.34306976744
2964.55088372093
2947.20329545455
2936.85825
2929.34720454545
2927.16431818182
2920.11763636364
2880.07222727273
2821.82452272727
2799.95875
2822.78238636364
2842.16145454545
2845.61270454545
2846.21893181818
2849.11181818182
2845.53331818182
2832.38646666667
2810.51944444444
2794.23946666667
2764.82566666667
2721.54984444444
2705.87084444444
2716.41833333333
2704.46151111111
2700.52413333333
2714.63720454545
2702.31077272727
2682.05357777778
2675.91104444444
2651.03384444444
2636.2397173913
2639.98656521739
2612.91615217391
2597.8987826087
2579.21843478261
2561.56665217391
2568.25026086957
2573.92634782609
2577.01508695652
2566.19893478261
2521.486
2501.80854347826
2524.81382978723
2516.27510638298
2483.96138297872
2486.66172340426
2504.81572340426
2513.89395744681
2493.48142553191
2462.3335106383
2463.37359574468
2456.71044680851
2430.85372340426
2413.3120212766
2410.84875
2406.243125
2397.35793877551
2395.83948979592
2390.90410204082
2391.64814285714
2393.03491836735
2390.45242857143
2379.90063265306
2373.59930612245
2374.82955102041
2367.53767346939
2374.08242857143
2389.03824489796
2387.7826
2401.81446
2424.39758
2421.49894
2424.71606
2429.10176470588
2392.77133333333
2361.30296078431
2387.35774509804
2409.65992156863
2394.3768627451
2399.73384313726
2414.18576470588
2417.15243137255
2443.9297254902
2467.58366666667
2446.9832745098
2424.80309803922
2448.70315686274
2488.45045098039
2510.3937254902
2526.03064705882
2547.86360784314
2555.20266666667
2562.68025490196
2564.70301960784
2574.39558
2604.4518
2624.1132
2637.58622
2657.76359183673
2655.88471428571
2631.87165306122
2645.79575510204
2673.33620408163
2680.66281632653
2696.98316666667
2706.30964583333
2707.811875
2696.93770833333
2704.43676595745
2749.28872340426
2759.7017173913
2775.19410869565
2807.98660869565
2818.87244444444
2823.97037777778
2826.52363636364
2820.19677272727
2818.23937209302
2826.29593023256
2875.27616666667
2899.32457142857
2906.51646341463
2908.80404878049
2935.07956410256
2972.31153846154
3019.94826315789
3044.87662162162
3021.79581081081
3022.24319444444
3064.83527272727
3061.399625
3063.37967741935
3057.47686666667
3042.37506896552
3077.85411538462
3077.87556
3054.93691666667
3000.77136363636
2945.60157142857
2917.68782352941
2869.3274375
