# Supplementary material for: Single-cell growth inference of Corynebacterium glutamicum reveals asymptotically linear growth
Source: eLife. 2021 Oct 4;10:e70106. doi: 10.7554/eLife.70106 (PMC8594916; doi:10.7554/eLife.70106)
Supplement: Source data 1. [file elife-70106-data1.zip › MEAN/2.720 Ti001Tf035T.txt]

3665.029
3740.68666666667
3883.36966666667
4064.60166666667
4085.15486666667
4165.65182352941
4297.55721052632
4385.9237
4490.6428
4558.60795652174
4627.13517391304
4597.86836
4592.74480769231
4640.7822962963
4720.33271428571
4749.2404137931
4775.71255172414
4760.94467741935
4794.88270967742
4790.09418181818
4818.34054545455
4826.59497058823
4866.89714705882
4909.00729411765
4916.87914705882
4869.07188888889
4903.31427777778
4959.14819444444
4982.41555555556
4947.79084210526
4919.0032631579
4876.61173684211
4832.75802631579
4773.00956410256
4738.97828205128
4710.778975
4706.40765
4709.423225
4666.528
4605.6387804878
4549.30383333333
4523.22335714286
4519.74128571429
4487.61528571429
4454.63595238095
4427.94719047619
4336.37397674419
4244.59802272727
4243.60959090909
4288.86163636364
4254.00284090909
4193.39515909091
4205.089
4204.66454545455
4160.49215909091
4114.63852272727
4089.54688636364
4051.80648888889
4006.3385
3953.28241304348
3908.96217391304
3870.93067391304
3836.90734782609
3802.92108695652
3780.47719565217
3744.61608695652
3715.75395652174
3714.79552173913
3675.38256521739
3607.57697826087
3548.51993478261
3478.79963043478
3450.50563043478
3449.01457446809
3443.54429787234
3395.29455319149
3336.39578723404
3298.29582978723
3250.623
3235.93460416667
3245.1875625
3233.96614583333
3197.07441666667
3167.62664583333
3145.17610416667
3131.68527659574
3113.64517021277
3057.66679166667
3039.70470833333
3052.02033333333
3035.56283333333
3002.77929166667
2991.4404375
2988.00377083333
2973.42177083333
2987.64114583333
2979.21866666667
2947.4446875
2918.05110416667
2894.34276
2867.7267
2844.80966
2816.9286
2782.65916
2767.86278
2770.16668
2780.19198
2793.64638
2786.1877
2762.65936
2747.51914
2739.64122
2719.20108
2689.56142857143
2680.67695918367
2696.18279591837
2697.10073469388
2689.40758
2675.18978
2659.13126
2659.30032
2676.02126
2688.32242
2665.79174
2646.59902
2658.32118
2680.7178
2691.2508
2673.22932
2664.6506
2685.11864
2694.32292
2674.14824
2670.7887254902
2670.48131372549
2633.00109803922
2600.52056862745
2621.12170588235
2660.06407843137
2660.05974509804
2642.67250980392
2649.59003921569
2658.80298039216
2651.86882352941
2639.19878431373
2648.06468627451
2673.77149019608
2694.05356862745
2718.11637254902
2751.89662
2761.24364
2767.6526
2784.22588
2775.09945098039
2762.75588235294
2785.96207843137
2847.77658823529
2881.11650980392
2885.2274
2884.08884
2890.02336
2888.41396
2877.06558
2910.0921
2967.48422
2987.88734
3001.12140816327
3017.88604166667
3056.77047916667
3093.56554166667
3116.4675625
3166.30264583333
3224.21695833333
3264.67035416667
3297.6011875
3360.26653191489
3417.27329787234
3460.21825531915
3479.84842553191
3517.19063043478
3575.13563043478
3642.67932608696
3710.25219565217
3768.95788636364
3791.83831818182
3832.06704545455
3852.63739534884
3871.2430952381
3945.15302380952
4013.59788095238
4046.69290243902
4059.24295
4098.60487179487
4122.64851282051
4165.44247368421
4197.49586486486
4173.71962162162
4166.87554285714
4182.43720588235
4150.28281818182
4114.61221875
4077.8972
4016.15148275862
3962.01246428571
3933.25896153846
3951.57734782609
3821.17269565217
3751.68626315789
3596.69010526316
