# Supplementary material for: Single-cell growth inference of Corynebacterium glutamicum reveals asymptotically linear growth
Source: eLife. 2021 Oct 4;10:e70106. doi: 10.7554/eLife.70106 (PMC8594916; doi:10.7554/eLife.70106)
Supplement: Source data 1. [file elife-70106-data1.zip › MEAN/2.569 Ti002Tf020T.txt]

2991.205
3150.97666666667
3189.59738888889
3277.7405
3389.38294736842
3503.23475
3605.95857142857
3731.11304347826
3877.61504166667
3922.51669230769
3964.57811538462
4008.32925
4132.93242857143
4156.30343333333
4184.36053333333
4208.54161290323
4237.66283870968
4236.93009375
4251.42436363636
4282.3866969697
4313.45939393939
4315.8885
4288.3154
4231.53185714286
4142.92945945946
4143.42910810811
4152.5912972973
4117.93627027027
4078.23342105263
4066.25489473684
4037.21241025641
4015.4568974359
3994.16292307692
4000.9418
4020.383675
3996.0434
3971.619475
3925.09385365854
3876.25561904762
3875.86623809524
3887.86392857143
3897.06888095238
3871.61678571429
3843.88330232558
3853.47120930233
3870.70709302326
3870.94679069767
3835.88620930233
3771.47361363636
3736.52327272727
3718.27795454545
3714.63788636364
3723.18084090909
3715.47264444444
3683.77388888889
3660.58248888889
3639.72328888889
3612.12984444444
3588.16304444444
3576.42904444444
3562.21317777778
3522.69953333333
3454.72613333333
3405.99611363636
3388.41206818182
3397.39515909091
3389.37231818182
3351.99865909091
3325.70668181818
3335.07261363636
3329.86822727273
3279.55384090909
3231.16527272727
3216.77336363636
3203.13536363636
3171.61095454545
3158.43009090909
3151.61238636364
3120.57815909091
3094.27677272727
3085.31470454545
3072.79425
3056.83557777778
3039.52497777778
2999.84071111111
2957.72557777778
2948.07797777778
2962.73395454545
2944.22615909091
2903.12697727273
2867.48825
2846.20745454545
2820.70447727273
2797.66129545455
2788.04356818182
2778.26540909091
2751.92931818182
2722.29681818182
2708.73938636364
2705.13254545455
2699.88761363636
2686.17579545455
2683.57568181818
2669.08688636364
2666.20775555556
2657.11584444444
2615.05751111111
2593.04502222222
2605.81193333333
2610.16373333333
2605.23082222222
2597.51571111111
2586.67733333333
2559.45975555556
2525.26228888889
2515.39257777778
2526.40555555556
2540.74693333333
2550.3576
2542.00922222222
2529.9404
2519.80571111111
2505.39973333333
2489.99648888889
2468.37533333333
2449.08622222222
2425.0484
2448.09364444444
2508.04797777778
2524.19675555556
2504.49062222222
2496.49717777778
2487.60411111111
2471.88633333333
2469.09551111111
2476.89973913043
2466.0325
2451.37863043478
2457.96773913043
2455.85280851064
2447.98463829787
2428.63587234043
2426.75870212766
2466.06521276596
2476.48687234043
2479.30721276596
2494.12268085106
2527.01360869565
2538.65097826087
2530.97326086957
2545.989
2566.20160869565
2573.52423913043
2579.70156521739
2601.6262826087
2629.54602173913
2642.70897826087
2649.65145652174
2662.29208695652
2680.11408695652
2702.80034782609
2738.1544
2759.93028888889
2781.14062222222
2799.62042222222
2814.40224444444
2843.09488888889
2896.30086666667
2931.20763636364
2931.16418604651
2975.94413636364
3053.02168181818
3106.2873255814
3155.2071627907
3199.14545238095
3200.75704878049
3184.8353902439
3217.3798
3285.5816
3334.13902564103
3343.37228947368
3338.94826315789
3370.03516216216
3377.23891666667
3347.38522222222
3347.82267647059
3373.72676470588
3394.85739393939
3393.60241935484
3364.77670967742
3336.79668965517
3294.26624137931
3251.34075
3213.17684
3161.12144
3170.19827272727
3195.71389473684
