# Supplementary material for: Single-cell growth inference of Corynebacterium glutamicum reveals asymptotically linear growth
Source: eLife. 2021 Oct 4;10:e70106. doi: 10.7554/eLife.70106 (PMC8594916; doi:10.7554/eLife.70106)
Supplement: Source data 1. [file elife-70106-data1.zip › MEAN/2.604 Ti003Tf030T.txt]

3882.159
3955.35175
3955.069
3880.1197
3902.189125
3938.80825
3920.76117647059
3897.22394444444
3801.51545
3775.95104347826
3760.16886956522
3727.18945833333
3717.99944
3664.10411538462
3609.96096296296
3514.05960714286
3471.71496551724
3491.38596551724
3517.3515
3506.93064516129
3498.50378125
3452.020125
3433.06957575758
3407.23241176471
3377.70188235294
3368.55282352941
3372.83485714286
3394.14577142857
3425.29197142857
3383.08638888889
3353.47944444444
3385.34966666667
3363.25221052632
3331.53992105263
3299.06444736842
3299.30171052632
3305.54621052632
3309.92002631579
3331.71507894737
3305.75526315789
3221.59320512821
3205.137775
3218.361475
3202.161675
3152.983275
3132.950925
3155.775025
3184.44902439024
3167.78497560976
3114.09490243902
3067.91658536585
3086.08992682927
3110.54775609756
3057.98482926829
3014.88046341463
2996.5986097561
2982.7605952381
2979.01004761905
2981.44487804878
3005.92375609756
3024.10258536585
3018.43563414634
2995.34219047619
2948.34228571429
2914.17288095238
2930.57097619048
2950.37154761905
2912.41118604651
2883.08027906977
2872.27725581395
2861.59504651163
2888.33862790698
2905.68976744186
2844.03366666667
2829.89254761905
2843.9110952381
2841.90814285714
2832.29614285714
2835.48823255814
2842.59462790698
2855.94127906977
2840.76965116279
2797.61418604651
2788.23976744186
2826.02693023256
2849.13918604651
2823.07974418605
2774.64053488372
2742.86530952381
2744.69973809524
2726.94183333333
2713.51014285714
2700.2100952381
2707.85542857143
2720.82620930233
2726.40118604651
2738.55113953488
2751.11193023256
2744.59020930233
2726.01488372093
2702.11111627907
2699.15488095238
2691.0284047619
2680.81842857143
2686.78252380952
2696.5315
2699.09957142857
2694.4674047619
2697.91857142857
2677.88452380952
2625.9388372093
2620.21261904762
2626.47235714286
2629.0015952381
2632.02223809524
2629.33546511628
2633.65002325581
2658.67713953488
2652.80039534884
2622.78253488372
2610.33002272727
2615.40722727273
2622.32622727273
2607.33045454545
2592.4225
2599.7455
2593.70809090909
2590.80013636364
2591.67927272727
2558.81877272727
2524.11231111111
2528.29828888889
2552.56475555556
2567.37824444444
2569.41497777778
2576.39022222222
2559.49306666667
2519.817
2509.26854347826
2540.55197826087
2585.24469565217
2595.82013043478
2566.99486956522
2554.37880434783
2560.7275
2556.49575555556
2547.61997777778
2570.99217777778
2612.4325
2618.35743478261
2571.73869565217
2541.692
2575.13986956522
2626.15760869565
2644.47665217391
2635.06069565217
2632.61465217391
2666.74947826087
2687.78639130435
2676.65236956522
2679.33843478261
2704.6127826087
2733.53684782609
2767.35626086957
2786.94497826087
2783.04964444444
2791.86806666667
2818.60335555556
2849.71931111111
2857.04575555556
2864.19348888889
2907.03115909091
2960.1155
2989.21997727273
3013.22079069767
3023.15344186047
3022.35744186047
2999.59737209302
3001.01695121951
3067.525975
3126.22653846154
3161.42423076923
3161.61271052632
3136.15551351351
3116.65605555556
3128.99034285714
3161.30491428571
3251.50048484849
3272.1544516129
3284.31487096774
3309.77679310345
3274.57806896552
3290.62611111111
3350.79084615385
3351.922875
3348.78847826087
3291.80533333333
3203.08661111111
3192.54526666667
