# Supplementary material for: Single-cell growth inference of Corynebacterium glutamicum reveals asymptotically linear growth
Source: eLife. 2021 Oct 4;10:e70106. doi: 10.7554/eLife.70106 (PMC8594916; doi:10.7554/eLife.70106)
Supplement: Source data 1. [file elife-70106-data1.zip › MEAN/4.018 Ti009Tf032T.txt]

3441.077
3368.90827272727
3513.55645454545
3496.03627777778
3643.86383333333
3727.73023809524
3876.56128571429
3930.1326
4035.8838
4060.07462962963
4150.62622222222
4178.21982758621
4255.65920689655
4268.06948387097
4331.37009375
4439.9658125
4541.1598125
4555.64272727273
4570.72020588235
4578.27188571429
4558.10383333333
4598.79497222222
4662.37358333333
4686.43422222222
4651.48024324324
4585.09876315789
4537.81971052632
4498.70384210526
4462.07821052632
4440.98141025641
4487.92869230769
4485.47585
4463.0787
4452.870975
4429.8882195122
4383.45829268293
4348.70426829268
4322.87995121951
4306.79934146341
4292.93765853659
4258.40182926829
4237.39929268293
4239.1343902439
4208.70924390244
4163.33831707317
4139.90192682927
4113.13830232558
4118.01488372093
4084.21886046512
4010.45079069767
3978.18472093023
3985.10902325581
3982.95772093023
3949.1418372093
3917.37106976744
3879.32569767442
3834.47597674419
3839.57148837209
3826.52281395349
3788.71861904762
3777.976
3753.1120952381
3713.58435714286
3709.81902380952
3701.28254761905
3654.05314285714
3601.12133333333
3585.2864047619
3609.41292857143
3613.2444047619
3566.29214285714
3520.50066666667
3495.02042857143
3477.29535714286
3454.51873809524
3412.82841463415
3364.12758536585
3364.82424390244
3359.217
3327.38851219512
3323.37565853659
3304.81280487805
3259.57634146341
3247.57580487805
3254.91519512195
3265.0993902439
3252.63768292683
3195.01178048781
3140.22802439024
3114.58197560976
3102.03655
3096.783175
3093.212675
3073.780775
3050.27235
3060.01255
3068.206025
3058.1819
3040.287075
3030.123
3033.623675
3019.542975
3004.543825
3006.246875
3010.743125
3009.06479487179
3015.57207692308
3052.628625
3088.044775
3078.948825
3044.738875
3033.872925
3043.788125
3048.954675
3063.20195
3090.16248780488
3091.68663414634
3065.18302439024
3034.91542857143
3022.6110952381
3049.1235952381
3107.30619047619
3164.45985714286
3171.74181395349
3156.58069767442
3193.11811627907
3252.18962790698
3260.02844186047
3274.45258139535
3346.73609302326
3413.19774418605
3455.95684090909
3528.77170454545
3577.1215
3581.63568181818
3608.48734090909
3631.70656818182
3657.99611363636
3694.38668181818
3751.32663636364
3850.63471111111
3980.4118
4081.03208888889
4175.41502222222
4319.73602222222
4524.99668888889
4737.2288
4915.88653333333
5118.08417777778
5364.59446666667
5595.39217777778
5802.51364444444
5938.23976086957
6061.92791304348
6177.65565217391
6374.79852173913
6536.9055
6509.41467391304
6455.57047826087
6301.72402173913
6144.19804347826
5943.12110869565
5737.81341304348
5512.04856521739
5276.76817391304
5035.00554347826
4799.11180434783
4548.01317021277
4321.87363829787
4172.42221276596
4018.22160416667
3915.8798125
3804.36820833333
3678.42116666667
3564.53602083333
3496.72541666667
3415.65525
3401.95625
3358.14489583333
3273.8981875
3194.51010416667
3133.08147916667
3087.25971428571
3054.76271428571
3007.19544897959
2977.74269387755
2968.64065306122
2943.28414285714
2906.78142857143
2886.0333125
2884.95297916667
2886.13660416667
2884.38872916667
2873.360375
2852.081125
2829.7635625
2812.41239583333
2796.11077083333
2788.25147916667
2794.34220408163
2799.54002040816
2797.04953061224
2790.67540816327
2787.70775510204
2812.33016326531
2821.90532653061
2793.01295833333
2767.13210416667
2757.39514583333
2762.41833333333
2770.032625
2778.01372916667
2785.00666666667
2772.0844375
2756.81277083333
2760.04989361702
2772.4197826087
2798.29089130435
2791.97065217391
2827.21191304348
2859.23813043478
2843.53667391304
2842.64036956522
2855.21456521739
2856.61786956522
2873.37926666667
2901.5946
2919.88088888889
2933.62195555556
2962.24088888889
2985.60826666667
2998.34275555556
3022.31873333333
3036.11818181818
3043.47670454545
3084.97568888889
3142.63745454545
3159.22977272727
3145.17973333333
3154.65559090909
3187.06402272727
3223.72237777778
3261.92215909091
3292.18693181818
3291.55104545455
3280.40474418605
3314.891
3380.25922727273
3407.51004651163
3424.73097674419
3445.39781818182
3450.90751162791
3492.26911627907
3552.52297727273
3574.24211627907
3620.21402272727
3687.87159090909
3693.87677272727
3659.32240909091
3644.30263636364
3655.74575
3692.75665909091
3753.58311363636
3796.8985
3826.61451162791
3854.96390697674
3886.40404651163
3889.26746511628
3899.80702325581
3926.92130232558
3944.71997619048
3995.35021428571
4046.10711904762
4050.18961904762
4044.52980952381
4055.18997619048
4071.16982926829
4127.52795121951
4171.94902439024
4187.496875
4209.473675
4216.32869230769
4250.12741025641
4332.68902631579
4386.3787631579
4395.66931578947
4412.42040540541
4451.39805405405
4487.38772972973
4496.70621621622
4507.44133333333
4509.77708333333
4471.56134285714
4419.4763030303
4453.01606060606
4477.60803125
4489.51616129032
4445.84206451613
4425.21256666667
4456.73806896552
4478.51178571429
4467.7022962963
4423.95026923077
4418.69665384615
4425.76336
4404.60426086957
4393.66522727273
4321.2359047619
4295.73827777778
4286.11053333333
