# Supplementary material for: Single-cell growth inference of Corynebacterium glutamicum reveals asymptotically linear growth
Source: eLife. 2021 Oct 4;10:e70106. doi: 10.7554/eLife.70106 (PMC8594916; doi:10.7554/eLife.70106)
Supplement: Source data 1. [file elife-70106-data1.zip › MEAN/2.806 Ti013Tf024T.txt]

3550.434
3765.40557142857
3899.87392307692
4031.706
4061.04684210526
4137.83215
4179.44295454545
4213.88708
4258.841125
4314.2906
4349.15951851852
4358.50382142857
4356.45734482759
4367.50727586207
4326.31496774194
4329.94496774194
4330.66370967742
4319.79196875
4275.85663636364
4294.62641176471
4364.95467647059
4383.63631428571
4379.92583333333
4351.38919444444
4365.75852777778
4357.8712972973
4326.89508108108
4331.15248648649
4367.59773684211
4379.51348717949
4384.2331025641
4423.812325
4426.7514
4383.62815
4377.502925
4389.988
4368.87912195122
4346.13119512195
4339.70188095238
4337.93464285714
4302.50142857143
4299.3974047619
4327.72335714286
4313.72158139535
4286.45518604651
4297.36246511628
4298.50672093023
4267.36025581395
4247.35715909091
4205.93263636364
4157.72390909091
4155.801
4158.36175
4113.72159090909
4046.81477777778
4002.33724444444
3979.04611111111
3979.43848888889
3982.63528888889
3961.16668888889
3912.81241304348
3864.94434782609
3807.16230434783
3764.05256521739
3740.56652173913
3709.90154347826
3712.58877777778
3720.43564444444
3710.18682222222
3711.34442222222
3719.55806818182
3683.58925
3640.55488636364
3636.10002272727
3651.42690909091
3651.552
3647.42613636364
3642.36102272727
3616.07936363636
3595.60920454545
3576.97293181818
3537.50368181818
3544.68488636364
3587.48065909091
3605.48484090909
3588.48236363636
3554.90793181818
3522.65843181818
3504.25247727273
3484.49568181818
3488.67104545455
3507.35813953488
3513.22534883721
3512.93362790698
3487.6681627907
3464.35346511628
3455.69590697674
3419.26681395349
3393.01
3399.80688636364
3408.94093181818
3393.09865909091
3357.96975
3348.45265909091
3364.63062790698
3363.42678571429
3316.00921428571
3278.94714285714
3301.19630952381
3320.57673809524
3278.2529047619
3244.06688095238
3285.64669047619
3321.12133333333
3313.17111904762
3301.15769047619
3257.10102380952
3224.1679047619
3231.23357142857
3226.8630952381
3204.3785
3184.20616666667
3155.58433333333
3126.04493023256
3118.34506976744
3125.15106976744
3181.37376744186
3194.32776744186
3143.9853255814
3118.69737209302
3151.19876744186
3158.42741860465
3110.43029545455
3092.13972727273
3094.10679545455
3083.78413636364
3056.43104545455
3028.77890909091
3041.86918181818
3055.42375
3030.57759090909
3005.26688888889
3009.18326666667
3020.96388888889
3028.76868888889
3029.17788888889
3036.6016
3045.01502222222
3052.6786
3055.03482222222
3031.49926666667
3013.54953333333
3042.23935555556
3059.95330434783
3055.0584893617
3074.57855319149
3096.29714893617
3098.11204255319
3095.26742553191
3102.2000212766
3093.57882978723
3089.46295744681
3114.08731914894
3129.95329787234
3133.31517021277
3157.71657446809
3215.18495744681
3227.05934042553
3251.79087234043
3293.74738297872
3310.44563829787
3331.70568085106
3365.39929787234
3386.30985106383
3398.23255319149
3418.45821276596
3438.06661702128
3448.59157446809
3471.73229787234
3515.48959574468
3555.57040425532
3634.31319565217
3715.15617391304
3801.05443478261
3873.51132608696
3930.04141304348
4011.22176086957
4132.42735555556
4229.10061363636
4279.9195
4326.17456818182
4370.38381818182
4382.29802272727
4385.68427272727
4405.11306976744
4439.34759523809
4494.19583333333
4563.45416666667
4613.18302439024
4609.550275
4564.87405
4540.45841025641
4517.78089473684
4515.59880555556
4506.94905714286
4504.10258823529
4515.74306060606
4481.70275
4435.23906666667
4416.57685714286
4421.83755555556
4311.52857692308
4178.87316
4037.99313636364
3884.43175
3796.86676470588
