# Supplementary material for: Single-cell growth inference of Corynebacterium glutamicum reveals asymptotically linear growth
Source: eLife. 2021 Oct 4;10:e70106. doi: 10.7554/eLife.70106 (PMC8594916; doi:10.7554/eLife.70106)
Supplement: Source data 1. [file elife-70106-data1.zip › MEAN/2.874 Ti027Tf023T.txt]

5526.01
5918.7855
6063.7225
6008.66522222222
6136.157
6158.37407692308
6117.99644444444
6172.0875
6173.35495454545
6167.14313043478
6213.32930434783
6256.28104166667
6322.79575
6367.97611538462
6352.85919230769
6310.92351851852
6262.03214814815
6209.36079310345
6160.24517241379
6111.31662068965
6026.56386206897
5941.09893548387
5883.81074193548
5843.00777419355
5773.22083870968
5745.86190625
5742.390875
5710.554375
5656.7514375
5589.64459375
5521.28884848485
5420.73932352941
5379.12655882353
5366.1005
5339.51194117647
5264.36526470588
5168.31364705882
5086.66935294118
5045.59744117647
4991.7418
4944.35997142857
4944.33855555556
4935.30522222222
4923.69216666667
4890.60391666667
4825.66113888889
4746.31372222222
4676.06647222222
4613.38924324324
4578.92143243243
4560.15040540541
4543.23408108108
4476.07697222222
4422.51363888889
4432.02748648649
4427.48737837838
4414.04435135135
4411.64345945946
4385.38418918919
4329.62584210526
4297.15644736842
4271.98839473684
4230.65439473684
4188.38910526316
4158.39344736842
4128.54223684211
4112.97028947368
4116.51381578947
4131.26084210526
4134.60963157895
4075.83634210526
3982.03826315789
3938.87586842105
3955.51736842105
3967.79615789474
3930.14276315789
3905.86571794872
3902.95774358974
3902.87541025641
3878.60864102564
3866.060825
3867.14515
3862.235975
3882.91145
3903.783625
3909.478925
3902.324175
3848.3507
3759.3022
3725.47395
3742.3767
3743.947375
3725.188675
3727.83241463415
3710.51865853659
3694.59919512195
3676.57951219512
3661.59151219512
3634.22163414634
3631.60053658537
3637.08192682927
3601.34158536585
3559.60046341463
3556.62365853659
3530.72536585366
3517.12392682927
3516.57304878049
3521.55775609756
3513.58353658537
3493.03563414634
3533.88611904762
3563.95602380952
3547.12783333333
3506.6785
3497.35573809524
3498.03778571429
3470.96666666667
3462.41242857143
3493.3123255814
3481.25662790698
3473.46893023256
3476.79253488372
3478.83965116279
3476.60676744186
3476.79211627907
3479.11637209302
3477.39620454545
3452.17268888889
3444.93322222222
3451.49784444444
3452.40071111111
3467.34451111111
3472.26806666667
3447.2788
3420.25551111111
3412.27624444444
3427.35352173913
3402.02765217391
3399.17389130435
3409.80139130435
3424.92463043478
3451.0947826087
3435.38134782609
3408.71336956522
3410.37263043478
3404.37989130435
3395.1267826087
3390.1807173913
3375.85815217391
3370.19226086957
3389.35489130435
3398.16056521739
3389.07095652174
3367.08326086957
3357.81747826087
3386.67595652174
3404.75882608696
3391.23047826087
3374.32141304348
3365.22269565217
3374.60097777778
3407.25955555556
3449.6534
3428.43571111111
3409.01584444444
3433.31753333333
3445.81766666667
3425.54044444444
3421.63611111111
3445.76273333333
3463.38006666667
3460.94015555556
3448.81262222222
3437.82326666667
3438.30348888889
3436.73677777778
3452.18171111111
3520.12068888889
3552.86522222222
3515.21140909091
3502.05963636364
3532.75656818182
3575.91868181818
3607.35029545455
3602.94027272727
3626.94256818182
3682.75237209302
3738.2418372093
3741.71351162791
3738.47121428571
3773.40514285714
3794.31554761905
3817.74576190476
3880.09492857143
3936.46695121951
3965.36414634146
3978.53124390244
4008.21209756098
4058.03626829268
4101.50724390244
4158.40753846154
4139.40157894737
4155.49155263158
4219.62981578947
4257.54464864865
4324.08183333333
4382.81133333333
4350.60211764706
4363.69238235294
4393.49427272727
4511.4408125
4587.168
4630.1779
4627.36875862069
4700.25753571429
4734.90325925926
4806.25764
4747.746
4745.55904761905
4752.66180952381
4726.5494375
