# Supplementary material for: Single-cell growth inference of Corynebacterium glutamicum reveals asymptotically linear growth
Source: eLife. 2021 Oct 4;10:e70106. doi: 10.7554/eLife.70106 (PMC8594916; doi:10.7554/eLife.70106)
Supplement: Source data 1. [file elife-70106-data1.zip › MEAN/2.804 Ti004Tf004T.txt]

3597.117
3643.80447058824
3627.93147058824
3673.49725
3776.98135
3848.19227272727
3862.60286363636
3854.18470833333
3854.3874
3837.79344
3828.56619230769
3834.26788888889
3810.80846428571
3826.5425
3843.87476666667
3835.1145483871
3850.48974193548
3895.21003225806
3901.41187096774
3885.6124375
3858.6846875
3877.12615625
3845.18596969697
3797.15378787879
3837.36766666667
3880.02202941176
3850.03008823529
3830.44205882353
3811.45731428571
3782.40113888889
3747.98561111111
3687.07611111111
3673.16419444444
3697.10518918919
3702.68437837838
3681.68491891892
3622.06851351351
3595.08181081081
3600.23467567568
3583.57807894737
3547.652
3518.87528205128
3477.30938461538
3416.53217948718
3399.85058974359
3400.33725641026
3369.68078947368
3339.372
3327.46073684211
3322.17410526316
3308.38926315789
3279.38992105263
3224.74552631579
3168.56323684211
3132.22758974359
3085.3175
3048.6673
3034.2937
3014.00895
2987.6293
2965.34675
2938.448175
2900.9566
2861.28521951219
2832.0158
2830.087
2829.67358536585
2806.12804878049
2780.87987804878
2778.75102439024
2755.251
2710.67173170732
2698.42956097561
2688.37197560976
2700.2283902439
2706.12319047619
2669.07014285714
2622.46745238095
2611.94223809524
2608.116
2572.57476190476
2545.25661904762
2545.83735714286
2536.48145238095
2514.45957142857
2491.01216666667
2477.36554761905
2477.418
2482.21169047619
2479.25495238095
2457.2280952381
2453.44464285714
2480.32419047619
2482.34402380952
2433.90146511628
2401.7843255814
2412.77934090909
2424.59977272727
2429.30179545455
2426.13202272727
2411.58059090909
2404.94865909091
2420.43652272727
2436.15938636364
2425.18297727273
2416.91145454545
2427.91706976744
2440.04793023256
2439.83463636364
2434.75281818182
2416.71635555556
2403.92275555556
2413.29333333333
2418.69244444444
2443.78097777778
2482.026
2464.24022222222
2415.92515555556
2415.03442222222
2440.00064444444
2453.83415555556
2459.03975555556
2444.62048888889
2432.66877777778
2442.58133333333
2451.74566666667
2457.85526666667
2464.55297777778
2484.17597777778
2508.19426666667
2497.776
2472.59642222222
2474.17308888889
2486.29446666667
2502.4226
2510.46568888889
2517.98733333333
2523.84342222222
2540.73923913043
2558.98352173913
2590.56519565217
2607.33513043478
2577.71775
2560.37390909091
2579.38718181818
2607.62993181818
2638.94306818182
2679.47647727273
2690.07815909091
2676.08356818182
2676.66023255814
2700.39402325581
2719.14479069767
2722.00939534884
2716.19776744186
2735.07971428571
2765.86035714286
2776.82651219512
2823.81124390244
2879.23836585366
2902.07931707317
2899.18087804878
2901.19968292683
2911.753925
2949.634675
3012.53885
3059.46485
3069.28130769231
3094.61369230769
3110.74544736842
3136.35018421053
3174.11326315789
3204.31228947368
3205.31983783784
3237.13556756757
3268.8532972973
3307.91545945946
3336.92771428571
3373.52197142857
3389.469
3425.34942857143
3442.96567647059
3479.67638235294
3516.403
3547.29918181818
3583.59642424242
3633.10721212121
3642.7795625
3665.968625
3686.64725806452
3696.57919354839
3662.6104
3699.79503333333
3764.49596551724
3798.35275
3800.45492857143
3856.74557142857
3919.50821428571
3867.34911538462
3813.39688461538
3819.56856
3891.10208
3928.17829166667
4011.98430434783
4035.06439130435
4029.83230434783
3997.55563636364
4022.1130952381
4009.45035
4067.57538888889
4052.34988235294
4027.62392307692
4068.982
4037.9905
4077.121
3989.253
