# Supplementary material for: Single-cell growth inference of Corynebacterium glutamicum reveals asymptotically linear growth
Source: eLife. 2021 Oct 4;10:e70106. doi: 10.7554/eLife.70106 (PMC8594916; doi:10.7554/eLife.70106)
Supplement: Source data 1. [file elife-70106-data1.zip › MEAN/3.466 Ti008Tf030T.txt]

4757.246
4990.2124
5020.69327272727
4944.72830769231
4879.60330769231
4937.525125
4959.00055555556
4951.87115789474
4979.97465
5009.65347619048
4987.98545454545
5021.20908695652
5032.90295652174
5051.78158333333
5061.60404
5018.87244
5009.16019230769
5064.32814814815
5066.70192592593
5000.17796296296
4985.03125
5007.70842857143
5011.99039285714
5023.52575862069
5011.39127586207
5007.00843333333
4926.99733333333
4890.88006666667
4874.29003333333
4846.65112903226
4815.92993548387
4837.03040625
4809.56265625
4802.2249375
4836.95096875
4792.40878125
4680.32096875
4625.57212121212
4592.91615151515
4525.64106060606
4456.37653125
4434.0633125
4362.85265625
4276.75628125
4254.56509375
4282.77696969697
4259.87636363636
4209.48009090909
4212.74652941176
4200.38997058823
4125.99464705882
4043.93364705882
3990.69617647059
3958.63564705882
3976.21870588235
3958.91064705882
3880.679
3832.40260606061
3831.64491176471
3818.17552941176
3791.28373529412
3751.72438235294
3703.95532352941
3669.38823529412
3650.69047058824
3602.40867647059
3502.5436969697
3461.80354545455
3491.41172727273
3528.81560606061
3498.62751515152
3452.32906060606
3443.70251515151
3444.47885294118
3423.50667647059
3412.13417142857
3401.97722857143
3366.18535294118
3341.84614705882
3323.98261764706
3273.04293939394
3229.62705882353
3229.01535294118
3237.23506060606
3221.14305882353
3199.86784848485
3195.42236363636
3212.77391176471
3199.66693939394
3154.24044117647
3170.44362857143
3207.02152941176
3211.68029411765
3225.95508823529
3186.71733333333
3164.60972727273
3158.28560606061
3155.24742424242
3156.90257575758
3154.00147058824
3142.34170588235
3136.08902941176
3131.93579411765
3154.78061764706
3221.66976470588
3228.22373529412
3116.04124242424
3038.76848484849
3054.22233333333
3138.01209090909
3211.28915151515
3216.69859375
3194.02840625
3189.6354375
3216.8031875
3246.0370625
3276.0950625
3287.18339393939
3292.9926969697
3346.13723529412
3351.13555882353
3353.85467647059
3379.477
3418.50861764706
3453.57535294118
3482.57567647059
3515.20844117647
3547.96126470588
3587.93414705882
3618.98829411765
3646.07935294118
3720.68291428571
3754.00237142857
3783.09317142857
3839.35433333333
3958.0295
4088.56805714286
4186.03762857143
4299.71837142857
4539.24558333333
4731.27608333333
4872.969
5021.89086111111
5245.31337837838
5321.66435135135
5365.07156756757
5401.19897297297
5434.93605405405
5413.34694594595
5370.99118918919
5354.01664864865
5361.54534210526
5244.80778947368
4997.192
4847.66281578947
4762.56884210526
4650.8312972973
4565.87724324324
4467.41140540541
4365.85589189189
4271.4352972973
4168.67735135135
4052.59397297297
3985.15251351351
3967.40772972973
3905.73827027027
3781.49544736842
3675.15968421053
3631.20968421053
3622.22007894737
3578.56284210526
3536.09465789474
3542.24994736842
3543.66642105263
3529.48323684211
3506.02767567568
3487.51937837838
3470.37589189189
3471.87084210526
3466.59692105263
3434.38931578947
3410.25426315789
3422.20160526316
3430.72386842105
3443.38005263158
3452.88305263158
3443.95694594595
3433.33883783784
3429.93067567568
3429.67294594595
3484.56743243243
3534.6322972973
3520.0022972973
3560.65262162162
3568.16267567568
3577.14389189189
3566.65644444444
3558.24077777778
3587.37563888889
3636.2875
3675.75962162162
3701.18667567568
3699.04897222222
3716.18335135135
3721.57240540541
3752.70605405405
3808.79883783784
3865.81635135135
3899.13262162162
3908.30618918919
3957.67059459459
4020.71648648649
4034.47916216216
4011.09378378378
4036.11308108108
4145.38152631579
4173.95586486486
4163.74443243243
4203.15348648649
4265.11389189189
4339.55232432432
4388.68747222222
4455.28352777778
4469.07841666667
4456.095
4467.30937142857
4484.21302857143
4501.04634285714
4558.21808571429
4577.51744117647
4639.94282352941
4716.09955882353
4781.05897058823
4808.15347058823
4850.59396969697
4846.45690625
4834.5864375
4817.3499375
4888.815375
4964.6886875
4997.63796875
5028.7876875
4992.38648387097
4915.79296666667
4918.7544
4926.79876666667
4964.8027
5001.77003333333
4965.55196551724
4909.00278571429
4888.01251851852
4865.58042307692
4840.63124
4858.12332
4853.21064
4828.02529166667
4791.68595652174
4803.81740909091
4850.45295238095
4904.79365
4920.8618
4933.58627777778
4930.88523529412
4909.70825
4894.88593333333
4825.61608333333
