# Supplementary material for: Single-cell growth inference of Corynebacterium glutamicum reveals asymptotically linear growth
Source: eLife. 2021 Oct 4;10:e70106. doi: 10.7554/eLife.70106 (PMC8594916; doi:10.7554/eLife.70106)
Supplement: Source data 1. [file elife-70106-data1.zip › MEAN/2.440 Ti061Tf023T.txt]

7047.28975
7078.10831818182
7067.99991666667
6994.44211538462
6940.55010714286
6875.72726666667
6769.49532258064
6695.1464516129
6544.88396875
6357.75473529412
6265.42928571429
6127.31111428571
5765.48235135135
5630.15054054054
5479.00142105263
5348.03065789474
5240.1021025641
5127.96733333333
4981.06217948718
4849.78915
4710.175725
4581.68458536585
4544.7026097561
4462.76965853659
4350.62342857143
4245.80414285714
4138.66566666667
4080.71207317073
4044.31347619048
3967.74097619048
3906.01280952381
3856.33378571429
3783.15147619048
3695.53528571429
3634.2533255814
3622.49809302326
3609.46209302326
3613.69228571429
3608.36728571429
3511.9279047619
3444.79576744186
3417.73160465116
3367.73171428571
3336.75814285714
3306.92504761905
3270.68378571429
3214.08785714286
3170.83152380952
3167.90638095238
3186.08588095238
3199.02471428571
3176.36166666667
3161.95469047619
3155.77935714286
3109.96957142857
3084.50036585366
3097.83407142857
3101.82285714286
3087.06711904762
3078.0441627907
3073.81702325581
3043.82806976744
3026.78274418605
3014.66827906977
2990.98597674419
2950.89439534884
2951.35211627907
2978.73169767442
2988.19565116279
2995.38841860465
2989.43502380952
2983.41083333333
2987.89783333333
2974.99592857143
2976.21597619048
2983.95347619048
2984.42897619048
2980.9139047619
2983.00183333333
3005.12666666667
3017.23154761905
2982.98143902439
2971.11951219512
2989.84933333333
3007.20895238095
3007.79230952381
2981.37719047619
2950.50369047619
2967.91304761905
3002.1499047619
3000.22578571429
2978.14764285714
2976.67330952381
2998.46557142857
3034.49830952381
3064.43128571429
3059.48647619048
3024.75930952381
2982.7354047619
2977.46620930233
3016.51155813953
3035.74451162791
3064.94165116279
3078.83406976744
3087.84420930233
3113.62004651163
3103.72541860465
3081.40990697674
3088.32093023256
3110.0111627907
3123.55958139535
3129.68865116279
3146.84739534884
3164.03804545455
3168.15120454545
3168.74177272727
3179.57659090909
3181.50665909091
3184.78322727273
3225.11452272727
3253.92088372093
3261.00858139535
3262.566
3274.12781395349
3271.85681395349
3286.14581395349
3350.33846511628
3398.23237209302
3370.10006976744
3320.30690697674
3331.59981395349
3369.53039534884
3375.01418604651
3380.58006976744
3400.36381395349
3420.9240952381
3435.43495238095
3453.79361904762
3498.64278571429
3530.05966666667
3522.76154761905
3531.5194047619
3564.77835714286
3583.22807142857
3619.85826829268
3651.62370731707
3644.803
3673.96748780488
3722.52197560976
3711.81151219512
3685.41335
3699.3352
3742.81417948718
3768.71394871795
3806.30982051282
3847.76657894737
3861.95247368421
3884.774
3914.48860526316
3924.49464864865
3969.43116666667
3995.21025
3980.78447222222
4005.57902857143
4035.52342857143
4039.24961764706
4026.87573529412
4044.78011764706
4070.95142424242
4078.276625
4087.0003125
4120.00090625
4172.1826
4170.67372413793
4180.24939285714
4240.36377777778
4271.09792307692
4246.52834615385
4221.456125
4197.29330434783
4143.14282608696
4134.76823809524
4146.74810526316
4178.48282352941
4137.194
4195.60758333333
4146.23033333333
4074.032
