# Supplementary material for: Single-cell growth inference of Corynebacterium glutamicum reveals asymptotically linear growth
Source: eLife. 2021 Oct 4;10:e70106. doi: 10.7554/eLife.70106 (PMC8594916; doi:10.7554/eLife.70106)
Supplement: Source data 1. [file elife-70106-data1.zip › MEAN/3.457 Ti005Tf035T.txt]

4101.7501875
4168.93652631579
4311.72057894737
4411.42872727273
4557.96643478261
4711.38908695652
4781.50758333333
4737.24469230769
4820.18659259259
4925.442
4937.69727586207
4953.83713333333
5039.67606666667
5050.89238709677
5013.1650625
4998.49693939394
5122.21081818182
5177.16370588235
5181.81842857143
5195.12982857143
5164.76717142857
5138.69891666667
5190.96430555556
5175.90143243243
5192.30635135135
5159.11843243243
5104.06405405405
5090.92971052632
5096.36755263158
5093.45686842105
5043.10533333333
5019.35551282051
4976.62223076923
4922.73075
4885.2718
4858.78535
4842.072725
4809.606125
4720.8836
4635.489675
4584.919075
4514.7832195122
4433.18987804878
4387.3683902439
4353.76385365854
4312.94953658537
4256.8156097561
4194.30980487805
4140.36829268293
4133.86056097561
4121.52904761905
4061.94702380952
3995.83538095238
3922.55061904762
3866.57519047619
3860.27685714286
3861.91952380952
3842.75178571429
3782.90537209302
3692.22446511628
3636.23853488372
3644.10281395349
3652.72118604651
3619.67720930233
3572.23295454545
3527.86609090909
3484.96145454545
3443.41138636364
3413.67211363636
3427.05661363636
3439.06162222222
3412.98933333333
3395.04157777778
3386.79568888889
3369.8566
3347.38033333333
3312.48333333333
3264.44682608696
3233.07995652174
3237.52602173913
3254.96689130435
3248.81704255319
3225.61987234043
3193.85833333333
3174.75179591837
3193.02753061224
3214.72864583333
3205.23491836735
3158.86042857143
3134.27014285714
3143.58948979592
3143.5223
3151.17151020408
3169.50630612245
3170.50938
3147.03034
3145.2499
3176.47998
3197.65331372549
3190.13904
3158.91828
3154.48792156863
3186.01373076923
3197.209
3180.13279245283
3170.58673584906
3167.02190566038
3172.27881132075
3192.87979245283
3225.9117037037
3246.52755555556
3248.71064814815
3254.57318518519
3284.46983333333
3317.18807407407
3331.87074074074
3340.6836
3338.9596
3315.29367272727
3291.0386
3304.74261818182
3327.10396363636
3327.09903636364
3324.13881481481
3346.10861111111
3390.91410909091
3419.14674545455
3424.68183636364
3420.07435714286
3448.13746428571
3497.69356363636
3527.45943636364
3583.91114285714
3658.09355357143
3737.92067857143
3830.29207017544
3923.23861403509
3993.10117857143
4051.18723214286
4112.0340877193
4147.34882142857
4209.46528571429
4230.60878947368
4162.81178947368
4131.52259649123
4107.07028070175
4092.30731578947
4069.16285964912
4037.25233333333
3984.18538596491
3927.76971929825
3888.70354385965
3848.48163157895
3773.89180357143
3714.204625
3682.16814285714
3663.44608928571
3630.38907142857
3580.90546428571
3534.82339285714
3508.58382142857
3493.75707142857
3464.53398214286
3428.29905454545
3415.73832727273
3395.7116
3365.68516363636
3337.55472727273
3310.24192592593
3289.7115
3291.32114814815
3286.0317037037
3271.17324074074
3275.00498113208
3280.0250754717
3277.10903773585
3280.12660377358
3286.01686792453
3291.25833962264
3284.60249056604
3272.2939245283
3266.474
3255.41880392157
3245.44045098039
3254.02247058824
3263.61035294118
3277.73519607843
3295.86492156863
3320.81196
3335.51754
3316.8384
3312.97046
3350.45351020408
3383.2317755102
3399.02329166667
3426.32975
3487.5630625
3527.425875
3509.47642553192
3495.35536170213
3510.21363829787
3537.83044680851
3588.75876086957
3637.13339130435
3663.41197826087
3677.7448
3684.43226666667
3714.82913333333
3773.96655555556
3839.4616
3871.83211111111
3891.65144444444
3904.58218181818
3929.37755813953
3949.89211627907
3985.72465116279
4045.18144186046
4091.59293023256
4115.48660465116
4149.24590697674
4178.66860465116
4221.65930232558
4297.9379047619
4366.84135714286
4390.49958536585
4425.75568292683
4472.26717073171
4520.40565853659
4539.44315
4546.63065
4603.060825
4660.703425
4674.53075
4703.33776923077
4788.33965789474
4842.60836842105
4832.76452631579
4839.60734210526
4902.35934210526
4939.44627027027
4958.2105
4968.31127777778
4993.85788888889
5010.78325714286
5066.22238235294
5102.75155882353
5079.99278787879
5085.70384848485
5106.5556875
5113.391125
5072.5383
5063.58813333333
5105.95289655172
5133.54282758621
5088.68018518519
5031.75840740741
4965.44028
4904.68608
4921.52136363636
4887.62368181818
4890.16883333333
4803.70166666667
4655.81853846154
4462.87623076923
4464.035
