# Supplementary material for: Single-cell growth inference of Corynebacterium glutamicum reveals asymptotically linear growth
Source: eLife. 2021 Oct 4;10:e70106. doi: 10.7554/eLife.70106 (PMC8594916; doi:10.7554/eLife.70106)
Supplement: Source data 1. [file elife-70106-data1.zip › MEAN/3.294 Ti002Tf013T.txt]

3542.53926666667
3719.82546666667
3791.08857894737
3816.67085
3848.62766666667
3962.09845454545
4126.33695454545
4230.20743478261
4368.03075
4445.09957692308
4541.97046153846
4556.79807142857
4600.8955
4644.19193103448
4732.19382758621
4728.87696666667
4777.78390322581
4866.18380645161
4883.5319375
4879.99045454545
4880.10751515152
4896.03372727273
4892.53147058824
4942.74664705882
4971.49511428571
4922.42291428571
4855.92842857143
4834.47954285714
4759.92959459459
4693.60445945946
4650.70532432432
4636.90710810811
4571.14407692308
4539.45453846154
4539.45812820513
4523.05341025641
4488.96541025641
4463.49633333333
4409.41282051282
4358.24930769231
4341.849625
4344.767625
4308.81253658537
4270.63104878049
4243.78141463415
4212.92295121951
4187.13748780488
4201.37865853659
4191.74412195122
4094.67690243902
4026.65965853659
4026.94331707317
3999.50668292683
3926.02531707317
3859.90445238095
3823.77738095238
3800.1894047619
3814.02880952381
3813.72145238095
3739.35276190476
3682.96983333333
3652.8684047619
3608.18997619048
3581.64723809524
3563.82195238095
3546.61052380952
3523.04795238095
3481.04488095238
3436.33911904762
3408.35883333333
3397.50797619048
3406.88547727273
3414.49861363636
3424.55031818182
3440.64643181818
3459.89511363636
3454.35293181818
3398.434
3359.09202272727
3356.44447727273
3350.40922727273
3340.87809090909
3331.09618181818
3320.40268181818
3313.42145454545
3318.59686363636
3333.93731818182
3354.16771111111
3379.50226666667
3419.67726666667
3448.08508888889
3451.58208888889
3466.23075555556
3505.33551111111
3548.46224444444
3588.50104347826
3623.81308695652
3618.36204347826
3623.56534782609
3653.05110869565
3684.99704347826
3722.9955
3746.65358695652
3750.39893478261
3763.79086666667
3766.80908888889
3757.01758695652
3762.75926086956
3776.80406521739
3816.10454347826
3882.45267391304
3951.68995652174
4009.81565217391
4046.1812173913
4092.39139130435
4158.87823913043
4217.92576086957
4294.97889130435
4350.59084782609
4372.62460869565
4387.87967391304
4384.47130434783
4388.86402173913
4378.25897826087
4355.55426086957
4247.89717391304
4144.3762173913
4074.42060869565
3999.64289130435
3978.18123913043
3945.70782608696
3837.28702173913
3753.01402173913
3725.74097826087
3690.31247826087
3655.6745
3629.33923913043
3622.42234782609
3621.8057173913
3603.80532608696
3573.51380434783
3518.85536956522
3524.41556521739
3509.79740425532
3495.99006382979
3452.65382978723
3368.19431914894
3320.12870212766
3309.99659574468
3270.79108510638
3216.90795744681
3152.48461702128
3077.19176595745
3035.87568085106
3041.62338297872
3051.67046808511
3050.66059574468
3047.84168085106
3038.60470212766
3017.81136170213
3000.02691489362
3000.55976595745
3013.24480851064
3005.54614893617
2993.01412765957
2974.59323404255
2964.05589361702
2961.5809787234
2961.15859574468
2967.41372340426
2972.41719148936
2974.52145833333
2988.80625
3042.80175
3076.83675
3065.79908510638
3052.14514893617
3038.22506382979
3043.84329787234
3071.39744680851
3093.90565957447
3114.38065957447
3114.73315217391
3134.53310869565
3192.12332608696
3220.6402173913
3279.01156521739
3333.6637173913
3344.65595652174
3339.05069565217
3358.38258695652
3410.40891304348
3453.20197777778
3483.88936363636
3516.65838636364
3559.58443181818
3597.28636363636
3620.78759090909
3670.33448837209
3748.96839534884
3809.44776744186
3846.59639534884
3857.06897674419
3862.21473809524
3887.9672195122
3913.53575609756
3944.8952195122
3998.96392682927
4066.03041463415
4111.45797560976
4141.943925
4191.594275
4231.34025
4243.2676
4265.95246153846
4306.922
4336.11692307692
4361.51042105263
4385.6952972973
4406.96432432432
4410.01713513514
4405.44813513514
4406.95235135135
4446.38942857143
4455.28628571429
4485.21070588235
4473.85023529412
4444.96485294118
4412.47655882353
4411.08584848485
4455.88215625
4471.56251612903
4461.64925806452
4425.37322580645
4385.54648387097
4394.60233333333
4422.6214137931
4431.02921428571
4440.53155555556
4343.30473076923
4252.9398
4207.93479166667
4177.7042173913
4126.34466666667
4043.28873684211
3872.4679
3861.31393333333
3761.0734
3682.43907692308
3669.962125
3511.27733333333
3369.4375
3098.611
