# Supplementary material for: Single-cell growth inference of Corynebacterium glutamicum reveals asymptotically linear growth
Source: eLife. 2021 Oct 4;10:e70106. doi: 10.7554/eLife.70106 (PMC8594916; doi:10.7554/eLife.70106)
Supplement: Source data 1. [file elife-70106-data1.zip › MEAN/2.265 Ti037Tf023T.txt]

11557.7129444444
11288.8492
10924.7094545455
10510.7537916667
10241.3386153846
10060.3084615385
9725.25107692308
9328.27839285714
9038.31579310345
8768.19393103448
8459.31933333333
8173.858375
8056.77275
7846.22796969697
7681.84112121212
7504.21091176471
7279.73488571429
7169.55116666667
7045.78466666667
6907.57302777778
6821.86981081081
6632.42691891892
6530.43221052632
6446.39034210526
6339.35936842105
6215.85892307692
6097.70805128205
6089.982275
5989.651875
5823.545525
5706.3094
5630.93585365854
5622.217975
5564.7801
5453.12051219512
5357.165525
5298.440475
5271.28523809524
5223.14573809524
5143.23856097561
5068.19264285714
5026.87026190476
4995.69819512195
4975.11813953488
4947.25353488372
4924.33533333333
4863.07464285714
4744.65548837209
4726.94116666667
4675.33045238095
4599.28085714286
4567.18973809524
4566.058
4549.40426190476
4524.07228571429
4505.34726190476
4484.92747619048
4442.2845
4379.93680952381
4329.23111904762
4328.40514285714
4345.81157142857
4331.87254761905
4284.55492682927
4267.83951219512
4278.75724390244
4274.51280487805
4255.49402439024
4219.72007317073
4202.303
4224.37192682927
4247.38729268293
4257.26448780488
4258.41397560976
4243.5956097561
4243.51835714286
4260.32628571429
4286.0789047619
4284.4350952381
4281.56268292683
4303.6817804878
4301.32305
4321.5974
4377.0733
4410.0687
4406.3244
4378.955325
4399.76595
4473.453375
4484.339325
4442.66815
4441.715975
4459.9668
4479.71255
4498.4967
4499.468875
4517.439575
4560.4991
4574.9489
4568.908175
4575.53265
4572.57325641026
4582.19846153846
4583.35597435897
4590.20612820513
4632.73135
4691.5058
4710.29495
4686.083625
4662.402425
4703.695675
4746.267375
4774.42582926829
4791.75036585366
4822.42948780488
4840.58973170732
4847.71980487805
4860.63468292683
4862.29882926829
4857.92158536585
4897.64763414634
4942.87104878049
4952.190775
4975.5702
4988.3779
4994.92564102564
4937.2588974359
4905.1341025641
4971.59566666667
5009.69784615385
4992.29582051282
4961.39220512821
4918.81939473684
4890.8465
4877.04315789474
4870.7595
4893.93689473684
4913.59881578947
4911.49755263158
4912.05881081081
4908.81727027027
4907.86081081081
4931.35716666667
4975.04138888889
5022.50786111111
5038.31697142857
5068.62111428571
5123.15331428571
5118.51964705882
5102.01566666667
5102.21624242424
5105.48612121212
5129.54145454545
5165.09771875
5241.20877419355
5283.4659
5245.04455172414
5213.196
5224.59822222222
5221.52285185185
5240.65680769231
5268.60044
5285.755375
5289.39260869565
5290.08995454545
5303.3789047619
5260.5315
5214.93431578947
5168.08241176471
5139.5153125
5072.32753846154
5044.5969
4856.72
