# Supplementary material for: Single-cell growth inference of Corynebacterium glutamicum reveals asymptotically linear growth
Source: eLife. 2021 Oct 4;10:e70106. doi: 10.7554/eLife.70106 (PMC8594916; doi:10.7554/eLife.70106)
Supplement: Source data 1. [file elife-70106-data1.zip › MEAN/2.928 Ti002Tf033T.txt]

3765.321
3890.531
3871.37446153846
3961.08107692308
4069.41214285714
4155.84025
4217.52066666667
4303.33152631579
4350.05777272727
4438.57672727273
4384.75270833333
4408.48066666667
4415.87508
4404.75273076923
4442.68061538462
4459.20840740741
4503.01796428571
4518.54320689655
4490.5619
4489.85923333333
4426.57841935484
4358.42771875
4430.75490625
4495.91939393939
4492.2136969697
4432.29014705882
4386.78314285714
4413.3808
4438.93982857143
4397.97047222222
4373.54875
4337.96821621622
4314.38648648649
4327.1347027027
4363.33464864865
4320.81421052632
4251.06947368421
4176.78815789474
4135.43226315789
4091.13934210526
4039.84934210526
4000.45671052632
3946.39505128205
3881.562725
3834.53365
3800.875225
3759.09085
3712.9477
3656.63829268293
3633.41651219512
3581.83668292683
3491.68026829268
3434.14548780488
3433.33243902439
3412.75165853659
3367.74782926829
3342.89712195122
3322.00707317073
3301.69917073171
3281.47392682927
3254.05602439024
3235.54463414634
3207.4097804878
3155.95512195122
3119.15430952381
3125.53021428571
3132.60647619048
3120.52585714286
3107.44073809524
3096.64007142857
3062.75416666667
3008.90704761905
2982.62492857143
2987.819
2980.61916666667
2972.82906976744
2985.84653488372
2986.06969767442
2969.41186046512
2955.60490697674
2952.20274418605
2946.00297674419
2929.20002325581
2902.20451162791
2878.27948837209
2864.2521627907
2858.14358139535
2853.96744186046
2866.53202325581
2874.20723255814
2894.41962790698
2909.42418604651
2910.02674418605
2891.06845454545
2870.44459090909
2859.11561363636
2856.75851162791
2862.22881395349
2857.33348837209
2849.3316744186
2858.92409302326
2882.90920930233
2950.48937209302
3021.54365909091
3036.04361363636
3041.91711363636
3064.25640909091
3102.39679545455
3147.63502272727
3222.44279545455
3306.61154545455
3359.6308372093
3415.04320930233
3461.88411627907
3520.30620454545
3584.25159090909
3603.03734090909
3580.02236363636
3536.36765909091
3479.67172727273
3428.32604545455
3402.703
3374.72631818182
3324.39020930233
3260.61095348837
3196.87797674419
3158.16675
3090.56577777778
3009.1786
2951.27262222222
2897.23417777778
2847.63615555556
2798.25495555556
2764.66577272727
2735.94309090909
2712.11552272727
2687.91268888889
2675.82857777778
2683.15957777778
2679.70073333333
2647.89982222222
2617.42991111111
2615.52457777778
2626.28893333333
2618.04731111111
2596.6754
2587.0568
2593.37735555556
2592.34993478261
2582.28580434783
2568.98134782609
2546.59934782609
2525.39582608696
2521.43384782609
2519.63554347826
2514.56126086957
2526.54217391304
2530.35339130435
2505.87297826087
2522.452
2572.64053333333
2593.20053333333
2575.33611111111
2581.35306666667
2622.85104444444
2647.66706666667
2651.95315909091
2638.30209090909
2665.38902272727
2690.52809302326
2673.59565909091
2657.07359090909
2689.35511627907
2738.49074418605
2768.95927906977
2793.67371428571
2795.69183333333
2803.07221428571
2835.80348780488
2880.128075
2899.730575
2919.222675
2939.0759
2960.26494871795
2978.28238461538
3024.99586842105
3053.43186842105
3097.40433333333
3100.44886842105
3146.87545945946
3203.95667567568
3254.55840540541
3293.88794594595
3304.90332432432
3376.07408333333
3450.14213888889
3502.03548571429
3550.99851428571
3570.0906
3569.20885714286
3556.02165714286
3589.58915151515
3582.98151515151
3619.9813125
3655.72775
3666.5139375
3719.476
3727.86709677419
3691.55176666667
3723.64133333333
3699.359
3646.13848275862
3579.29088888889
3585.37334615385
3592.59004
3561.89
3503.88
3478.23881818182
3423.68713636364
3358.30363636364
3312.44785714286
3259.66365
3246.02605555556
3185.34523529412
3068.12033333333
