# Supplementary material for: Single-cell growth inference of Corynebacterium glutamicum reveals asymptotically linear growth
Source: eLife. 2021 Oct 4;10:e70106. doi: 10.7554/eLife.70106 (PMC8594916; doi:10.7554/eLife.70106)
Supplement: Source data 1. [file elife-70106-data1.zip › MEAN/3.086 Ti010Tf026T.txt]

4289.116
4170.61923076923
4337.84014285714
4505.58926666667
4617.19942105263
4777.23577777778
4823.54085
4838.55586956522
4946.4287826087
4985.5504
4966.74825925926
5035.85566666667
5020.19765517241
5005.53775862069
5008.40176666667
5036.46490322581
5102.47109677419
5106.3359375
5142.4405625
5165.01875757576
5173.93439393939
5158.66781818182
5184.46558823529
5199.81474285714
5153.82658333333
5125.01927777778
5114.62594444444
5138.31402777778
5109.493
5059.18815789474
5028.13021052632
5042.90231578947
5051.45820512821
5004.52674358974
4922.349
4879.465325
4841.75385
4782.22645
4727.87590243902
4678.7989047619
4648.41735714286
4617.45597619048
4558.11256097561
4475.34497560976
4424.91375609756
4401.52521428571
4375.47111904762
4294.97776190476
4226.64480952381
4199.82919047619
4148.57737209302
4073.33593023256
4017.59388372093
4042.71165116279
4066.89986046512
4023.37688372093
3954.13118181818
3905.10136363636
3880.69565909091
3887.69740909091
3880.22470454545
3852.65177272727
3818.34052272727
3749.56915909091
3678.82156818182
3644.56362222222
3636.87744444444
3639.10372727273
3632.40856818182
3601.22253333333
3576.08188888889
3560.24147826087
3550.47097826087
3515.69061363636
3470.50615909091
3442.97120454545
3426.42438636364
3406.83759090909
3374.21761363636
3337.64463636364
3315.86181818182
3289.58990909091
3243.30931818182
3215.16962222222
3214.24264444444
3203.75873913043
3194.7168
3155.58004444444
3108.33831111111
3062.74797777778
3055.90831111111
3061.82593333333
3039.39551111111
3009.80722222222
3027.02342222222
3079.18964444444
3059.06468181818
2985.54297727273
2951.65088636364
2928.82431818182
2909.24072727273
2909.21325
2909.80854545455
2886.56673333333
2850.47148888889
2846.95713333333
2854.89982608696
2833.51584444444
2834.8486
2804.63117777778
2785.16891304348
2784.57723913043
2768.58617391304
2749.00604347826
2737.72739130435
2737.71239130435
2717.89745652174
2668.65208695652
2638.70745652174
2636.26956521739
2654.73167391304
2679.80882608696
2679.05756521739
2659.73508695652
2643.51204347826
2641.26243478261
2646.42057446809
2629.31995744681
2661.8045
2666.99257446808
2657.11068085106
2642.00889130435
2623.58982608696
2641.13404347826
2664.85039130435
2653.88532608696
2630.66589130435
2616.86534782609
2611.55989130435
2606.99144680851
2599.00259574468
2591.37742553191
2579.03519148936
2566.47331914894
2566.60059574468
2563.3270212766
2560.98714893617
2574.78553191489
2562.248625
2548.742375
2545.124375
2551.33273469388
2554.24865306122
2538.43575510204
2520.511875
2535.79214583333
2556.01627083333
2542.52227083333
2511.96127083333
2493.62673469388
2498.19985714286
2514.46497959184
2513.09563265306
2519.82834693878
2555.35916326531
2565.00796
2547.634
2532.0218
2523.31928571429
2520.338
2514.135
2511.66485714286
2517.7923877551
2524.60644
2538.01946
2534.63146938776
2532.59028
2571.3666
2591.93340816327
2586.45932
2607.88102
2616.64328
2619.69166
2620.7508627451
2606.19323529412
2618.19578
2638.3687254902
2642.07825490196
2642.93658
2642.95196
2652.4337755102
2660.67371428571
2690.00454
2751.43832
2775.82654
2779.96684
2812.83885714286
2851.94071428571
2894.7891875
2920.14789583333
2934.30266666667
2961.63935416667
3005.93902083333
3056.13372916667
3105.31895744681
3126.84727659574
3148.97638297872
3179.5884893617
3205.86256521739
3232.75295652174
3284.02633333333
3331.42002222222
3365.22726666667
3378.77343181818
3418.86869047619
3474.4023255814
3523.54861904762
3563.59414634146
3560.02509756098
3556.25368292683
3615.90455
3684.12471794872
3717.75368421053
3808.55005555556
3831.10028571429
3898.84067647059
3916.42763636364
3899.932
3873.98028125
3902.77375862069
3930.60875
3939.13253571429
3929.26424
3902.13117391304
3827.25804545455
3747.97221052632
3699.3129375
