# Supplementary material for: Single-cell growth inference of Corynebacterium glutamicum reveals asymptotically linear growth
Source: eLife. 2021 Oct 4;10:e70106. doi: 10.7554/eLife.70106 (PMC8594916; doi:10.7554/eLife.70106)
Supplement: Source data 1. [file elife-70106-data1.zip › MEAN/2.511 Ti031Tf023T.txt]

8276.904
8067.94677777778
7902.80723076923
7861.1415625
7969.059625
7962.1937368421
7801.02728571429
7764.31468181818
7727.56218181818
7709.43829166667
7597.02475
7625.17652
7580.59696
7532.42703703704
7474.73766666667
7478.76385714286
7444.31228571429
7334.1255
7162.75046428571
7081.39206896552
7051.37520689655
7114.8474516129
7073.91403225806
7022.11238709677
6959.95177419355
6898.854
6879.59871875
6926.181375
6908.39903125
6816.13290625
6777.43203030303
6672.42663636364
6576.65442424242
6569.52758823529
6549.84255882353
6519.82664705882
6495.80823529412
6465.70667647059
6391.65767647059
6273.26276470588
6208.15308823529
6245.57005714286
6196.5874
6130.55857142857
6140.01308333333
6140.76658333333
6169.68016216216
6141.59762162162
6079.46056756757
6005.92716216216
5954.6807027027
5890.53202702703
5789.1657027027
5712.08875675676
5676.91432432432
5669.85494594595
5686.58940540541
5721.87173684211
5719.70868421053
5697.72544736842
5656.71456410256
5613.691
5566.55751282051
5483.30953846154
5424.64364102564
5379.5188974359
5332.76138461538
5316.98220512821
5320.68376923077
5356.33546153846
5361.62571794872
5270.46925641026
5194.814325
5138.24575
5091.53085
5072.646975
5042.40787179487
4996.53423076923
4952.10305128205
4934.08787179487
4897.59358974359
4819.63758974359
4740.88302564103
4699.65161538462
4681.16876923077
4649.82148717949
4594.39574358974
4548.87653846154
4531.97204878049
4504.33051219512
4492.68829268293
4463.67395121951
4394.89587804878
4361.66287804878
4362.53792682927
4337.53592682927
4325.96170731707
4336.32180487805
4314.75624390244
4274.45046341463
4237.69148780488
4204.40368292683
4215.93209756098
4241.97792682927
4233.884675
4225.8102
4175.738975
4116.2845
4094.204525
4063.892525
4042.907575
4058.914625
4077.7055
4076.03705
4059.3533
4054.243275
4054.970475
4056.21135
4036.5048
3986.259825
3967.7431
3991.219775
4003.359525
3986.5007
3964.5581
3965.066875
3965.0389
3956.4683
3979.84665
3951.91505
3917.8484
3936.87485
3949.75323076923
3944.11520512821
3961.65874358974
3995.32169230769
4024.60966666667
4049.69887179487
4076.84728205128
4115.81735
4123.52125
4115.0113
4097.5025
4082.962175
4119.680925
4172.0967
4201.33695
4207.3514
4280.03995
4339.83225
4394.514775
4435.790775
4430.5363
4498.7978974359
4595.33512820513
4640.29164102564
4661.89264102564
4709.24725641026
4801.73587179487
4915.10971794872
5005.24397435897
5097.07758974359
5211.36017948718
5320.418
5383.1362051282
5476.70464102564
5562.42042105263
5642.58592105263
5820.72226315789
6004.47559459459
6170.97251351351
6361.57264864865
6553.92108108108
6745.77069444444
6857.20888888889
6982.51333333333
7146.19582857143
7199.15814705882
7330.53729411765
7455.74155882353
7615.15251515152
8037.47
8201.93346875
8285.89493548387
8139.50113793103
8263.82186206897
8361.07728571429
8406.66348148148
8489.87788888889
8355.11944
8465.61254166667
8704.377375
8384.87221052632
