# Supplementary material for: Single-cell growth inference of Corynebacterium glutamicum reveals asymptotically linear growth
Source: eLife. 2021 Oct 4;10:e70106. doi: 10.7554/eLife.70106 (PMC8594916; doi:10.7554/eLife.70106)
Supplement: Source data 1. [file elife-70106-data1.zip › MEAN/4.480 Ti039Tf023T.txt]

4728.455
4889.58625
5112.46875
5282.57569230769
5397.773
5488.00610526316
5628.3986
5718.46871428571
5766.37104166667
5817.53411538462
5907.10565384615
5975.6427037037
6049.31907142857
6110.52106896552
6148.69263333333
6194.774
6193.87996875
6254.52660606061
6383.08024242424
6408.40794117647
6388.28488235294
6401.54870588235
6392.02022222222
6405.62527777778
6349.84762162162
6335.00335135135
6355.93727027027
6362.82697297297
6313.09426315789
6304.42857894737
6314.69234210526
6319.47686842105
6268.07874358974
6229.39707692308
6196.68007317073
6161.89773170732
6118.4227804878
6049.95056097561
5979.69526829268
5922.63419047619
5875.71283333333
5823.12569767442
5785.4996744186
5717.93739534884
5649.70409302326
5554.85597727273
5516.72428888889
5459.51975555556
5337.09257777778
5288.92868888889
5295.93191111111
5229.99953333333
5148.54217777778
5115.96706666667
5092.48782222222
5054.54264444444
5025.07117777778
4995.37073913044
4964.20510869565
4948.15569565217
4896.17926666667
4808.89251111111
4749.04733333333
4692.55697777778
4672.64744444444
4671.6818
4604.92245652174
4562.54126086957
4559.31886956522
4586.43568888889
4599.69551111111
4551.78182222222
4512.30984444444
4500.20764444444
4483.95351111111
4442.48702222222
4391.89695555556
4369.57054347826
4340.01786956522
4287.8002173913
4253.0075
4204.31282222222
4131.45351111111
4094.37204444444
4063.5962
4011.73951111111
3997.56295454545
3946.17841304348
3923.30230434783
3912.54335555556
3896.37997826087
3860.70493478261
3811.24766666667
3802.81571111111
3802.05995555556
3772.06952272727
3747.04006818182
3734.37224444444
3729.02531818182
3729.85247727273
3723.06136956522
3720.53704347826
3715.80311111111
3704.38513333333
3692.72086666667
3703.81654545455
3704.4235
3670.57195555556
3672.20948888889
3699.99546666667
3689.18488888889
3672.46931111111
3699.79524444444
3725.85628888889
3701.12531111111
3688.98717777778
3724.53073333333
3732.15233333333
3708.12291111111
3704.53154347826
3756.66930434783
3794.11245652174
3784.06867391304
3785.04206521739
3808.18367391304
3857.66858695652
3877.69039130435
3968.28265217391
4044.22002173913
4065.72382222222
4093.91857777778
4161.06422222222
4214.17102222222
4219.34268888889
4239.29233333333
4312.20195555556
4370.003
4374.45446666667
4390.974
4448.63762222222
4517.81844444444
4622.85780434783
4758.08380434783
4954.49491304348
5158.6722173913
5378.09978723404
5668.97573913043
5963.84946666667
6156.27273333333
6375.084
6610.62284782609
6834.03465217391
7000.55536956522
7146.08791304348
7260.6485
7297.473
7302.08593478261
7263.55008695652
7162.41695652174
7052.19202173913
6877.36893478261
6655.62847826087
6425.43965217391
6227.32382222222
5979.12295555556
5757.42502222222
5514.2302173913
5312.22461702128
5127.2240212766
4923.56636170213
4732.68374468085
4574.77163829787
4423.95074468085
4260.61882978723
4109.12074468085
3994.87313043478
3897.6497826087
3815.86452173913
3718.99084782609
3623.18284782609
3552.17973913043
3499.38073913043
3458.51219565217
3412.43889130435
3363.26223913043
3341.64906666667
3303.66468888889
3265.02204444444
3213.38973333333
3170.01097826087
3141.10717391304
3114.70623913043
3096.59102222222
3119.43384444444
3150.22673333333
3128.65013333333
3104.78951111111
3106.95633333333
3092.40540909091
3049.97122727273
3031.32975
3029.10765909091
3021.71375555556
3010.58384444444
3021.43497727273
3027.30938636364
2998.72384090909
2947.38118181818
2925.83654545455
2951.42972727273
2953.48288888889
2942.254
2955.79540909091
2979.35409090909
2982.69952272727
2964.11595454545
2944.298
2947.56659090909
2948.99188636364
2938.41890909091
2941.53225
2965.38782222222
2982.98613636364
3000.87338636364
3010.44325
3021.0325
3034.24711363636
3037.31340909091
3038.49818181818
3042.68934090909
3023.56377272727
3013.235
3044.93709302326
3089.43176744186
3121.47884090909
3115.66125
3089.66270454545
3088.08425
3111.8555
3131.55956818182
3139.94402272727
3148.4771627907
3174.20362790698
3200.74665116279
3197.36265116279
3189.1726744186
3202.67388372093
3226.25870454545
3267.63079545455
3296.37415909091
3308.84636363636
3326.82420454545
3351.46829545455
3353.48917777778
3354.57035555556
3383.46815909091
3425.93911363636
3468.42997727273
3529.25872727273
3588.83109090909
3613.57251111111
3613.61815555556
3614.66237777778
3621.21828888889
3651.00322222222
3712.7932
3783.19637777778
3847.73722222222
3875.05395454545
3882.5312
3950.94335555556
3985.55806666667
4002.62717777778
4049.36566666667
4101.75537777778
4147.10755555556
4168.43688888889
4144.22677777778
4146.697
4208.34397777778
4257.30915555556
4287.64575555556
4320.34864444444
4350.71995555556
4388.56486666667
4441.06671111111
4505.519
4576.17545454545
4664.59879545455
4703.14556818182
4681.42420454545
4728.58702272727
4850.23536363636
4908.01509090909
4922.99993181818
4945.72870454545
4967.68625
5005.62545454545
5046.39072727273
5085.18976744186
5134.1810952381
5175.4899047619
5212.63661904762
5247.91638095238
5261.81347619048
5280.90807142857
5328.72852380952
5374.35252380952
5377.54107142857
5412.78102380952
5471.50578048781
5483.86009756098
5529.22097560976
5598.5996
5614.198375
5621.605775
5665.40484615385
5700.71546153846
5714.36605128205
5724.48682051282
5765.5287368421
5769.65836842105
5764.4812972973
5761.46583333333
5765.765
5700.05071428571
5677.95057142857
5708.88179411765
5798.01712121212
5791.27918181818
5756.8363125
5749.56612903226
5795.49903448276
5762.68086206897
5745.38335714286
5742.4262962963
5709.332
5685.493625
5614.89108695652
5569.02254545455
5445.04947619048
5367.22715789474
5318.29211111111
5178.9928125
4971.3111875
