# Supplementary material for: Single-cell growth inference of Corynebacterium glutamicum reveals asymptotically linear growth
Source: eLife. 2021 Oct 4;10:e70106. doi: 10.7554/eLife.70106 (PMC8594916; doi:10.7554/eLife.70106)
Supplement: Source data 1. [file elife-70106-data1.zip › MEAN/3.032 Ti019Tf031T.txt]

4520.08092307692
4495.69264285714
4502.151125
4560.51311764706
4610.55988888889
4719.82947368421
4661.27655
4627.56668181818
4659.24608333333
4690.55341666667
4678.49146153846
4654.75076923077
4632.68403703704
4625.15478571429
4641.3875
4668.77163333333
4660.20723333333
4596.95809677419
4507.767625
4525.17590909091
4510.47106060606
4453.48939393939
4395.42064705882
4381.38602857143
4348.38162857143
4340.55322857143
4290.77147222222
4232.69116666667
4171.97194444444
4148.36583783784
4149.61894594595
4154.36008108108
4105.76157894737
4077.50805263158
4067.18213157895
4033.13831578947
3977.27697368421
3921.14121052632
3899.79326315789
3891.60455263158
3853.69034210526
3819.53163157895
3817.11028947368
3823.20581578947
3769.33182051282
3709.86364102564
3702.69674358974
3717.32538461538
3700.379575
3651.7665
3625.36185
3600.5191
3551.06487804878
3526.95695121951
3503.63358536585
3467.242
3425.60909756098
3378.84119512195
3351.85402439024
3344.09985365854
3331.15853658537
3313.52848780488
3282.89169047619
3251.78214285714
3211.21480952381
3180.22352380952
3168.56864285714
3186.16648837209
3191.04369767442
3165.04874418605
3124.16776744186
3119.58565116279
3129.80495348837
3109.36651162791
3072.01746511628
3021.00893023256
2992.48795238095
2996.53392857143
2948.12885714286
2921.8034047619
2942.76880952381
2949.04106976744
2909.17958139535
2866.42609302326
2883.37238636364
2886.77445454545
2864.83788636364
2837.96720454545
2820.94152272727
2805.94263636364
2798.05645454545
2804.84690909091
2784.75145454545
2758.57852272727
2757.31663636364
2759.51038636364
2739.60270454545
2722.53870454545
2718.41637777778
2712.60391111111
2702.93524444444
2674.32222727273
2655.97972727273
2673.01034090909
2706.41565116279
2730.67737209302
2748.38753488372
2744.22013953488
2738.38344186047
2735.00827906977
2721.22306818182
2694.35013953488
2689.53862790698
2700.33134883721
2711.57125581395
2720.0486744186
2716.85153488372
2710.71576744186
2706.40997619048
2705.43452380952
2708.93695238095
2735.74995238095
2770.07128571429
2781.50992857143
2767.31457142857
2745.07604761905
2724.5309047619
2740.62073809524
2768.59173809524
2764.945525
2760.4577
2764.154225
2781.208975
2796.8828
2788.420775
2797.6667
2800.40514634146
2845.46619512195
2854.93704878049
2869.03651219512
2873.03451219512
2845.66414634146
2831.49685365854
2839.99525
2865.48625641026
2893.47058974359
2912.93269230769
2899.3368974359
2895.8551025641
2923.117
2961.98215384615
2995.83335897436
2981.17876923077
2947.68982051282
2947.10015384615
2961.31302564103
2989.15338461538
3044.19543589744
3069.22374358974
3066.39564102564
3067.25555263158
3073.33402631579
3100.34860526316
3108.23305263158
3101.12778947368
3115.36584210526
3157.11826315789
3194.83289473684
3217.21073684211
3242.31276315789
3270.02248648649
3281.55621621622
3284.97286486486
3284.63124324324
3274.84094444444
3291.25677777778
3338.69191666667
3338.80463888889
3359.20325
3412.97725
3470.736
3489.74283333333
3484.66777777778
3497.60091666667
3548.99677777778
3608.40986111111
3637.36185714286
3639.16242857143
3651.01965714286
3693.30042857143
3734.17997142857
3736.28902857143
3752.18308571429
3796.87128571429
3840.7515
3855.76776470588
3883.34944117647
3940.64217647059
3989.35947058824
4012.18420588235
4037.56175
4032.0003125
4024.4900625
4019.3730625
4029.50265625
4041.2935
4074.80809677419
4081.4854516129
4083.4384516129
4105.4975483871
4161.10051612903
4176.5812
4129.94927586207
4152.56057142857
4167.96303571429
4168.99560714286
4110.34474074074
4031.81307692308
3951.4234
3981.114375
3980.39370833333
3966.78081818182
3939.66368181818
3933.571
3926.4017
3871.1574
3845.66657894737
3799.89788235294
3802.34633333333
3696.02178571429
3612.69109090909
3562.7066
3698.889
