# Supplementary material for: Single-cell growth inference of Corynebacterium glutamicum reveals asymptotically linear growth
Source: eLife. 2021 Oct 4;10:e70106. doi: 10.7554/eLife.70106 (PMC8594916; doi:10.7554/eLife.70106)
Supplement: Source data 1. [file elife-70106-data1.zip › MEAN/2.802 Ti003Tf005T.txt]

4693.65130769231
4721.28717647059
4839.6515
4921.69938888889
4885.7707
4894.554
4909.05186956522
4892.81913043478
4858.52708
4859.03632
4840.49672
4817.54769230769
4804.61419230769
4885.62253571429
4903.51131034483
4915.65355172414
5000.0548
5083.57429032258
5124.58593548387
5161.2853125
5157.8146875
5135.56775
5123.4248125
5152.2526969697
5131.92796969697
5116.49794117647
5120.24782857143
5115.49377142857
5158.05975
5153.55588888889
5105.13097222222
5071.39711111111
5085.97343243243
5104.24991891892
5084.05375675676
5042.16345945946
5039.3697027027
5017.09932432432
4964.64052631579
4944.83784615385
4940.92774358974
4890.73712820513
4808.10934210526
4784.24210526316
4788.61207894737
4759.21582051282
4725.48252631579
4678.27876923077
4592.811025
4552.27838461538
4559.25765
4523.57565853659
4492.578875
4476.911625
4481.85729268293
4483.979375
4431.02426829268
4368.66542857143
4326.23278571429
4299.05902380952
4260.1334047619
4204.95514285714
4120.36069047619
4031.00985714286
4008.40278571429
4017.35209756098
4006.04946341463
3951.41409756098
3917.32535714286
3875.63271428571
3830.99988095238
3811.94152380952
3802.79454761905
3764.1275952381
3712.75134883721
3674.4858372093
3648.55813953488
3604.68204651163
3594.65725581395
3604.32723255814
3587.26876744186
3546.92004651163
3512.26855813953
3489.3951627907
3442.47330232558
3372.15425581395
3348.81741860465
3335.97427906977
3320.07274418605
3317.1015
3314.10643181818
3317.73175
3297.87522727273
3242.27981818182
3195.75475
3188.39706818182
3191.14713636364
3173.83104444444
3143.44024444444
3133.07810869565
3113.72086956522
3085.65693478261
3075.32517391304
3079.18752173913
3054.09636956522
3019.93287234043
3057.58176595745
3050.86642553191
3023.98434042553
2998.64440425532
2998.44395744681
3008.23391489362
2996.18685106383
2983.19617021277
2985.80059574468
2985.18210638298
2978.38665957447
2979.34887234043
2980.88968085106
2975.04291666667
2975.902
2994.510875
2993.98033333333
2986.9356875
3008.37383673469
3021.86902040816
3029.07432653061
3051.23420408163
3029.47287755102
3006.4817755102
3007.99675510204
3035.12636734694
3044.65812244898
3025.2913877551
3027.91755102041
3043.11887755102
3063.76718
3086.9237
3103.68956
3086.81234
3072.65392
3087.70616
3112.4461
3136.1732
3135.46832653061
3106.342
3083.18622
3125.73364
3157.5966
3194.75805882353
3228.42303921569
3263.6122745098
3273.12614
3285.95116
3328.45322
3381.49998
3398.30764
3385.46166
3410.7127
3481.60048
3560.90906122449
3590.55002040816
3601.56487755102
3601.87827083333
3646.53972916667
3670.35570833333
3711.92047916667
3764.04672340426
3784.4890212766
3812.08221276596
3839.00808510638
3885.18367391304
3940.72689130435
4002.10567391304
4045.04115217391
4096.20893333333
4153.89915555556
4168.45733333333
4245.21552272727
4256.17237209302
4320.16859523809
4340.89421428571
4373.62143902439
4425.99075609756
4494.02436585366
4610.642975
4675.17205
4695.555075
4741.15387179487
4750.90828947368
4809.123
4852.67343243243
4879.56451351351
4838.66648571429
4868.4422
4910.29354285714
4959.4582
4995.71772727273
4997.42757575758
4952.65838709677
4879.42172413793
4910.37032142857
4882.43030769231
4843.40412
4840.83939130435
4777.60940909091
4743.70075
4673.10673684211
4661.10488235294
4653.1954
4538.02692307692
4473.92681818182
4560.95977777778
4646.05775
4710.4365
4613.66
