# Supplementary material for: Single-cell growth inference of Corynebacterium glutamicum reveals asymptotically linear growth
Source: eLife. 2021 Oct 4;10:e70106. doi: 10.7554/eLife.70106 (PMC8594916; doi:10.7554/eLife.70106)
Supplement: Source data 1. [file elife-70106-data1.zip › MEAN/2.246 Ti008Tf013T.txt]

4922.618
4919.96685714286
5018.33630769231
5288.36177777778
5391.01427777778
5627.44885
5628.02520833333
5616.2715
5709.92703846154
5761.93857142857
5696.24028571429
5704.50696666667
5644.29156666667
5535.66533333333
5366.18854545455
5266.20429411765
5207.12252941176
5173.47044444444
5213.18881081081
5102.56051351351
5016.35218421053
4935.27130769231
4861.10379487179
4754.1894
4593.8126097561
4455.43990243902
4375.31224390244
4253.82688095238
4127.16969047619
4022.35145238095
3914.14561904762
3828.45371428571
3778.18034883721
3705.79211363636
3639.75575
3565.97279545455
3484.07081818182
3414.08971111111
3364.60837777778
3316.33737777778
3235.81928888889
3173.45486666667
3158.47151111111
3135.08748888889
3097.94862222222
3038.86268888889
2960.40204444444
2930.83531111111
2948.76071111111
2963.65404444444
2942.27184444444
2897.64608888889
2877.71664444444
2867.84126086957
2857.14723913043
2856.97360869565
2864.98141304348
2867.29529787234
2850.12029787234
2820.5359787234
2791.75287234043
2782.4830212766
2780.76976595745
2775.13974468085
2768.78512765957
2777.00468085106
2792.18534042553
2795.76387234043
2812.43993617021
2839.38552173913
2835.70167391304
2833.71639130435
2855.36067391304
2850.97063043478
2814.37393478261
2804.35747826087
2825.56154347826
2841.48041304348
2858.86132608696
2886.01006521739
2903.06491304348
2907.62789130435
2918.48993478261
2946.7887826087
2948.62361702128
2947.39031914894
2985.61991304348
3014.62130434783
3010.1047173913
3008.45513043478
3020.85522222222
3031.72424444444
3047.25153333333
3069.78162222222
3085.85591111111
3100.64442222222
3124.83724444444
3149.69273333333
3157.50253333333
3170.79817777778
3219.81733333333
3250.80153333333
3245.01188888889
3265.03142222222
3284.05895555556
3271.50224444444
3284.74142222222
3319.14262222222
3334.46613333333
3333.24042222222
3358.20693023256
3399.98990697674
3416.59565116279
3439.37797674419
3475.83179069767
3491.49897674419
3494.19020930233
3476.94079069767
3480.61725581395
3511.8910952381
3530.13780952381
3559.99797619048
3586.371
3604.99773809524
3608.7239047619
3607.20716666667
3619.3879047619
3666.68558536585
3732.75046341463
3764.88102439024
3734.73312195122
3717.76341463415
3737.19853658537
3785.616075
3819.312525
3818.8643
3827.664625
3858.91333333333
3876.97897435897
3917.3147
3930.47485
3937.66884615385
3924.63779487179
3941.78341025641
3978.65323684211
4013.3507027027
4029.69802702703
4032.20635135135
4031.57864864865
4063.18911111111
4122.38874285714
4160.4114
4190.36827272727
4217.62867647059
4263.07654545455
4254.3863030303
4278.73260606061
4341.55096774194
4404.33261290323
4423.2375483871
4411.70543333333
4439.22234482759
4487.57707692308
4439.03688461538
4503.22158333333
4540.16086363636
4477.14372727273
4476.09036842105
4348.72063157895
4271.23638888889
4222.77485714286
4108.12490909091
