# Supplementary material for: Single-cell growth inference of Corynebacterium glutamicum reveals asymptotically linear growth
Source: eLife. 2021 Oct 4;10:e70106. doi: 10.7554/eLife.70106 (PMC8594916; doi:10.7554/eLife.70106)
Supplement: Source data 1. [file elife-70106-data1.zip › MEAN/2.915 Ti020Tf031T.txt]

4117.523
4116.60628571429
4207.93945454545
4199.50633333333
4192.24711764706
4228.22488235294
4320.5147
4429.74976190476
4441.87854545455
4413.39013636364
4465.00990909091
4523.32364
4537.70056
4534.28326923077
4520.37746153846
4527.54471428571
4480.85053571429
4424.94089285714
4431.18582758621
4413.3463
4449.50787096774
4430.74696774194
4426.11087096774
4419.40867741935
4391.64527272727
4354.3223030303
4339.95917647059
4299.34852941176
4289.98661764706
4270.58782352941
4250.24252777778
4234.96163888889
4216.87722222222
4168.29527777778
4139.23044444444
4133.1205
4137.82605405405
4104.00675675676
4047.13213513514
3973.01197297297
3944.92005263158
3965.47657894737
3963.76094871795
3918.91594871795
3885.719
3824.7138974359
3770.5938974359
3751.83717948718
3738.479775
3705.1851
3671.753575
3681.7362195122
3678.69780487805
3637.38478048781
3589.33992682927
3588.68152380952
3547.20473809524
3498.55288372093
3465.65913953488
3445.72055813953
3439.15748837209
3418.70172093023
3357.38290697674
3327.37156818182
3303.85654545455
3291.23125
3297.95004545455
3288.64318181818
3247.62318181818
3214.32444444444
3202.33755555556
3164.95017777778
3107.60311111111
3070.21306521739
3058.05269565217
3050.98860869565
3026.50445652174
3011.20280434783
3008.39254347826
3015.61638297872
3004.50164583333
3012.65222916667
2991.4861875
2945.67079166667
2933.40647916667
2946.98626530612
2923.38163265306
2892.84344897959
2890.05644897959
2897.47742857143
2907.08071428571
2901.38328571429
2900.47763265306
2905.76855102041
2904.27228571429
2895.0813
2884.33082
2859.89814
2846.1849
2863.42262
2881.62156
2885.98091836735
2891.35744897959
2887.14027083333
2888.05177083333
2887.52632653061
2882.67373469388
2873.43508163265
2866.82912244898
2856.81395744681
2838.71914893617
2800.30376595745
2809.0719787234
2834.94542553191
2854.00406382979
2872.16508510638
2866.47136170213
2843.11742553191
2843.66391489362
2856.70210638298
2880.86263829787
2905.72174468085
2896.61270212766
2896.25491489362
2924.21706382979
2939.78539130435
2935.0172826087
2913.29008695652
2912.87573913043
2924.48704347826
2926.20589130435
2923.23537777778
2918.34562222222
2916.93537777778
2927.726
2967.67284444444
3003.35848888889
3028.08182222222
3039.14588888889
3017.27533333333
3010.40124444444
3039.493
3060.10144444444
3061.43984444444
3075.62324444444
3118.54872727273
3158.33565909091
3186.68913636364
3205.55281818182
3201.15740909091
3194.44188636364
3201.76372727273
3237.81990909091
3276.96013953488
3289.83852380952
3291.21066666667
3320.37423809524
3341.9015952381
3358.01957142857
3410.27478571429
3464.10421428571
3485.84047619048
3495.55802380952
3516.9856097561
3556.59814634146
3567.45178048781
3589.09853658537
3606.7277804878
3601.89892682927
3625.46568292683
3668.59463414634
3712.23646341463
3782.31231707317
3810.84119512195
3801.208875
3816.186675
3832.383
3872.56082051282
3912.21164102564
3914.44292307692
3913.181
3915.41543589744
3942.44743589744
3996.49517948718
4026.599
4065.12523076923
4119.45873684211
4111.07065789474
4104.92652631579
4136.07613157895
4156.64452631579
4157.86440540541
4198.43705405405
4211.26966666667
4227.22686111111
4256.24427777778
4241.23785714286
4196.26617142857
4198.24868571429
4219.23397142857
4248.01638235294
4240.21536363636
4196.28654545455
4146.70390909091
4179.77378125
4211.154875
4219.8451875
4240.25658064516
4250.28306666667
4175.5075
4206.835
4147.77718518518
4057.51025925926
4051.52315384615
4021.04146153846
3992.044875
3915.359625
3906.45
3816.25680952381
3718.9631
3666.28068421053
3591.77666666667
3543.888
