# Supplementary material for: Single-cell growth inference of Corynebacterium glutamicum reveals asymptotically linear growth
Source: eLife. 2021 Oct 4;10:e70106. doi: 10.7554/eLife.70106 (PMC8594916; doi:10.7554/eLife.70106)
Supplement: Source data 1. [file elife-70106-data1.zip › MEAN/2.608 Ti010Tf024T.txt]

5527.36635714286
5498.51929411765
5478.94189473684
5505.9650952381
5475.61742857143
5381.13422727273
5314.7087826087
5241.50382608696
5228.02736
5233.62226923077
5285.1042962963
5272.56344444444
5197.87439285714
4999.89296551724
4982.36836666667
4940.02066666667
4840.02896774194
4754.70564516129
4756.5236969697
4779.91542424242
4774.19067647059
4758.42855882353
4717.24067647059
4668.44344117647
4616.414
4604.21386111111
4591.32811111111
4571.50644444444
4517.73559459459
4458.37697297297
4411.66656756757
4391.87136842105
4390.35592105263
4361.42325641026
4319.19607692308
4269.51182051282
4208.68033333333
4181.77407692308
4178.39658974359
4177.43115384615
4154.8272051282
4101.77951282051
4044.1568974359
4002.595075
3983.2323902439
3965.07487804878
3924.75470731707
3880.99336585366
3833.86758536585
3790.44802439024
3761.04717073171
3725.26585365854
3694.28656097561
3682.68141463415
3644.8796097561
3604.36465853659
3591.84485714286
3556.05695238095
3504.81092857143
3476.29461904762
3464.0900952381
3433.98654761905
3383.99045238095
3347.93030952381
3323.7655952381
3288.67888095238
3261.48230952381
3253.90661904762
3252.08569047619
3228.49704761905
3212.57111904762
3197.24616666667
3151.83927906977
3108.25588372093
3090.7061627907
3077.73951162791
3040.21690697674
3003.22337209302
2997.75625581395
2984.91941860465
2958.51825581395
2941.14755813953
2914.05051162791
2894.0836744186
2875.78272093023
2823.86744186047
2782.83702325581
2806.46769767442
2842.28579069767
2826.68251162791
2795.79651162791
2784.09837209302
2783.41152380952
2778.748
2758.1170952381
2727.3635952381
2698.6179047619
2670.44738095238
2647.93511904762
2651.76616666667
2668.91469047619
2657.61216666667
2628.60395238095
2623.22469047619
2620.79419047619
2608.61245238095
2610.72188095238
2612.17719047619
2603.65161904762
2606.37585714286
2592.16245238095
2564.05502380952
2539.26764285714
2522.04807142857
2522.94052380952
2518.30028571429
2518.36604761905
2517.42830232558
2515.04313953488
2522.85465116279
2542.75886046512
2551.53225581395
2523.19209302326
2511.24330232558
2532.36113953488
2526.78997727273
2509.34290909091
2508.39927272727
2522.46586363636
2530.62686363636
2518.44881818182
2517.34286046512
2526.82618604651
2541.03234883721
2561.56095348837
2575.98195348837
2578.70293023256
2584.70286046512
2591.57554545455
2604.7205
2630.10997727273
2656.38740909091
2667.44793181818
2685.11070454545
2716.24381818182
2733.99772727273
2758.30788636364
2798.39426666667
2839.96071111111
2860.76926666667
2857.43048888889
2871.56811111111
2919.94591111111
2960.56897777778
2985.01615555556
3019.23217777778
3036.77893333333
3056.05793181818
3141.79381818182
3257.01856818182
3322.60527272727
3372.31511363636
3470.60995454545
3590.84654545455
3704.64127906977
3767.95644186047
3835.78374418605
3920.7668372093
3994.18951162791
4109.03378571429
4239.44473170732
4311.57885365854
4418.1966097561
4530.30970731707
4595.29924390244
4654.781025
4736.62328205128
4806.06894871795
4878.8097948718
4968.01715789474
5012.08389189189
5043.4622972973
5114.51654054054
5227.24494444444
5266.73065714286
5302.93891176471
5285.86021212121
5298.78
5341.15376666667
5380.00631034483
5263.99560714286
5221.71057692308
5153.0282
5123.83054166667
4970.73809090909
4828.03335
4686.52372222222
4568.85333333333
4343.88833333333
4162.787
