# Supplementary material for: Single-cell growth inference of Corynebacterium glutamicum reveals asymptotically linear growth
Source: eLife. 2021 Oct 4;10:e70106. doi: 10.7554/eLife.70106 (PMC8594916; doi:10.7554/eLife.70106)
Supplement: Source data 1. [file elife-70106-data1.zip › MEAN/2.450 Ti006Tf020T.txt]

4935.022
5073.94518181818
5033.70181818182
5127.51886666667
5104.41273333333
5121.70670588235
5094.17964705882
5178.49394736842
5201.99121052632
5285.21081818182
5243.43163636364
5206.85066666667
5177.412375
5231.56025
5293.81230769231
5218.47696153846
5128.89126923077
5107.88865384615
5068.37366666667
4979.99625
4938.02064285714
4883.149
4877.50796551724
4877.41866666667
4855.89936666667
4821.61083333333
4796.86212903226
4760.38
4762.26803225806
4742.99393548387
4636.90229032258
4589.0274375
4557.1183125
4483.16996875
4411.78721212121
4391.51324242424
4383.65166666667
4362.36291176471
4311.21532352941
4274.90132352941
4257.49285294118
4233.46623529412
4203.63170588235
4175.10917647059
4167.86794117647
4170.01714705882
4157.35938235294
4149.77694285714
4113.14614285714
4060.59994285714
3988.5006
3927.31374285714
3893.99194285714
3854.02031428571
3794.01228571429
3792.39808108108
3787.26010810811
3783.48248648649
3771.9392972973
3750.74959459459
3732.40597297297
3722.549
3697.93489189189
3627.89297297297
3550.46110810811
3521.28484210526
3497.04326315789
3483.01373684211
3451.90423684211
3404.77307894737
3394.25123684211
3406.72576315789
3406.34115789474
3392.64736842105
3380.92576923077
3352.26376923077
3311.6941025641
3298.98623076923
3296.21582051282
3285.162725
3262.42715
3216.128975
3167.59085
3148.988425
3123.915875
3110.108725
3113.960475
3088.81515384615
3076.13951282051
3080.69966666667
3102.95533333333
3125.65328205128
3121.30325
3082.770675
3080.5798
3082.658825
3056.96235
3058.296025
3068.7065
3037.12065
3009.362825
3004.155025
3020.3107
3057.420925
3091.840025
3110.515725
3087.19275
3038.3299
3038.93707317073
3055.81109756098
3057.89865853659
3046.27880487805
3055.76080487805
3078.67763414634
3114.94136585366
3164.9176
3200.2906
3184.8187
3187.3043902439
3275.08847619048
3334.9159047619
3302.75202380952
3284.01273809524
3307.3910952381
3316.22348780488
3337.25636585366
3368.02314634146
3376.44904878049
3380.43582926829
3424.94419512195
3470.63117073171
3481.30595
3493.421025
3491.347625
3506.217075
3523.349875
3541.1513
3593.41095
3669.64435
3713.23635
3713.25738461538
3770.46966666667
3849.84720512821
3868.3637948718
3832.49884615385
3835.51053846154
3853.01255263158
3887.64039473684
3982.01205263158
4115.726
4168.86662162162
4165.38427027027
4203.00811111111
4284.60775
4373.10591666667
4438.80614285714
4528.491
4567.30282857143
4600.40041176471
4605.05072727273
4678.42639393939
4769.00012121212
4839.76121212121
4837.631625
4857.4908125
4873.82234375
4922.56629032258
4907.92503333333
4911.71956666667
4939.8109
4976.8755862069
4964.688
5011.20867857143
5076.89648148148
5082.0182962963
5047.23718518518
5020.89466666667
4996.3872
5026.949125
5019.386125
5030.792125
5017.59539130435
5029.28681818182
4975.70868181818
4955.96619047619
4889.9565
4900.22463157895
4910.68553333333
