# Supplementary material for: Single-cell growth inference of Corynebacterium glutamicum reveals asymptotically linear growth
Source: eLife. 2021 Oct 4;10:e70106. doi: 10.7554/eLife.70106 (PMC8594916; doi:10.7554/eLife.70106)
Supplement: Source data 1. [file elife-70106-data1.zip › MEAN/3.535 Ti008Tf025T.txt]

3251.941
3367.23263636364
3443.65145454545
3451.6824375
3533.979375
3547.22242105263
3587.10547368421
3595.83122727273
3609.00359090909
3601.05920833333
3632.39283333333
3652.98830769231
3683.02123076923
3704.98596296296
3691.80240740741
3656.07617241379
3654.91731034483
3673.09206451613
3709.46180645161
3724.40864516129
3669.584
3631.26706060606
3607.91415151515
3573.92766666667
3545.4105
3542.14411428571
3517.2168
3479.97948571429
3433.75427777778
3411.34847222222
3383.8185
3337.82794444444
3286.90947222222
3248.15391666667
3224.92232432432
3222.33464864865
3196.98126315789
3170.62747368421
3157.78086842105
3101.61618421053
3037.76155263158
3011.5305
2994.5345
2979.89542105263
2969.92043589744
2931.45920512821
2871.06184615385
2810.95312820513
2782.50458974359
2781.93833333333
2772.57230769231
2761.85456410256
2720.11323076923
2668.23066666667
2668.8341025641
2676.45469230769
2665.35492307692
2644.00879487179
2612.07297435897
2595.31356410256
2584.25166666667
2571.65017948718
2567.64969230769
2530.7501025641
2475.95420512821
2473.31017948718
2485.53041025641
2455.88797435897
2412.65733333333
2387.9242051282
2359.47651282051
2322.87325641026
2318.86092307692
2339.77094871795
2334.19771794872
2303.17625641026
2272.4806
2254.947025
2252.416275
2255.317225
2232.91435
2195.63915
2180.25215
2205.68965
2205.43836585366
2166.33531707317
2158.15875609756
2185.40451219512
2197.2539047619
2179.81523809524
2153.84945238095
2149.096
2150.41269047619
2130.20980952381
2103.47764285714
2095.51173809524
2107.65042857143
2114.19119047619
2120.19847619048
2102.80595238095
2082.44069767442
2059.27269767442
2056.22353488372
2061.55744186047
2048.59655813953
2052.80165116279
2054.74251162791
2036.02046511628
2038.4938372093
2035.9861627907
2013.98688372093
2015.40937209302
2017.07472093023
1990.90834090909
1965.177
1963.87322222222
1986.65657777778
2010.86468181818
2012.12795454545
2005.64613636364
1990.31047727273
1968.18186363636
1956.98809090909
1955.35581818182
1954.11786363636
1962.70977777778
1969.42708888889
1967.85524444444
1980.56008695652
1977.87684782609
1972.19517391304
1970.42147826087
1957.23248888889
1952.65382222222
1954.45911111111
1957.75766666667
1966.37686666667
1958.05641304348
1940.73023404255
1930.99738297872
1926.82531914894
1931.57134042553
1945.49953191489
1961.76804255319
1983.17936170213
1990.7741875
1967.9354375
1942.16929166667
1960.867375
1984.926625
1975.60985416667
1971.1896875
1985.76995833333
1997.806
1981.65423404255
1950.9394893617
1933.20763829787
1936.66572916667
1968.0380625
1974.83391666667
1985.93475
1988.0066875
1986.43660416667
1968.08675
1940.3886875
1935.892875
1939.96495833333
1934.87452083333
1943.92939583333
1962.0443125
1973.63716666667
1963.45114583333
1955.55914583333
1973.96285416667
1998.05195833333
2020.9370625
2015.10025
1996.29547916667
2005.74404166667
2026.388
2046.3739375
2067.4335625
2085.5345625
2063.2565
2042.82164583333
2069.99521276596
2091.85758695652
2089.4912826087
2091.48591304348
2101.22313043478
2111.40930434783
2115.99304347826
2119.7707173913
2155.02041304348
2192.06191304348
2176.59395652174
2159.94415217391
2175.97467391304
2194.06839130435
2226.36160869565
2251.57304347826
2250.4136
2244.49415555556
2260.18913333333
2305.39244444444
2341.35144444444
2335.77568888889
2335.31033333333
2350.9198
2357.14213333333
2352.89582222222
2349.43236363636
2363.52054545455
2397.60027272727
2435.09456818182
2464.16243181818
2476.55752272727
2493.29231818182
2522.24404651163
2504.00951162791
2493.04113953488
2480.4661627907
2495.42146511628
2549.68048837209
2597.82365116279
2629.18161904762
2666.87733333333
2689.40983333333
2686.3845
2691.65583333333
2701.39692857143
2699.03238095238
2682.49547619048
2679.45670731707
2698.57512195122
2738.1575
2776.02465
2845.05315
2882.852775
2862.64233333333
2880.79023076923
2900.25797435897
2911.26848717949
2919.92905128205
2945.03024324324
3006.50256756757
3059.29681081081
3046.22364864865
3042.50102777778
3097.71783333333
3145.23145714286
3142.82002857143
3162.02735294118
3164.68605882353
3150.38682352941
3143.89429411765
3162.568
3140.26840625
3167.72963333333
3208.1877
3216.92682758621
3190.54872413793
3185.7642962963
3138.37003703704
3120.23025925926
3126.967
3112.69476
3082.56163636364
3044.75431818182
3046.56727777778
2935.52494444444
2809.062
