# Supplementary material for: Single-cell growth inference of Corynebacterium glutamicum reveals asymptotically linear growth
Source: eLife. 2021 Oct 4;10:e70106. doi: 10.7554/eLife.70106 (PMC8594916; doi:10.7554/eLife.70106)
Supplement: Source data 1. [file elife-70106-data1.zip › MEAN/3.115 Ti012Tf014T.txt]

3338.06885714286
3413.92358823529
3586.944
3802.93573684211
3947.91085
4084.68831818182
4247.41926086956
4372.235625
4407.85604
4479.682
4575.49018518519
4697.10646428571
4708.94636666667
4789.98366666667
4804.40203125
4866.62878125
4854.88657575758
4877.44963636364
4891.89242424242
4849.82052941176
4876.94841176471
4863.48605714286
4861.26428571429
4806.69063888889
4789.95713888889
4773.04551351351
4774.58986486486
4724.00607894737
4711.30663157895
4688.52066666667
4678.04615384615
4621.652275
4596.2355
4555.70829268293
4511.9243902439
4466.01729268293
4436.77543902439
4447.73331707317
4448.73230952381
4414.06569767442
4375.88088372093
4322.70055813954
4272.35358139535
4232.78979069767
4212.55772093023
4231.78825581395
4236.22153488372
4189.81981395349
4128.77277272727
4092.96647727273
4073.90936363636
4087.29122727273
4084.30009090909
4016.52086363636
3960.39613636364
3951.13013636364
3903.22395454545
3828.45593333333
3817.77826666667
3818.52310869565
3823.07539130435
3833.65865217391
3811.94758695652
3782.81093478261
3772.72617391304
3734.85054347826
3678.10386956522
3661.42369565217
3658.29843478261
3630.90804347826
3607.04354347826
3569.65808695652
3511.92939130435
3511.03204347826
3534.37304347826
3502.67236956522
3470.73791304348
3462.36013043478
3459.97153191489
3446.83684782609
3414.80376086957
3379.88352173913
3317.725
3275.82086956522
3273.82426086957
3278.3877173913
3261.33180434783
3201.14469565217
3154.823
3164.62793478261
3172.68365217391
3131.45976086957
3102.65110869565
3116.74204347826
3124.44397826087
3100.2122173913
3055.98936956522
3028.8092173913
3007.34508695652
2981.73930434783
2974.2307826087
2963.11415217391
2957.63302173913
2964.59008888889
2936.66571111111
2898.24
2902.89230434783
2904.92286956522
2884.06410869565
2862.00886956522
2843.09873913043
2832.5122173913
2827.13897826087
2801.23638297872
2783.36846808511
2782.50087234043
2761.75031914894
2751.13129787234
2755.71057446809
2742.560875
2740.83510416667
2747.29347916667
2724.65116666667
2720.90560416667
2739.85766666667
2720.670875
2682.21754166667
2661.588125
2657.9315
2634.99112244898
2621.75253061224
2632.87018367347
2635.49334693878
2619.36146938776
2601.95116
2623.48564
2626.33322
2604.65504
2550.83082
2529.72412
2567.39338
2595.53914
2574.67058823529
2599.46467307692
2649.34273076923
2613.91440384615
2551.49
2530.75788461538
2524.40936538462
2526.48796153846
2539.556
2545.092
2539.89371153846
2534.27857692308
2542.13988679245
2542.65481132075
2555.7061509434
2561.73605660377
2549.88313207547
2533.37624074074
2545.97090740741
2567.34603636364
2588.08278181818
2592.43681818182
2564.23365454545
2550.2327037037
2574.5672037037
2605.41322222222
2615.57701851852
2598.85774074074
2596.1235
2630.25988888889
2666.67235185185
2684.75159259259
2690.3867037037
2698.07707407407
2699.95025925926
2713.96231481481
2716.80174074074
2709.21011111111
2728.8942962963
2767.67127777778
2783.85298181818
2790.76198181818
2810.08196296296
2841.39062962963
2875.59125925926
2901.01253703704
2960.90433333333
3023.86577777778
3068.67713207547
3082.69779245283
3117.40903846154
3160.13071153846
3197.56513461538
3241.73001923077
3321.31503921569
3375.36784313726
3446.87576470588
3531.95425490196
3595.27347058824
3635.8333
3700.51410204082
3723.9333877551
3730.90967346939
3749.590125
3747.0606875
3767.76517021277
3822.43804347826
3833.35217391304
3882.59902222222
3922.65577272727
3916.44613636364
3897.26406818182
3887.1588372093
3887.96488372093
3932.60182926829
3914.72063414634
3887.84425
3807.508075
3769.86241025641
3748.03016216216
3704.20369444444
3658.82751428571
3621.4505
3552.86503030303
3451.93521875
3388.69506666667
3314.73955172414
3237.2335
3091.62928
3012.10620833333
2977.25577272727
2891.81545
2928.72638461538
2798.87441666667
2660.7385
2552.428
2471.44
