# Supplementary material for: Single-cell growth inference of Corynebacterium glutamicum reveals asymptotically linear growth
Source: eLife. 2021 Oct 4;10:e70106. doi: 10.7554/eLife.70106 (PMC8594916; doi:10.7554/eLife.70106)
Supplement: Source data 1. [file elife-70106-data1.zip › MEAN/3.927 Ti003Tf019T.txt]

4951.69472727273
4952.92235714286
5062.5081875
5270.94723529412
5404.94528571429
5622.68133333333
5731.40822727273
5801.83670833333
5988.60036
6123.42065384615
6202.61732142857
6322.73035714286
6541.94603571429
6718.24751724138
6788.9803
6858.2742
6989.93075
6958.15667647059
7022.56932352941
7112.07547058824
7108.45985714286
7100.29494444444
7204.09031428571
7249.87430555556
7198.36958333333
7145.15725
7068.4372972973
7000.08135135135
6920.56613157895
6894.767
6818.11164102564
6753.81651282051
6686.345325
6637.336375
6584.224475
6552.768425
6537.5578
6444.804125
6325.17275609756
6270.39458536585
6241.4937
6195.24804878049
6129.37356097561
6041.97457142857
6001.46814634146
5964.06056097561
5931.24812195122
5867.43076190476
5773.70654761905
5705.25012195122
5662.87326190476
5640.57776190476
5586.91180952381
5506.33792857143
5386.99690476191
5282.09426190476
5186.35376744186
5152.86953488372
5127.44492857143
5054.62175
5016.51181395349
4911.59257142857
4809.73285714286
4753.29297674419
4695.01684090909
4646.63979545455
4605.45252272727
4552.88872727273
4486.33193181818
4427.14715909091
4391.30597727273
4357.41809090909
4319.36235555556
4267.41037777778
4202.34313333333
4195.49354545455
4172.38995454545
4142.04193181818
4083.56093333333
4041.48093181818
4018.91006818182
3995.55775555556
3959.81486666667
3932.83431111111
3928.00062222222
3926.78173333333
3905.76543181818
3896.71047727273
3858.99835555556
3779.24217777778
3727.23002222222
3695.74126666667
3657.25362222222
3648.70402222222
3649.30175555556
3639.84626086957
3604.26853333333
3539.67166666667
3536.01
3571.75591111111
3561.80667391304
3497.37073913043
3441.535
3414.11610869565
3418.63073333333
3430.90788888889
3424.27767391304
3443.02557446809
3463.5067173913
3448.74133333333
3433.37443478261
3419.34947826087
3423.56457777778
3400.96031111111
3379.9374
3390.79789130435
3382.24526666667
3378.32164444444
3403.6804
3390.84304444444
3394.36195652174
3359.91602173913
3283.74243478261
3279.34444444444
3328.74502173913
3358.8972826087
3366.17397826087
3379.26137777778
3411.85534782609
3416.11676086957
3407.50633333333
3399.60326666667
3405.51133333333
3407.89
3444.31944444444
3480.68935555556
3460.51322222222
3438.00764444444
3458.12093478261
3493.13097777778
3522.22413333333
3552.2452826087
3578.69475555556
3604.56126666667
3665.6907173913
3721.65830434783
3786.83322222222
3885.00213333333
4003.51323913043
4168.05358695652
4293.97293478261
4395.25417777778
4478.61352173913
4570.57723913043
4669.63113043478
4801.31566666667
4891.61377777778
4912.85991111111
4940.31037777778
4988.4522826087
5051.35006666667
4953.72402173913
4859.87926666667
4721.94953333333
4678.45193333333
4638.43248888889
4541.77957777778
4412.12311111111
4331.51835555556
4264.95693181818
4154.85988636364
4037.78117777778
3974.79324444444
3916.5114
3838.92733333333
3761.90535555556
3694.71008888889
3625.81788888889
3571.5446
3547.18564444444
3550.42915555556
3541.75593333333
3500.15647826087
3452.13126666667
3426.1658
3398.50304444444
3387.46942222222
3376.93038636364
3344.84052272727
3321.33311363636
3321.10418181818
3347.10929545455
3380.08248888889
3375.22513636364
3346.96390909091
3332.29588636364
3325.96836363636
3339.11443181818
3362.88411363636
3382.25109090909
3382.17288636364
3385.63815909091
3413.30018604651
3441.0071627907
3466.11720930233
3473.20137209302
3461.90881395349
3442.09881395349
3449.60551162791
3476.86065116279
3486.12923255814
3488.92146511628
3514.28430232558
3539.19920930233
3554.1115952381
3559.97414285714
3561.24378571429
3575.68757142857
3611.55719047619
3630.9729047619
3626.51465853659
3653.09802439024
3723.76975609756
3746.313
3727.28980487805
3733.57604761905
3807.44614285714
3853.27416666667
3834.72619047619
3870.205
3892.614425
3912.51545
3994.56445
4082.521225
4100.863225
4112.95734146341
4169.18904878049
4212.34446341463
4244.31543902439
4285.89065
4298.1309
4308.50645
4344.58235
4397.752
4470.72085
4537.28485
4562.670725
4593.41235897436
4611.27092307692
4663.66112820513
4743.43112820513
4793.158
4837.21194871795
4918.73960526316
4984.1
5005.45952631579
5004.80760526316
5063.58613157895
5145.65955263158
5281.29621621622
5391.02313513513
5453.95291891892
5506.1187027027
5515.72478378378
5507.63045945946
5598.26588888889
5672.2455
5717.57805555556
5749.95391666667
5845.94054285714
5895.97105714286
5929.46254285714
5939.4426
5925.00214705882
5907.47891176471
5898.92494117647
5920.53985294118
5974.15824242424
5951.68946875
5880.69846875
5918.004
5840.11661290323
5765.5377
5745.7819
5689.43056666667
5651.45044827586
5635.037
5536.36028571429
5407.20639285714
5310.47161538462
5129.19023076923
5085.6024
5033.35383333333
4864.9402173913
4704.87991304348
4515.65408695652
4481.16768421053
4411.35184210526
4218.78938888889
4027.45386666667
3943.4401
3815.726375
3685.896
