# Supplementary material for: Single-cell growth inference of Corynebacterium glutamicum reveals asymptotically linear growth
Source: eLife. 2021 Oct 4;10:e70106. doi: 10.7554/eLife.70106 (PMC8594916; doi:10.7554/eLife.70106)
Supplement: Source data 1. [file elife-70106-data1.zip › MEAN/4.067 Ti001Tf028T.txt]

5256.26
5438.18414285714
5579.73463636364
5765.08123529412
5795.7327
5818.7939
5848.50576190476
5855.954
5850.91266666667
5909.98314814815
5931.30214285714
5932.65386666667
6011.5692
6093.56663333333
6086.95696875
6029.6115625
6006.46336363636
6026.22470588235
6006.98424242424
5952.0174
6027.6562
6091.64197142857
6011.8377027027
5987.53243243243
6037.33392105263
6076.78043589744
6065.1861025641
5991.75943589744
5921.31176923077
5965.34235
6079.326525
6098.51745
6052.87287804878
6045.41146341463
6040.94102439024
6010.17834146341
5972.23571428571
5959.55142857143
5950.25185714286
5944.09818604651
5939.55502325581
5888.94018604651
5879.6246744186
5896.12988636364
5888.90584090909
5867.03656818182
5815.6411627907
5726.13153488372
5608.70386363636
5552.36059090909
5514.54045454545
5476.37095454545
5456.62381395349
5448.85786046512
5418.67472727273
5374.92486363636
5372.10447727273
5366.01270454545
5307.25795454545
5245.50059090909
5188.73090909091
5138.64127272727
5097.51084090909
5026.99004545454
4974.67706818182
4976.86486363636
4978.65555555556
4962.46622222222
4922.07137777778
4886.54188888889
4858.30961363636
4831.36022727273
4789.89573333333
4763.66091111111
4777.48613636364
4791.29109090909
4731.11579545455
4667.77736363636
4645.71447727273
4591.9118
4547.56972727273
4557.30070454545
4550.92588636364
4496.099
4486.32484090909
4458.09656818182
4439.20754545455
4434.42552272727
4420.06895454545
4387.673
4369.39590697674
4353.14751162791
4349.37276744186
4336.87779069767
4309.98525
4300.76193181818
4325.32438636364
4334.37363636364
4327.89725581395
4346.47904651163
4367.37848837209
4349.07843181818
4353.75002272727
4363.47888636364
4388.23684090909
4386.50113636364
4443.70615909091
4480.95881818182
4467.80136363636
4460.52354545455
4500.07277272727
4563.39986363636
4604.08913333333
4644.22533333333
4723.0812
4844.11795555556
4987.57382222222
5106.52624444444
5191.84115555556
5259.34197777778
5326.66724444444
5417.00688888889
5540.41582222222
5634.74646666667
5649.71454347826
5755.50457777778
5867.76206666667
5966.59968181818
6039.282
6225.13233333333
6501.89464444444
6828.92333333333
7181.2026
7527.72353333333
7889.69226666667
8272.3478
8715.96566666667
9144.91048888889
9389.46415217391
9699.18267391304
10028.281326087
10230.7162608696
10351.7906304348
10415.3891086957
10367.3376304348
10098.1305652174
9728.13761702128
9474.64308510638
9164.23478723404
8858.26665957447
8541.47106382979
8131.396
7682.14010638298
7275.59474468085
6937.84429166667
6639.94063265306
6352.38493877551
6071.47993877551
5854.83579591837
5722.22748979592
5619.29571428571
5482.71281632653
5354.20648979592
5277.43093877551
5203.21159183673
5122.07040816327
5049.34683673469
4948.85004
4897.8905
4845.84502
4757.12016
4685.02966
4642.05946
4570.80048
4471.51244
4387.22356
4284.91654
4203.98684
4182.55652
4158.4353
4093.1321
4030.9835
3998.15798
3966.10434
3933.65638
3927.8447
3875.25454
3826.84962
3815.03122
3800.59798
3766.6809
3746.09988
3722.11664
3691.77907843137
3672.03964705882
3683.44798076923
3713.52824
3715.20912
3675.10598
3643.62128
3643.22414
3638.41786
3620.68386
3636.56148076923
3634.93098039216
3635.07084615385
3651.11013461538
3674.3732745098
3700.57292156863
3726.41625490196
3746.68317647059
3761.14215686275
3769.62578431373
3788.66445098039
3823.39001923077
3805.37070588235
3780.20705882353
3808.78078431373
3828.11247058824
3821.1412
3824.48546
3859.71506
3910.4225
3956.7243
4013.10582
4070.42832653061
4112.98308163265
4160.13189795918
4187.04889795918
4157.53840816327
4157.63654166667
4217.14779591837
4285.05746938776
4326.37108163265
4318.989
4334.25120408163
4389.1670625
4458.5660625
4511.59025
4546.4866875
4586.48714893617
4621.61585106383
4662.97878723404
4688.92817021277
4679.58655319149
4709.70569565217
4796.7229787234
4843.09539130435
4880.66652173913
4907.30876086957
4944.89365217391
4992.67391111111
5023.53173333333
5050.9952173913
5088.04089130435
5138.47080434783
5159.05269565217
5151.73810869565
5170.4384
5263.32433333333
5376.65122222222
5435.26606666667
5462.39111111111
5491.86366666667
5514.45511363636
5559.83868181818
5642.10595454545
5702.88406818182
5720.32347727273
5743.17213953488
5802.71539534884
5911.19558139535
6016.91725581395
6049.16011627907
6070.77837209302
6151.79445238095
6216.19351219512
6268.35414285714
6307.68535714286
6325.72634146341
6357.4506097561
6427.9459
6468.07115
6442.1447804878
6443.09587179487
6529.7988974359
6593.73589473684
6668.69065789474
6761.29613157895
6754.92710810811
6689.40689189189
6705.57138888889
6724.32385714286
6737.03137142857
6736.39585294118
6658.19166666667
6671.18284848485
6583.84841935484
6460.44866666667
6458.2188
6488.35982758621
6419.49
6272.05946428571
6411.02459259259
6342.96076923077
6351.78924
6377.07025
6436.47365217391
6424.22022727273
6268.08572727273
6131.4452
6256.62055
6865.7537037037
