# Supplementary material for: Single-cell growth inference of Corynebacterium glutamicum reveals asymptotically linear growth
Source: eLife. 2021 Oct 4;10:e70106. doi: 10.7554/eLife.70106 (PMC8594916; doi:10.7554/eLife.70106)
Supplement: Source data 1. [file elife-70106-data1.zip › MEAN/2.165 Ti020Tf026T.txt]

4341.98478571429
4376.68735714286
4386.15282352941
4346.28989473684
4354.68310526316
4357.27272727273
4327.16247826087
4310.80222727273
4304.052
4273.199
4166.92911111111
4134.52940740741
4162.43928571429
4190.9935862069
4139.51746428571
4073.54726666667
4065.42734482759
4075.03656666667
4062.42029032258
4042.78480645161
4027.98440625
4006.13065625
3965.3083125
3945.36081818182
3940.68675757576
3901.08464705882
3884.26134285714
3898.16847058824
3883.85669444444
3851.58522857143
3825.62388571429
3801.6072
3761.91737142857
3733.84208571429
3745.39682857143
3729.94974285714
3707.11402857143
3679.04282857143
3661.43025714286
3666.75711111111
3658.12408333333
3623.94908333333
3558.31863888889
3525.90635135135
3490.71662162162
3465.55275675676
3459.90889189189
3440.00331578947
3447.64271052632
3406.00607894737
3353.51094736842
3313.52523684211
3289.69560526316
3253.05361538462
3221.94797435897
3202.76656410256
3204.41361538462
3212.74653846154
3200.18866666667
3173.94646153846
3147.46007692308
3115.83441025641
3071.291
3024.28751282051
2996.8558
3013.227175
3020.93205
2990.8119
2980.8157
2968.36335
2952.269475
2944.725725
2928.12545
2901.303475
2888.915125
2899.627275
2915.5574
2917.41205
2904.4257
2866.51895
2823.38680487805
2809.88197619048
2790.02161904762
2750.45388095238
2727.3195952381
2741.52773809524
2768.68233333333
2792.28983333333
2809.79671428571
2772.84419512195
2728.61226829268
2706.63334146341
2702.24270731707
2715.94551219512
2729.7297804878
2722.78885365854
2706.39397560976
2703.09119512195
2705.05368292683
2704.33912195122
2704.27065853659
2699.63848780488
2693.4366097561
2685.11558536585
2677.798
2682.527425
2685.344525
2701.566475
2724.765775
2735.5567
2742.82814634146
2735.69290243902
2726.51573170732
2724.40958536585
2724.90334146341
2763.57043902439
2806.59115
2825.8038
2843.156725
2835.789325
2827.443
2825.5338
2824.757225
2871.2148
2919.26085
2942.9407
2970.49579487179
3015.66553846154
3061.05679487179
3093.20423076923
3125.16874358974
3150.68848717949
3146.50257894737
3160.52610526316
3174.25947368421
3264.37073684211
3335.81575
3377.60397222222
3417.72211111111
3471.57591666667
3488.02245714286
3522.7614
3570.17629411765
3674.23523529412
3751.47240625
3827.99228125
3874.88266666667
3883.68403448276
3938.49506896552
4039.792
4084.82203571429
4198.49840740741
4246.4755
4365.97075
4382.71995652174
4504.31495454545
4607.69725
4706.68105263158
4948.58288235294
5016.198
5130.2175
5265.64546153846
5484.94063636364
5395.891
5284.892
