# Supplementary material for: Single-cell growth inference of Corynebacterium glutamicum reveals asymptotically linear growth
Source: eLife. 2021 Oct 4;10:e70106. doi: 10.7554/eLife.70106 (PMC8594916; doi:10.7554/eLife.70106)
Supplement: Source data 1. [file elife-70106-data1.zip › MEAN/2.843 Ti015Tf031T.txt]

4704.99157142857
4758.2286875
4752.51305555556
4817.94247368421
4839.5261
4835.04004545455
4899.95730434783
4990.92725
5040.54816
5077.54730769231
5071.59618518519
5082.45251851852
5027.37707142857
5061.7385483871
5091.27228125
5150.68203225806
5177.6508125
5133.28390625
5056.23490625
5044.75764705882
5061.57414285714
5049.80758823529
5018.25511428571
5019.59061764706
4971.63191428571
4901.14847222222
4925.35113888889
4970.81947222222
4960.57138888889
4876.72797222222
4829.07808108108
4856.60183783784
4831.02727027027
4776.70567567568
4756.88508108108
4717.37305405405
4648.39523684211
4614.55855263158
4558.24723076923
4500.69002564103
4439.27645
4429.08405
4417.54755
4382.3987
4306.57241463415
4257.27885365854
4190.73946341463
4135.2052195122
4105.933075
4079.525625
4046.68125
4021.030575
3988.21404878049
3942.66902439024
3867.28258536585
3783.82719512195
3715.66456097561
3692.03665853659
3672.75541463415
3634.23348780488
3576.55278571429
3540.75797619048
3494.48657142857
3456.57916666667
3423.58328571429
3408.79561904762
3410.56257142857
3389.48812195122
3315.87804651163
3250.17809302326
3247.29204761905
3274.663
3282.76169767442
3278.59954761905
3260.61631818182
3254.788
3224.80913953488
3172.20036363636
3179.90922727273
3244.52374418605
3257.78088636364
3220.89654545455
3211.91913953488
3215.35090909091
3189.37540909091
3202.4783255814
3218.75034090909
3230.67990909091
3244.26065909091
3296.06
3348.13920930233
3356.28693023256
3360.25
3388.28886046512
3436.85125581395
3492.4776744186
3544.081
3636.33555813953
3742.40648837209
3799.53360465116
3840.81090697674
3902.44751162791
3987.65434883721
4073.61625
4170.55222727273
4233.76452272727
4266.61536363636
4252.94837777778
4253.75417777778
4262.99773333333
4254.01926666667
4218.46886666667
4179.53435555556
4120.45242222222
4040.6732
3980.77555555556
3930.04064444444
3861.46271111111
3799.74811111111
3742.20588888889
3661.98091111111
3608.48353333333
3596.9996
3555.62186666667
3511.05122222222
3504.79595652174
3540.01456521739
3505.96497826087
3445.07063043478
3413.57417391304
3423.07636956522
3411.32747826087
3388.77480434783
3377.30841304348
3391.82643478261
3418.45912765957
3413.87340425532
3381.653
3359.5415
3320.37308695652
3298.30165217391
3298.07510869565
3308.72076086957
3329.22143478261
3367.17947826087
3391.89995652174
3417.12572340426
3464.65136956522
3448.87960869565
3464.79352173913
3493.65076086957
3539.49330434783
3583.12541304348
3643.00206666667
3706.62246666667
3749.73046666667
3767.10704444444
3771.29857777778
3768.38006666667
3808.6035
3868.88493181818
3932.91154545455
3973.47786363636
4006.53763636364
4055.39384090909
4112.35261363636
4182.63486046512
4228.84506976744
4286.79688372093
4349.98766666667
4342.7479047619
4340.86161904762
4356.6345952381
4383.6220952381
4437.84085365854
4474.13095121951
4516.00119512195
4558.08821951219
4605.14275
4609.20575
4573.294825
4529.83285
4576.82648717949
4654.67261538462
4658.94407692308
4706.94439473684
4784.22551351351
4798.7
4761.39181081081
4758.67045945946
4809.34277777778
4811.31425714286
4775.88765714286
4779.19020588235
4747.57429411765
4744.21038235294
4730.46603030303
4714.52042424242
4691.83115625
4593.582375
4594.748
4531.11186666667
4446.19846666667
4435.51025
4320.96435714286
4286.165
4289.14216
4170.82296
4069.06129166667
3974.4055
3842.26028571429
3717.56926315789
3653.51529411765
3559.318
3393.774
3246.81233333333
3144.9718
3108.2914
3188.115
