# Supplementary material for: Single-cell growth inference of Corynebacterium glutamicum reveals asymptotically linear growth
Source: eLife. 2021 Oct 4;10:e70106. doi: 10.7554/eLife.70106 (PMC8594916; doi:10.7554/eLife.70106)
Supplement: Source data 1. [file elife-70106-data1.zip › MEAN/2.753 Ti001Tf033T.txt]

3745.996
3637.2268
3826.5998
3894.31642857143
3895.94114285714
3834.5015
3906.48216666667
3983.40815
4005.82785
3978.6247826087
4010.026
4042.67345833333
4053.73429166667
4040.01223076923
4049.02211538462
4051.99253571429
4061.03614285714
4055.00386206897
4038.53889655172
4023.40556666667
4017.03456666667
4031.9754516129
4035.16916129032
4007.899375
3939.13275
3895.51263636364
3930.91376470588
3979.95567647059
3986.10861764706
3994.16997142857
3920.72674285714
3836.83185714286
3818.03052777778
3803.45366666667
3777.51872222222
3768.10167567568
3751.39345945946
3736.84543243243
3706.18827027027
3673.09018918919
3701.25854054054
3735.20235135135
3688.46102702703
3639.33867567568
3638.26218918919
3637.19213513514
3609.351
3566.84342105263
3560.14573684211
3592.28192307692
3546.50458974359
3487.66312820513
3491.24787179487
3489.94164102564
3490.38541025641
3533.77648717949
3547.3841025641
3516.26451282051
3486.42071794872
3445.04684615385
3412.16533333333
3406.8608974359
3399.52528205128
3358.45984615385
3287.35607692308
3228.76269230769
3207.30005128205
3196.95679487179
3190.14392307692
3186.55528205128
3171.870525
3149.683375
3139.090975
3107.371425
3061.2524
3063.472425
3095.541025
3092.3694
3087.78790243902
3073.07773170732
3058.35392682927
3053.20229268293
3037.92490243902
3009.87636585366
2997.497025
2997.219425
2992.8317
2973.331975
2951.837575
2930.77935
2919.5893
2918.430575
2906.00085
2880.49035
2871.87945
2893.2766
2900.60956097561
2880.76619512195
2870.12682926829
2871.36417073171
2856.24546341463
2832.61943902439
2810.27597560976
2805.34426829268
2810.50868292683
2794.903
2774.37058536585
2763.38334146341
2748.14268292683
2720.548175
2715.6117
2733.16782926829
2727.46102439024
2723.96043902439
2720.23031707317
2696.04131707317
2660.79156097561
2618.53712195122
2583.3245952381
2598.01356097561
2620.33873170732
2645.10826829268
2646.70165853659
2640.47973170732
2630.13046341463
2606.12156097561
2586.1796097561
2605.27638095238
2637.1304047619
2645.12042857143
2628.2614047619
2643.41897560976
2649.17675609756
2634.12295121951
2610.61341463415
2585.57341463415
2578.09448780488
2570.008925
2556.90335
2584.96255
2622.62882926829
2627.78495121951
2649.89619512195
2654.14870731707
2638.04892682927
2626.99731707317
2652.7239047619
2674.34371428571
2684.28054761905
2671.0695
2644.72528571429
2648.6717804878
2689.99180952381
2680.38604761905
2659.32623809524
2663.64257142857
2689.41011904762
2690.62664285714
2705.44033333333
2730.22252380952
2734.30854761905
2743.15938095238
2773.65673809524
2762.78495238095
2738.40526190476
2756.86223255814
2794.63253488372
2800.91562790698
2772.18672093023
2764.18521428571
2793.63857142857
2829.91626190476
2850.07897619048
2860.74526190476
2849.22973809524
2855.89288095238
2884.99397619048
2870.83863414634
2910.5702195122
2909.297225
2925.644825
2929.6371
2937.334325
2974.821075
3031.61315
3034.41107692308
3038.05141025641
3090.28538461538
3138.16217948718
3144.82089189189
3173.94667567568
3238.26335135135
3294.07167567568
3293.21
3328.19130555556
3389.41342857143
3390.94602857143
3406.23606060606
3472.9580625
3553.10087096774
3547.083
3590.47420689655
3625.39031034483
3680.71760714286
3673.69137037037
3709.63165384615
3680.55229166667
3662.80247826087
3627.8926
3523.1546
3558.89607692308
