# Supplementary material for: Single-cell growth inference of Corynebacterium glutamicum reveals asymptotically linear growth
Source: eLife. 2021 Oct 4;10:e70106. doi: 10.7554/eLife.70106 (PMC8594916; doi:10.7554/eLife.70106)
Supplement: Source data 1. [file elife-70106-data1.zip › MEAN/2.140 Ti055Tf025T.txt]

3764.402
3724.71392307692
3778.09107692308
3751.32646666667
3766.45158823529
3789.11788235294
3773.38744444444
3766.95
3801.29047619048
3826.40559090909
3814.94317391304
3767.27233333333
3715.80483333333
3684.10992307692
3666.72934615385
3692.56781481481
3709.95859259259
3710.41617241379
3703.55134482759
3651.29651724138
3606.41862068966
3613.46536666667
3584.6005483871
3518.02409677419
3494.0935483871
3470.82021875
3428.5114375
3407.96387878788
3387.01112121212
3367.28520588235
3349.67070588235
3333.24738235294
3286.6215
3235.88714285714
3237.13091428571
3262.05585714286
3252.50308571429
3224.65086111111
3180.52263888889
3159.31747222222
3151.09213888889
3134.69967567568
3121.16589189189
3120.99967567568
3108.50697297297
3076.32813513514
3061.85286842105
3067.91226315789
3065.13126315789
3036.50602702703
3015.53535135135
3001.8722972973
3009.16473684211
3002.97781578947
2985.57742105263
2988.4445
3005.94573684211
2988.16731578947
2947.71468421053
2958.72969230769
2955.99687179487
2911.13866666667
2886.13
2908.241
2921.50797435897
2915.5784
2918.432625
2910.29005
2880.7464
2861.9786
2856.025625
2855.295175
2835.05464102564
2807.56476923077
2789.45061538462
2794.84535
2811.9329
2828.984175
2818.149
2806.93995
2823.07595121951
2818.72868292683
2798.28651219512
2778.16680487805
2770.80102439024
2790.48080487805
2800.63780487805
2788.11590243902
2793.88382926829
2794.1062195122
2758.66017073171
2728.32046341463
2755.35897560976
2786.42317073171
2772.03290243902
2773.28769047619
2771.22690243902
2776.48463414634
2788.43941463415
2804.65290243902
2781.36241463415
2745.91890243902
2754.53468292683
2767.46090243902
2756.9005
2745.39802380952
2746.50169047619
2738.17538095238
2752.14509302326
2764.21825581395
2760.22386046512
2758.74853488372
2770.53979069767
2787.60069767442
2793.77606976744
2790.57528571429
2819.79728571429
2832.699
2815.83268292683
2832.64604761905
2845.44935714286
2871.25476190476
2894.7410952381
2885.94664285714
2858.08090476191
2898.52090243902
2936.36724390244
2953.30929268293
2964.49392682927
2980.5416097561
3020.71409756098
3071.37768292683
3095.5085
3104.000025
3127.2789
3166.34861538462
3201.00448717949
3271.66925641026
3343.16743589744
3372.38943589744
3394.10607894737
3440.18826315789
3463.47808108108
3509.07013513513
3591.40435135135
3616.12252777778
3634.33025714286
3679.36594285714
3703.37770588235
3786.2795
3837.458125
3861.17890625
3895.05816129032
3947.68817241379
4030.14
4020.27138461538
4003.46696
4011.25395652174
3961.73185714286
3985.60576190476
4020.71335
4097.92047058823
4101.7635625
