# Supplementary material for: Single-cell growth inference of Corynebacterium glutamicum reveals asymptotically linear growth
Source: eLife. 2021 Oct 4;10:e70106. doi: 10.7554/eLife.70106 (PMC8594916; doi:10.7554/eLife.70106)
Supplement: Source data 1. [file elife-70106-data1.zip › MEAN/3.356 Ti009Tf025T.txt]

2879.851
2912.94566666667
2964.28209090909
2987.75930769231
3027.1489375
3123.13872222222
3212.7861
3269.41680952381
3275.82890909091
3319.089
3381.10545833333
3384.82092
3391.36534615385
3430.95866666667
3475.38189285714
3502.76217857143
3521.92972413793
3535.30523333333
3525.87161290323
3532.9549375
3550.95633333333
3567.04133333333
3573.57218181818
3557.55551515152
3561.53690909091
3596.19637142857
3616.06845714286
3601.63661111111
3592.98819444444
3570.86921621622
3554.494
3548.94368421053
3553.39094736842
3521.89060526316
3458.52430769231
3415.114275
3405.71085
3400.186525
3403.01835
3412.52670731707
3397.74756097561
3357.80331707317
3311.44757142857
3297.83247619048
3277.38666666667
3230.31295238095
3199.24283333333
3179.29104761905
3127.22730952381
3069.89630232558
3047.66623255814
3026.884
3002.17074418605
2966.73830232558
2915.81441860465
2864.40972727273
2826.14
2798.17752272727
2789.20863636364
2790.57122222222
2778.11422222222
2734.88042222222
2684.57011111111
2660.58362222222
2668.6464
2675.00617777778
2658.56748888889
2630.93819565217
2611.44165217391
2600.63806521739
2601.22730434783
2601.93256521739
2589.55810869565
2566.18037777778
2549.53748888889
2555.47955555556
2562.05382222222
2561.20251111111
2561.47577777778
2548.01728888889
2519.19364444444
2487.03375555556
2466.10562222222
2461.5568
2470.30635555556
2479.40659574468
2481.88031914894
2479.41006382979
2475.2565106383
2464.50472340426
2441.68580851064
2415.14068085106
2407.91834042553
2412.3265106383
2416.89959574468
2410.1784893617
2388.29110638298
2371.55938297872
2374.82739583333
2379.58897916667
2367.11733333333
2365.17852083333
2390.75189583333
2392.31664583333
2372.5005
2366.2516875
2369.57960416667
2362.77914583333
2341.15195833333
2329.7960625
2344.0536875
2367.87672916667
2371.20302083333
2359.26014583333
2350.75795744681
2353.19982978723
2355.28168085106
2345.45721276596
2330.21752083333
2316.448875
2330.133625
2349.9365
2349.92885106383
2354.12561702128
2356.89252083333
2355.741375
2344.21860416667
2313.28595833333
2287.448125
2277.39435416667
2288.35314583333
2302.2145
2284.84245833333
2246.1769375
2225.10808163265
2232.66089795918
2258.08039583333
2284.57075
2297.87466666667
2299.5850625
2289.89685416667
2274.19422916667
2259.88877083333
2264.37975
2275.14439583333
2268.16197916667
2264.581875
2282.82766666667
2294.92075
2276.14585416667
2264.46675
2257.39283333333
2245.14052083333
2271.3491875
2289.66502083333
2266.084125
2229.99510416667
2203.90523404255
2193.85134042553
2191.81825531915
2181.18408510638
2169.98314893617
2175.42080851064
2186.646375
2182.26677083333
2174.08822916667
2169.76033333333
2160.28710416667
2146.56402083333
2155.83693877551
2186.59795918367
2211.87065306122
2225.49598
2233.8865
2229.87740816327
2225.58328571429
2238.52132
2248.97048979592
2257.99202083333
2256.4054
2244.4106
2227.32736734694
2203.23552
2199.43882
2219.91269387755
2241.135
2241.73948
2234.52198039216
2240.03854
2254.89129411765
2244.29937254902
2231.61143137255
2225.6051372549
2238.88790196078
2247.89342
2247.69726
2251.28534
2252.07111764706
2253.2282745098
2251.85166666667
2251.93258823529
2270.418
2278.73678846154
2283.29809615385
2308.55750980392
2334.80090196078
2357.77298039216
2373.40198039216
2384.0282745098
2408.65815686275
2451.99090196078
2468.62401960784
2480.56502
2491.11152
2485.33009803922
2483.21929411765
2513.31616
2540.95334
2563.43258
2587.75094
2610.03663265306
2635.78063265306
2645.65567346939
2624.16691836735
2624.09
2645.23012765957
2665.07806382979
2684.2805
2690.212
2737.13453333333
2743.16710869565
2787.96686363636
2835.75502272727
2891.00979545455
2947.66658139535
2960.99372093023
2951.67033333333
2951.03683333333
2996.51768292683
3069.20724390244
3101.77868292683
3143.77410526316
3256.56537837838
3250.21977777778
3223.04788571429
3211.94522857143
3268.13729411765
3321.29628125
3346.0300625
3360.63303225806
3352.07292857143
3280.22264285714
3226.96525
3251.62245833333
3175.64966666667
3093.06260869565
3040.17625
