# Supplementary material for: Single-cell growth inference of Corynebacterium glutamicum reveals asymptotically linear growth
Source: eLife. 2021 Oct 4;10:e70106. doi: 10.7554/eLife.70106 (PMC8594916; doi:10.7554/eLife.70106)
Supplement: Source data 1. [file elife-70106-data1.zip › MEAN/2.253 Ti065Tf023T.txt]

9014.623
8948.45638461539
8852.05266666667
8810.052
8779.834
8829.94505
8828.10252380952
8815.37615
8865.52954545454
9003.02690909091
9121.41143478261
8997.30330434783
8905.23291666667
9003.42316666667
9119.37088
9258.9815
9261.58477777778
9163.37225925926
9116.91025
9049.61007142857
9038.84417857143
9131.88185714286
9218.91003448276
9121.4195862069
9066.05272413793
9043.13596551724
9002.85262068965
9003.047
8909.35333333333
8792.25589655172
8681.98372413793
8699.81593333333
8696.80163333333
8686.32123333333
8563.07436666667
8380.4948
8244.0374
8153.27116666667
8060.6393
8008.28838709677
7974.28570967742
7879.8575483871
7696.25077419355
7472.16016129032
7348.29687096774
7287.34061290323
7253.0749375
7138.00365625
6985.52548484848
6836.14587878788
6708.11572727273
6608.05827272727
6509.02284848485
6391.31812121212
6277.79921212121
6171.80515151515
6095.53818181818
6061.40478787879
6017.98723529412
5874.27805882353
5746.63641176471
5713.36435294118
5690.09682352941
5604.92391176471
5484.82139393939
5396.14721212121
5291.79012121212
5181.91715151515
5092.01618181818
5074.85955882353
5065.82364705882
5055.71679411765
5021.19102941176
4991.17382352941
4963.74173529412
4929.11744117647
4886.95479411765
4781.60408823529
4687.46291176471
4682.20652941176
4670.53832352941
4633.32902941177
4593.50102941176
4531.65782352941
4490.32205882353
4521.35705714286
4495.39271428571
4430.49177142857
4409.84294285714
4345.45874285714
4314.33917142857
4341.47571428571
4357.61485714286
4298.09538235294
4274.69161764706
4305.74497142857
4313.28111428571
4312.26671428571
4298.61617142857
4265.06268571429
4250.6062
4273.50688571429
4282.71288571429
4280.29385714286
4288.25402857143
4274.26805714286
4263.54142857143
4267.3098
4248.56811428571
4267.08782857143
4270.7582
4258.10248571429
4257.93471428571
4248.01388571429
4215.8752
4204.12165714286
4244.98771428571
4283.8162
4273.53157142857
4241.83671428571
4211.77991428571
4228.29641666667
4297.88761111111
4332.51382857143
4342.50102857143
4346.67637142857
4381.78357142857
4401.09177142857
4436.03942857143
4485.95094285714
4530.28317142857
4543.90882857143
4556.11425714286
4591.16908571429
4611.269
4582.20741176471
4587.8235
4630.22173529412
4700.64441176471
4739.93265625
4790.87115625
4771.06193548387
4802.78709677419
4811.47986666667
4869.65296666667
4948.9201
4978.27289655172
5051.47920689655
5075.64471428571
5097.93281481482
5120.56981481481
5196.06992592593
5262.80007692308
5279.17908
5350.61068
5465.67216
5587.85766666667
5589.92386956522
5695.62740909091
5700.89561904762
5797.89735
5760.69884210526
5854.19305555556
5829.13147058824
5910.289
5818.13623076923
5900.92338461538
6100.94190909091
6047.4733
6201.61566666667
6196.757
6339.7706
6410.218
