# Supplementary material for: Single-cell growth inference of Corynebacterium glutamicum reveals asymptotically linear growth
Source: eLife. 2021 Oct 4;10:e70106. doi: 10.7554/eLife.70106 (PMC8594916; doi:10.7554/eLife.70106)
Supplement: Source data 1. [file elife-70106-data1.zip › MEAN/2.788 Ti009Tf030T.txt]

4653.004
4376.55125
4324.28845454545
4356.20316666667
4364.69093333333
4368.04444444444
4348.16795
4322.95885
4363.171
4374.07682608696
4339.8907826087
4319.06979166667
4375.385
4409.44374074074
4441.4765
4424.74982758621
4348.98713793103
4310.84419354839
4312.83509677419
4319.82906451613
4303.2091875
4304.82545454545
4283.75506060606
4255.823
4291.57591176471
4336.34882857143
4303.33942857143
4300.71955555556
4297.97935135135
4279.50289189189
4244.05178378378
4214.40632432432
4226.8252972973
4249.11038461538
4238.28030769231
4227.18323684211
4234.387775
4185.41504878049
4169.72225
4169.684475
4146.94326829268
4121.5177804878
4064.67868292683
4034.27951162791
4046.95445238095
4062.17883333333
4044.99541860465
3997.61951162791
3976.56633333333
3981.27611627907
3970.24763636364
3951.94642222222
3928.89256818182
3927.20504545455
3905.9692
3865.39151111111
3813.6248
3790.0984
3830.31126666667
3856.59151111111
3811.80553333333
3764.55076086957
3773.67034782609
3787.22176086957
3783.48510638298
3768.61870833333
3769.00483333333
3757.20472916667
3738.2440625
3724.36566666667
3734.32164583333
3717.68527659574
3688.30491666667
3687.97514285714
3717.52547916667
3764.85479166667
3804.322
3799.93216326531
3793.30497916667
3846.59763265306
3892.61768
3903.9343877551
3917.04032653061
3951.03522
3978.25658
4022.1006122449
4084.01324
4134.91094117647
4175.24496
4222.38696
4277.5343
4317.63868
4412.84514
4504.09956
4576.87424
4685.33566
4785.30892156863
4853.44578431373
4944.2272745098
5080.71401960784
5216.0982745098
5335.7607254902
5489.66713461538
5676.33071153846
5838.83015384615
5930.09519230769
6003.13873076923
6094.05698076923
6198.56134615385
6315.09188461538
6321.64594230769
6308.97876923077
6197.48049056604
6102.37919230769
5976.30036538462
5858.28411764706
5682.89723529412
5493.82237254902
5291.61423529412
5083.65274509804
4870.15056862745
4659.03635294118
4503.10407843137
4372.11421568627
4293.82854901961
4230.97605769231
4175.11923076923
4131.045
4102.21434615385
4081.56521153846
4069.19930769231
4073.73778846154
4049.36607843137
4010.02356862745
3993.03533333333
3967.45484615385
3921.21492156863
3892.39203921569
3869.34715384615
3838.04463461538
3819.63256862745
3805.82668627451
3774.57959615385
3750.63273469388
3708.15342857143
3668.53188
3657.9311
3629.17691836735
3579.64976
3574.1199
3588.29108163265
3579.16924489796
3573.22018367347
3605.0506875
3622.61885416667
3609.75714583333
3597.92791666667
3599.17447916667
3593.26993617021
3568.24591489362
3572.269
3563.39776086956
3558.87588888889
3574.95642222222
3554.77384444444
3535.46046666667
3574.5862
3612.98284090909
3612.24988636364
3641.43297674419
3651.9619047619
3658.30547619048
3691.27355813953
3691.09228571429
3675.50983333333
3659.62919047619
3661.21676190476
3703.4166097561
3729.4462195122
3720.44473170732
3742.84519512195
3790.67415
3787.769025
3769.428175
3778.654725
3785.18315
3793.24935897436
3790.38284615385
3752.41681578947
3704.90592105263
3705.87664864865
3714.54217142857
3696.48666666667
3726.87711428571
3779.04279411765
3769.32673529412
3732.77667647059
3685.61129411765
3646.18003125
3634.37972727273
3656.16209677419
3680.93286666667
3622.60660714286
3572.29044444444
3580.75385185185
3644.60336
3686.00670833333
3662.47475
3591.25554545455
3524.54452380952
3501.12804761905
3507.62026315789
3441.68805263158
3339.45283333333
3264.28213333333
