# Supplementary material for: Single-cell growth inference of Corynebacterium glutamicum reveals asymptotically linear growth
Source: eLife. 2021 Oct 4;10:e70106. doi: 10.7554/eLife.70106 (PMC8594916; doi:10.7554/eLife.70106)
Supplement: Source data 1. [file elife-70106-data1.zip › MEAN/3.020 Ti026Tf025T.txt]

3335.224
3244.90866666667
3172.0744
3147.9107
3193.79357142857
3195.367
3181.744
3182.6966
3207.0414
3229.08680952381
3227.58725
3218.60275
3214.95204166667
3177.55544
3165.67930769231
3184.6375
3226.00913793103
3236.999
3231.93133333333
3205.62756666667
3186.28987096774
3183.64577419355
3176.01658064516
3175.32863636364
3196.4956969697
3229.58261764706
3190.53652941176
3135.59414705882
3138.70058823529
3158.31758333333
3126.54180555556
3117.88636111111
3130.20413513513
3089.70605405405
3058.89262162162
3057.9612972973
3059.39157894737
3052.79586842105
3026.72673684211
3011.10665789474
3014.91853846154
3018.11817948718
3008.48902564103
2993.07520512821
2984.352625
2964.834525
2940.50745
2941.06655
2949.4997
2901.278775
2863.41790243902
2857.39282926829
2855.72068292683
2841.12253658537
2838.59441463415
2851.65268292683
2866.77145238095
2866.724
2865.01611904762
2860.73914634146
2842.58429268293
2820.00190243902
2779.09485714286
2743.51133333333
2767.00811904762
2799.2835952381
2787.73295238095
2771.61445238095
2752.77904761905
2723.78280952381
2712.28166666667
2730.31944186047
2746.99813953488
2735.18027906977
2708.669
2697.90614285714
2705.72842857143
2725.44364285714
2696.24844186046
2656.4398372093
2637.96574418605
2634.55613953488
2649.43939534884
2658.37690697674
2649.64090909091
2623.13451162791
2606.62886046512
2573.52255813953
2537.01018604651
2543.82481395349
2564.64934883721
2564.5133255814
2570.76860465116
2585.07358139535
2596.54172727273
2587.50993181818
2589.43102325581
2550.64425581395
2559.01313953488
2561.71395348837
2560.11495348837
2546.32646511628
2525.72037209302
2512.79713953488
2517.19404651163
2508.30046511628
2479.88590243902
2496.92341463415
2510.94175609756
2510.93751219512
2507.02756097561
2483.37268292683
2458.30685365854
2459.3792195122
2465.82446341463
2459.12175609756
2461.51836585366
2445.32226829268
2432.71634146341
2454.57524390244
2456.64624390244
2432.20595121951
2407.4733902439
2396.48134146341
2414.57619047619
2407.23042857143
2394.32957142857
2398.82347619048
2386.97054761905
2364.43616666667
2353.79428571429
2350.58538095238
2363.61692857143
2378.34207142857
2362.82176190476
2331.77412195122
2365.53980487805
2506.56107142857
2568.48758139535
2810.68666666667
2782.62004761905
2453.80613953488
2309.66233333333
2317.23158139535
2316.35845454545
2302.52323255814
2301.45928571429
2311.08760465116
2290.90888095238
2267.46137209302
2274.17675
2301.64825581395
2320.69881395349
2312.92245454545
2273.01597674419
2248.76734090909
2264.69855555556
2308.84251111111
2304.16286666667
2297.26735555556
2311.85442222222
2307.78713333333
2294.00364444444
2278.09804444444
2267.76736956522
2260.87069565217
2274.88276086957
2287.80648888889
2292.22031111111
2300.7342173913
2280.93556521739
2254.23291304348
2258.4707173913
2275.08586956522
2268.89406521739
2277.12885106383
2300.21972340426
2294.16231914894
2282.2919787234
2280.54079166667
2277.77421276596
2287.38060416667
2290.945375
2301.00080851064
2313.29583333333
2317.86693617021
2320.12841666667
2329.69202083333
2331.46740425532
2344.51770833333
2368.24235416667
2381.351625
2399.5451875
2397.73104255319
2400.4028125
2428.4225106383
2432.18472916667
2438.25389361702
2470.59295744681
2493.9899787234
2513.42906521739
2554.50582608696
2588.17242553191
2608.6814893617
2636.07455319149
2637.56913043478
2630.55486956522
2631.1458
2627.99428888889
2651.45409090909
2669.52451162791
2666.35251162791
2679.29773809524
2715.30714285714
2724.43824390244
2724.13702439024
2752.81073170732
2787.04155
2787.68802564103
2798.79847368421
2784.00841666667
2793.85672222222
2843.83082857143
2870.1523030303
2881.99575757576
2876.86990625
2857.71813333333
2860.28892857143
2861.77507142857
2839.24314814815
2815.34108
2806.40927272727
2755.15972222222
