# Supplementary material for: Single-cell growth inference of Corynebacterium glutamicum reveals asymptotically linear growth
Source: eLife. 2021 Oct 4;10:e70106. doi: 10.7554/eLife.70106 (PMC8594916; doi:10.7554/eLife.70106)
Supplement: Source data 1. [file elife-70106-data1.zip › MEAN/4.160 Ti020Tf025T.txt]

3074.563
3025.921
3245.9754
3482.204
3510.27091666667
3545.89785714286
3562.468
3600.66433333333
3631.59545
3661.94247619048
3751.83745454545
3829.890125
3899.06558333333
3940.85076
3979.75388461538
3998.96492592593
4016.029
4018.16768965517
4070.96955172414
4102.69427586207
4060.65753333333
4047.68634375
4045.69703030303
4040.61415151515
4039.49775757576
4068.4265
4079.78467647059
4047.71905714286
4023.50054285714
4028.6558
4007.59155555556
4007.09097222222
3990.64294444444
3938.97113513514
3912.59475675676
3879.73271052632
3849.98321052632
3860.55897368421
3866.10039473684
3836.40705263158
3775.40355263158
3706.4308
3687.01795
3688.7382
3653.615
3635.90735897436
3604.27884615385
3562.25665
3546.11648780488
3538.079425
3495.73309756098
3444.7133
3388.74695
3323.481675
3285.09468292683
3262.04741463415
3249.94525
3218.44385365854
3163.85282926829
3103.12041463415
3049.315275
3009.212725
2953.30438095238
2913.15430952381
2899.1714047619
2900.93509302326
2886.27407317073
2868.7947804878
2842.14146341463
2821.31585714286
2805.67888095238
2787.34645238095
2774.36964285714
2778.2330952381
2764.14809756098
2723.88321428571
2660.57216666667
2631.71666666667
2652.09879069767
2664.91462790698
2657.35052380952
2639.60488095238
2604.69434883721
2573.18046511628
2554.08364285714
2544.62007142857
2515.22423809524
2494.2263255814
2494.05669767442
2492.148
2481.8148372093
2466.78562790698
2454.44464285714
2442.52448837209
2441.24209302326
2429.19643181818
2410.95288636364
2402.46927272727
2412.67522727273
2422.89881818182
2427.38373333333
2409.72008888889
2381.98653333333
2366.87138636364
2362.23177777778
2367.95953333333
2370.26048888889
2340.87933333333
2305.8066
2297.87245652174
2309.17265217391
2312.08324444444
2322.23711111111
2325.26426086957
2319.52515217391
2320.59108888889
2317.05458695652
2309.2622173913
2315.87047826087
2325.39074468085
2310.18634782609
2298.15010869565
2311.33513043478
2327.28473913043
2320.96189130435
2315.7282173913
2328.84185106383
2341.98717021277
2337.90817391304
2322.20108695652
2310.71610869565
2330.30236956522
2359.34040425532
2370.89912765957
2362.15110638298
2348.87765957447
2374.94729787234
2365.00514893617
2325.0755106383
2324.249
2326.13925531915
2338.92793617021
2322.31858695652
2294.27556521739
2296.59160869565
2331.42323913043
2358.35423913043
2362.97865217391
2373.06973913043
2378.19702173913
2363.36544444444
2354.98511111111
2363.73477777778
2378.11255555556
2374.60682222222
2367.24722222222
2383.18057777778
2376.28677272727
2362.19818604651
2392.40976744186
2375.83623255814
2403.576
2424.24020930233
2420.76918604651
2422.54774418605
2413.49665116279
2407.70869767442
2409.99606976744
2420.6453902439
2468.73834146341
2514.39436585366
2536.48717073171
2554.53419512195
2575.56141463415
2573.8053902439
2566.45714634146
2582.88497560976
2618.74187804878
2656.77043902439
2692.49445
2722.789075
2752.54065
2772.03823076923
2786.80841025641
2812.33356410256
2870.42
2959.34879487179
3049.70439473684
3102.079
3112.49012820513
3161.58002631579
3272.45473684211
3399.58431578947
3521.47384210526
3595.28360526316
3684.27765789474
3821.19752631579
3948.85018421053
4096.07269230769
4188.59958974359
4271.91825641026
4353.17346153846
4428.08946153846
4487.60333333333
4517.37879487179
4516.07628205128
4514.81984615385
4492.03874358974
4421.35905128205
4309.73323076923
4158.7259
3989.8871025641
3853.09230769231
3741.41264102564
3615.49084615385
3450.04766666667
3326.86323076923
3256.68417948718
3195.77953846154
3168.16779487179
3120.44756410256
3074.37855
3051.60251282051
3042.14123076923
3023.39156410256
2995.18482051282
2988.32228205128
2974.99769230769
2946.52084615385
2936.608325
2921.2293
2878.178975
2853.47156410256
2814.59817948718
2781.72605128205
2766.3248974359
2746.61435897436
2710.30830769231
2699.21161538462
2699.33418421053
2686.59097435897
2691.63782051282
2703.34065789474
2694.05092105263
2676.00346153846
2664.41084615385
2669.32605128205
2675.19735897436
2676.381
2694.17544736842
2711.92337837838
2734.10959459459
2750.77305405405
2747.31938888889
2743.39713513514
2742.22526315789
2765.43537837838
2797.51332432432
2806.37915789474
2795.2072972973
2781.69381081081
2783.48427027027
2795.83064864865
2824.84475675676
2846.22310810811
2864.2037027027
2876.11837837838
2863.80605405405
2843.33983333333
2860.05013888889
2894.42778378378
2947.62421621622
3011.17111111111
3071.02169444444
3076.88983333333
3070.594
3068.06302777778
3038.96388888889
3046.40825
3076.85091428571
3099.99785714286
3123.09870588235
3143.07776470588
3175.53755882353
3246.59444117647
3314.57382352941
3322.27464705882
3284.90384848485
3312.10354545455
3390.35936363636
3438.21633333333
3452.93820588235
3508.19315151515
3585.55621212121
3585.69021212121
3563.82121875
3590.3510625
3614.52377419355
3614.95748387097
3620.41687096774
3620.65996551724
3634.24703448276
3615.13624137931
3605.15610714286
3667.15546428571
3652.1745
3688.582
3690.06376923077
3638.43984
3616.93072
3663.64291666667
3685.48875
3641.72381818182
3648.72271428571
3635.16942857143
3573.8074
3539.46121052632
3554.14
3618.545375
3693.57557142857
3708.76675
