# Supplementary material for: Single-cell growth inference of Corynebacterium glutamicum reveals asymptotically linear growth
Source: eLife. 2021 Oct 4;10:e70106. doi: 10.7554/eLife.70106 (PMC8594916; doi:10.7554/eLife.70106)
Supplement: Source data 1. [file elife-70106-data1.zip › MEAN/2.395 Ti046Tf023T.txt]

4388.533
4550.89625
4650.53841176471
4763.59129411765
4879.93344444444
4897.1571
4973.0939047619
4994.40458333333
4967.23279166667
4991.03891666667
5047.81336
5064.0186
5012.42562962963
5009.61203571429
4935.03175
4936.71662068966
4907.16651724138
4847.91696774194
4784.97287096774
4722.338
4687.87434375
4661.77775
4628.6554375
4598.99447058824
4523.98855882353
4403.22137142857
4346.58797142857
4332.49733333333
4301.84144444444
4262.04783783784
4214.06210810811
4155.59884210526
4100.02578947368
4039.37257894737
4013.15039473684
4025.79207894737
3975.60284615385
3910.690475
3860.138
3877.8833
3874.40248780488
3840.83807317073
3793.67026829268
3749.46843902439
3700.84668292683
3667.44938095238
3639.14209302326
3628.91148837209
3603.27579069767
3589.08343181818
3548.80754545455
3502.62886363636
3469.79063636364
3464.869
3449.27842222222
3429.46906666667
3433.84853333333
3437.25152173913
3413.03891304348
3376.46189130435
3377.02253191489
3379.71419148936
3387.57191489362
3391.88719148936
3386.26219148936
3366.66759574468
3339.92917021277
3320.92987234043
3300.24614893617
3272.85876086957
3272.18310869565
3288.40432608696
3279.45606521739
3269.27923913043
3270.36484782609
3275.33089130435
3246.41752173913
3216.51526086957
3199.95641304348
3183.73910869565
3196.22547826087
3223.42847826087
3233.6735
3237.19910869565
3253.81689130435
3262.35713333333
3251.545
3228.34506818182
3222.12234090909
3226.26025
3225.11431818182
3212.80861363636
3200.72077272727
3199.35235555556
3178.25075555556
3175.6824
3176.72546666667
3180.68602272727
3196.44297727273
3209.33709090909
3220.41770454545
3234.27834090909
3248.57011363636
3256.75418181818
3265.59420454545
3276.3766744186
3287.37181395349
3268.49427906977
3258.98951162791
3286.45881395349
3306.88960465116
3287.07635714286
3286.70135714286
3303.74823809524
3322.81323809524
3355.25011904762
3374.0119047619
3342.48435714286
3332.4759047619
3389.97047619048
3437.11383333333
3448.07495121951
3464.07892682927
3467.178
3475.639225
3476.95165
3480.7639
3493.525625
3511.0684
3539.9826
3568.94845
3607.184325
3648.846375
3676.23392307692
3702.89323076923
3702.74538461538
3696.22205128205
3691.01168421053
3721.49216216216
3769.24921621622
3807.54451351351
3831.72327027027
3851.21594594595
3898.68248648649
3926.87559459459
3927.94737837838
3931.70480555556
3965.60122857143
4010.38377142857
4067.82591428571
4112.03751428571
4130.32991428571
4132.19938235294
4139.863
4162.21741176471
4229.04239393939
4284.9685625
4303.47678125
4328.26059375
4371.27278125
4421.11690625
4421.1852
4416.0571
4400.5953
4453.42556666667
4515.48503448276
4550.52734482759
4564.23725
4610.39703571429
4637.11096428571
4628.40066666667
4630.44861538462
4664.16526923077
4780.71858333333
4867.57991666667
4840.86804166667
4850.04095454545
4924.82433333333
4993.04026315789
5059.56144444444
4993.161
5001.0886875
5053.82946666667
5001.25375
