# Supplementary material for: Single-cell growth inference of Corynebacterium glutamicum reveals asymptotically linear growth
Source: eLife. 2021 Oct 4;10:e70106. doi: 10.7554/eLife.70106 (PMC8594916; doi:10.7554/eLife.70106)
Supplement: Source data 1. [file elife-70106-data1.zip › MEAN/2.849 Ti035Tf023T.txt]

6103.327
6547.68325
6528.1086
6645.30192307692
6838.1556
7059.5078
7174.54288888889
7372.57531578947
7553.17526315789
7583.1562173913
7751.729
7855.10445833333
7903.31307692308
7884.53711538462
7786.74446428571
7806.77857142857
7814.14489655172
7838.56827586207
7727.00093548387
7672.37680645161
7640.49641935484
7556.17646875
7460.38584848485
7357.81402941176
7337.44188235294
7275.2858
7176.86322222222
7059.43038888889
6926.737
6818.38608108108
6743.13389189189
6665.81243243243
6531.66810526316
6461.22365789474
6407.05597368421
6322.14860526316
6209.83771052632
6112.1412
6082.487025
6008.201025
5970.316925
5952.734675
5880.58641463415
5800.21770731707
5723.76858536585
5638.85485365854
5552.58470731707
5493.25556097561
5405.344
5330.56028571429
5232.93778571429
5124.85159523809
5026.09045238095
4960.2304047619
4876.39313953488
4782.39679069767
4675.4839047619
4579.84302380952
4512.03119047619
4480.43613953488
4445.27834883721
4361.837
4270.42290697674
4209.83406976744
4167.81904651163
4113.28654545455
4083.11561363636
4042.04356818182
4009.7065
3968.03747727273
3943.34840909091
3909.72631111111
3854.22364444444
3810.34575555556
3773.66791111111
3730.83068888889
3718.15202222222
3675.61504347826
3581.58224444444
3509.59388888889
3495.96237777778
3460.10264444444
3416.44771111111
3399.21631111111
3388.76548888889
3351.7882826087
3297.327
3233.01680434783
3215.08458695652
3235.70258695652
3235.16382608696
3219.03332608696
3220.10795652174
3233.76286956522
3226.20760869565
3179.82985106383
3128.1125106383
3137.36427659574
3157.09945652174
3153.97408695652
3149.68973913043
3131.25234782609
3077.63408695652
3046.98910638298
3066.23938297872
3091.87378723404
3083.38078723404
3051.46834782609
3035.80791304348
3044.01784782609
3049.83808695652
3038.71721276596
3031.56776595745
3024.46789361702
2998.57242553192
2979.4909787234
3007.65506382979
3027.01482978723
3023.79774468085
3005.90347916667
3000.2618125
3033.95110416667
3069.9908125
3061.34141666667
3047.8620212766
3050.92925531915
3097.55291666667
3152.33575
3169.49489583333
3179.91439583333
3192.10539583333
3193.70685416667
3216.12675
3262.46639583333
3297.7335
3325.01789583333
3356.77233333333
3389.2351875
3412.4176122449
3438.48610204082
3482.83188
3529.359125
3594.24316666667
3652.28422916667
3662.658625
3692.273875
3767.70070833333
3814.85333333333
3831.31572916667
3874.0206875
3947.57421276596
4022.16031914894
4099.46906382979
4178.33163829787
4239.82014893617
4269.35036170213
4296.84632608696
4377.73439130435
4483.52691304348
4592.05817391304
4710.61863043478
4769.80636956522
4818.61184782609
4914.24867391304
5003.57897826087
5129.14273333333
5255.20222222222
5360.35068888889
5436.46815555556
5501.99097727273
5599.75040909091
5701.48706818182
5782.15104545455
5872.10072727273
5975.80427272727
6048.8076744186
6083.54379069767
6125.14148837209
6159.4571627907
6289.61723255814
6421.0169047619
6504.54512195122
6590.041575
6667.24573170732
6761.57117073171
6852.795525
6866.43304878049
6897.39853658537
7008.00348717949
7015.239725
7016.280175
7088.62341025641
7222.60947368421
7248.84869230769
7267.92191891892
7281.20954054054
7333.5792972973
7322.82233333333
7358.8796
7329.34644444444
7337.08460606061
7244.19567647059
7216.99878787879
7222.36696774194
7135.7453125
7069.93573333333
7071.22403571429
6894.71525
6744.52425925926
6584.72451851852
6560.087
6404.973375
6139.521125
5969.96352380952
5652.68640909091
5422.71183333333
5153.52064705882
4911.90178571429
