# Supplementary material for: Single-cell growth inference of Corynebacterium glutamicum reveals asymptotically linear growth
Source: eLife. 2021 Oct 4;10:e70106. doi: 10.7554/eLife.70106 (PMC8594916; doi:10.7554/eLife.70106)
Supplement: Source data 1. [file elife-70106-data1.zip › MEAN/3.469 Ti064Tf023T.txt]

5836.01109090909
5901.6245
6033.15461538462
5890.618
5723.706875
5762.73888888889
5742.39577777778
5770.8783
5791.57735
5764.30395454545
5766.24731818182
5835.32973913043
5767.287875
5713.53520833333
5686.11752
5804.7742
5774.68211538462
5662.51607692308
5612.03633333333
5642.01888888889
5686.62248148148
5744.12651724138
5628.85662068966
5562.52046666667
5585.91533333333
5648.46396774194
5623.17103225806
5535.32764516129
5486.50429032258
5487.96325
5478.68746875
5490.94909375
5472.93975
5403.07172727273
5327.87784848485
5275.60936363636
5253.12072727273
5233.75451515152
5196.80079411765
5085.80642424242
5105.82602941176
5078.40226470588
5003.43367647059
4933.46748571429
4911.65548571429
4903.57308571429
4865.38233333333
4805.52530555556
4741.93394285714
4721.70361111111
4678.34625714286
4605.38476470588
4613.84405882353
4619.84357142857
4573.94128571429
4517.6782
4475.22052777778
4441.31766666667
4393.77205714286
4336.5302
4337.24142857143
4304.24597058824
4248.08485714286
4222.94688571429
4211.01677142857
4204.9888
4186.98562857143
4145.12783333333
4063.86433333333
4023.4675
4020.3324
4058.46774285714
4028.6316
3969.1195
3927.67358333333
3902.2835
3901.36530555556
3916.48577777778
3900.70522222222
3859.51630555556
3856.73536111111
3887.66133333333
3862.57175
3902.69916216216
3912.15054054054
3892.68418918919
3894.67678378378
3868.11692105263
3822.45108108108
3812.31202702703
3838.97597368421
3850.87089189189
3851.85044736842
3847.97515789474
3837.22289189189
3795.08027027027
3761.92139473684
3772.55502702703
3796.56164864865
3830.12718421053
3864.25851351351
3877.74335135135
3892.65345945946
3930.56578378378
3951.30740540541
3942.97354054054
3962.10678378378
4061.77848648649
4160.58135135135
4206.44864864865
4233.98656756757
4234.23940540541
4247.01841666667
4329.11822222222
4408.11436111111
4462.92852777778
4507.49451351351
4549.18862162162
4628.21675675676
4722.01948648649
4802.72494594595
4923.94873684211
5085.01423684211
5241.79086842105
5404.90860526316
5569.90981578947
5736.28878947368
5952.64015789474
6103.12923684211
6139.32955263158
6169.3042368421
6196.38763157895
6201.48068421053
6189.06957894737
6147.39605263158
6057.43357894737
5918.21078947368
5748.65968421053
5607.46994594595
5446.34416216216
5286.24954054054
5140.73440540541
4960.334
4805.28681081081
4690.32064864865
4564.20972972973
4482.89721052632
4428.75589189189
4362.91335135135
4301.69360526316
4217.14705405405
4150.0212972973
4143.63451282051
4106.22623684211
4071.08241025641
4051.3801025641
4012.20097297297
3981.79447368421
3937.65921052632
3895.31172972973
3888.81271052632
3885.76113157895
3862.45408108108
3810.15247368421
3765.35110526316
3743.89173684211
3721.65513513513
3680.70172972973
3633.93367567568
3630.12289189189
3657.43972972973
3694.05137837838
3689.02322222222
3654.11508333333
3643.48838888889
3657.47561111111
3629.23908333333
3637.14643243243
3656.12608108108
3682.448
3680.36141666667
3654.27258333333
3612.91455555556
3597.08033333333
3597.4878
3615.97682857143
3644.08091428571
3656.53151428571
3659.65388571429
3657.15055882353
3653.82823529412
3662.41535294118
3664.04958823529
3652.87405882353
3660.20278787879
3682.8023030303
3701.03766666667
3711.51093939394
3727.68276470588
3716.9265
3702.45312121212
3718.03566666667
3749.49315151515
3788.78709090909
3825.01375
3846.46315625
3820.58278787879
3837.6130625
3872.72575
3869.00396875
3865.494875
3892.73938709677
3930.73406451613
3944.49377419355
3959.32122580645
3989.82170967742
4020.40915625
4034.56070967742
4033.57835483871
4042.1234516129
4130.28477419355
4190.94363333333
4167.0657
4144.2102
4176.31406896552
4202.6437
4205.50286666667
4239.0623
4257.34886206897
4255.23437931034
4312.75837931034
4381.08414285714
4448.05239285714
4469.91521428571
4476.54392857143
4484.63367857143
4520.74742857143
4578.43467857143
4610.14003703704
4615.40440740741
4578.43966666667
4540.90526923077
4538.42061538462
4598.61961538461
4698.06115384615
4734.43716
4738.24292
4767.18616
4771.53369565217
4733.57634782609
4693.40109090909
4725.97734782609
4757.28961904762
4746.05952380952
4781.15704545455
4778.42975
4825.9167368421
4818.01
4790.76655555556
4789.70629411765
4839.4209375
4875.92953333333
4869.95830769231
4912.49254545455
4939.8151
4729.10933333333
4785.559
