# Supplementary material for: Single-cell growth inference of Corynebacterium glutamicum reveals asymptotically linear growth
Source: eLife. 2021 Oct 4;10:e70106. doi: 10.7554/eLife.70106 (PMC8594916; doi:10.7554/eLife.70106)
Supplement: Source data 1. [file elife-70106-data1.zip › MEAN/2.727 Ti004Tf020T.txt]

4054.77906666667
4242.03247058823
4503.06383333333
4621.25245
4702.73181818182
4808.42365217391
4895.057
5010.49884
5148.17596153846
5188.773
5176.39318518518
5144.55992857143
5220.47436666667
5239.21877419355
5238.17425
5268.69884375
5254.84403030303
5283.03051515151
5313.96570588235
5369.78841176471
5437.6842
5511.10082857143
5528.28743243243
5553.95037837838
5554.78143243243
5556.99528947368
5576.07084615385
5591.59346153846
5610.00325641026
5671.984425
5721.00825641026
5717.39012820513
5694.98287804878
5724.957575
5716.88036585366
5673.33773809524
5648.13609756098
5632.3127804878
5571.57179069767
5558.19883333333
5557.88861904762
5545.13413953488
5530.95047619048
5520.10745238095
5523.25288372093
5496.06839534884
5458.48355813953
5398.42077272727
5328.51034883721
5272.93879069767
5198.30197674419
5136.2901627907
5102.30634883721
5028.85965116279
4954.04786363636
4917.24456818182
4844.76788636364
4751.31131818182
4678.34631818182
4620.89988636364
4558.10025
4484.72413636364
4398.95808888889
4341.82237777778
4286.11655555556
4238.54857777778
4187.34075555556
4088.57889130435
4034.54323404255
3973.1595106383
3918.64053191489
3865.96329787234
3818.61787234043
3791.34659574468
3735.82723404255
3669.8599787234
3611.78382978723
3559.1450212766
3542.57944680851
3525.92940425532
3499.61442553192
3480.62978723404
3475.80753191489
3456.31034042553
3418.72361702128
3387.83085106383
3376.40134042553
3341.86070212766
3307.67093617021
3301.01478723404
3290.39119148936
3255.91840425532
3206.83731914894
3173.26470212766
3155.1375106383
3135.62153191489
3118.24504255319
3084.19434042553
3049.93887234043
3034.31672916667
3029.86022916667
3039.038625
3048.94947916667
3016.480625
2993.38660416667
2996.54629166667
3005.39682978723
2991.2429787234
2967.21534042553
2971.37191489362
2969.10604255319
2976.17193617021
2992.48380851064
2982.8014893617
2960.55257446808
2971.2650625
2995.31177083333
3002.79964583333
3014.64347916667
3023.32835416667
3025.84727083333
3034.03585106383
3033.93679166667
3078.26410416667
3115.79304166667
3098.96160416667
3093.75527083333
3127.44561702128
3113.51436170213
3148.56755319149
3189.10182978723
3226.81546808511
3277.78878723404
3296.7790212766
3281.0734893617
3270.45242553191
3280.00563829787
3319.05538297872
3363.35374468085
3379.30427659574
3391.97761702128
3425.21525531915
3456.78685106383
3501.53653191489
3556.77074468085
3604.20273913043
3633.60930434783
3687.9722826087
3776.29656521739
3820.26354347826
3870.7604
3904.57645454545
3928.08984090909
4006.31961363636
4076.66581818182
4101.24090909091
4127.13613636364
4201.63495348837
4282.6008372093
4337.49513953488
4388.13232558139
4428.18037209302
4418.96225581395
4417.76762790698
4473.56035714286
4533.87942857143
4533.99695238095
4526.12028571429
4571.18676190476
4670.18751219512
4744.77555
4765.458075
4763.821975
4749.983725
4717.61951282051
4684.29935897436
4692.05876923077
4768.83873684211
4807.02475675676
4754.35424324324
4728.4532972973
4740.29386486487
4713.20289189189
4669.43094285714
4630.79191428571
4613.45268571429
4589.41648571429
4586.22364705882
4543.58866666667
4474.0153125
4483.82671875
4570.86364516129
4571.05506666667
4544.97427586207
4522.14475
4473.69357142857
4463.54442307692
4426.79153846154
4388.24426923077
4405.189
4399.75063636364
4353.95052380952
4304.5832
4263.00838888889
4188.78823529412
4108.56707692308
3944.712
3895.94575
3637.462
