# Supplementary material for: Single-cell growth inference of Corynebacterium glutamicum reveals asymptotically linear growth
Source: eLife. 2021 Oct 4;10:e70106. doi: 10.7554/eLife.70106 (PMC8594916; doi:10.7554/eLife.70106)
Supplement: Source data 1. [file elife-70106-data1.zip › MEAN/2.777 Ti045Tf025T.txt]

3478.20814285714
3581.53888888889
3661.6865
3653.76445454545
3696.93640909091
3672.99448
3687.65356
3709.19048148148
3745.20351851852
3704.22803448276
3706.98862068966
3705.25370967742
3774.97987878788
3802.77645454545
3795.71208823529
3807.48529411765
3780.94225
3753.24055555556
3765.92248648649
3829.38975675676
3844.06523684211
3831.17410526316
3785.84176923077
3762.1757948718
3792.078575
3801.71455
3728.81651219512
3690.57570731707
3703.68958536585
3723.03446341463
3706.90969767442
3702.47479069767
3662.25341860465
3617.47469767442
3574.71297727273
3565.42484444444
3561.20008888889
3543.65871111111
3523.64051111111
3501.23764444444
3483.67962222222
3480.78091111111
3450.51617777778
3376.00364444444
3333.7214
3337.03448888889
3316.11931111111
3263.41484444444
3237.34022222222
3246.08634782609
3245.90215217391
3221.0475106383
3208.20974468085
3196.16521276596
3166.36927659574
3116
3092.0350212766
3107.37738297872
3108.39472340426
3087.83138297872
3052.95157446809
2995.73538297872
2969.51925531915
2992.64993617021
3002.55827659574
2990.95495744681
2969.39806382979
2931.18774468085
2900.81291489362
2883.56963829787
2863.17914893617
2837.4210212766
2819.84278723404
2817.10489361702
2799.18423404255
2750.74591666667
2714.78727083333
2699.37535416667
2687.74258333333
2675.69533333333
2653.591
2615.15875
2588.30522916667
2584.767
2576.69052083333
2557.08089583333
2541.26866666667
2531.1018125
2511.07322916667
2478.68760416667
2456.927125
2454.34595918367
2450.55020408163
2436.01173469388
2419.78257142857
2401.89781632653
2377.39457142857
2359.25553061224
2359.19726530612
2365.49202040816
2362.10269387755
2347.76585714286
2330.61644897959
2319.21053061224
2309.55614285714
2309.14214285714
2313.94326530612
2303.31926530612
2288.52669387755
2284.9833877551
2292.24473469388
2281.58818367347
2270.33167346939
2290.38487755102
2288.67848979592
2270.15981632653
2275.22191836735
2259.54524489796
2242.43683673469
2239.81634693878
2235.73126530612
2218.62157142857
2208.58883673469
2214.29502
2211.36624
2189.0505
2189.3548
2275.98194
2332.59862
2252.35368
2172.16806
2159.5328
2168.6306
2174.3577
2174.64624
2192.69008
2193.99918
2172.62288
2150.07062
2141.71910204082
2148.0776122449
2152.15632653061
2154.69134693878
2186.79314285714
2221.83753061224
2213.38387755102
2192.90665306122
2191.36467346939
2190.28975510204
2182.73165306122
2177.008375
2163.09910638298
2154.44725531915
2166.97117021277
2164.87172340426
2162.58608510638
2178.31778723404
2183.51031914894
2186.38121276596
2198.87841304348
2208.28519565217
2229.97132608696
2241.98623913043
2226.89858695652
2212.39630434783
2217.72486666667
2230.81733333333
2238.41142222222
2239.46431818182
2243.40127272727
2260.52813636364
2281.18018181818
2301.60393181818
2324.69379545455
2342.28188372093
2372.76655813953
2417.77879069767
2448.6548372093
2494.82611904762
2524.90917073171
2549.08009756098
2597.378575
2691.47446153846
2769.25169230769
2835.38587179487
2881.10028947368
2946.14208108108
2970.96791666667
3020.96741666667
3041.06391428571
3114.69758823529
3142.45961764706
3170.77666666667
3144.12275
3171.28125
3187.59080645161
3175.93356666667
3205.78673333333
3216.21732142857
3195.65610714286
3157.097
3159.58
3154.63938095238
3161.8029047619
3123.83923529412
3093.52523529412
3071.08578571429
3095.494
3130.6974
3110.6484
3060.259
3008.7316
3027.78
