# Supplementary material for: Single-cell growth inference of Corynebacterium glutamicum reveals asymptotically linear growth
Source: eLife. 2021 Oct 4;10:e70106. doi: 10.7554/eLife.70106 (PMC8594916; doi:10.7554/eLife.70106)
Supplement: Source data 1. [file elife-70106-data1.zip › MEAN/3.689 Ti021Tf025T.txt]

2536.656
2660.73633333333
2654.02125
2868.691375
2964.72592307692
2976.00805882353
2994.06547058824
2999.3356
3063.82135
3078.42481818182
3088.09904347826
3085.11096
3104.15912
3095.68114814815
3121.01551851852
3127.04407142857
3119.69020689655
3119.92186206897
3100.45873333333
3097.60019354839
3081.63796875
3067.4813125
3069.3573030303
3064.84367647059
3087.95335294118
3104.35464705882
3076.00037142857
3047.26005714286
3030.52444444444
3048.53116666667
3044.42833333333
3013.43291666667
2998.53791891892
3003.98059459459
3001.91835135135
3006.40421621622
3006.66516216216
2979.41202631579
2973.76886842105
3007.22713513514
3004.88142105263
2972.2775
2926.88484210526
2880.64342105263
2865.43060526316
2872.24810526316
2876.42944736842
2861.08142105263
2834.00569230769
2803.65330769231
2786.54320512821
2793.489975
2796.562
2774.78376923077
2762.45625
2765.69553846154
2753.18905128205
2745.31875
2750.53915384615
2728.95926315789
2696.32466666667
2677.97757894737
2671.96557894737
2682.93158974359
2686.36681578947
2667.18687179487
2654.63185
2680.76476923077
2693.93617948718
2666.10079487179
2656.56207692308
2633.91143589744
2593.12033333333
2577.22341025641
2624.28960526316
2665.10386842105
2630.92652631579
2595.75565789474
2593.94836842105
2565.94597368421
2540.21213157895
2551.09656756757
2558.53162162162
2535.69424324324
2501.03475675676
2466.59640540541
2474.66647222222
2491.48266666667
2468.55502777778
2472.32911111111
2491.02422222222
2480.32175
2462.50080555556
2445.45361111111
2433.46066666667
2437.16269444444
2441.71452777778
2431.77222222222
2424.24894444444
2426.43433333333
2423.64425
2436.80113888889
2462.32
2448.77322222222
2419.30863888889
2415.73288888889
2419.40611111111
2399.82980555556
2378.46105555556
2388.92191666667
2415.04352777778
2439.96202777778
2445.52502777778
2436.58694444444
2431.4505
2438.08213888889
2440.798
2436.33511111111
2441.85780555556
2464.48672222222
2473.26280555556
2468.92127777778
2466.82686111111
2465.09394594595
2479.16786486486
2490.56067567568
2505.49075675676
2519.82016216216
2537.87289189189
2583.80010810811
2619.35737837838
2630.94321052632
2671.26878947368
2706.61192105263
2720.17315384615
2764.99412820513
2813.8547948718
2862.09423076923
2921.95851282051
2975.36641025641
3032.93717948718
3133.52378947368
3274.98563157895
3408.95471794872
3508.06876923077
3594.80207692308
3709.925975
3908.88065
4069.52065
4195.88694871795
4343.76674358974
4489.23161538461
4590.54743589744
4658.72961538462
4687.73297435897
4655.97345
4619.6115
4500.49734146342
4377.64675609756
4231.24356097561
4117.12912195122
4022.22197560976
3859.14063414634
3656.53828571429
3527.69042857143
3366.80712195122
3224.70570731707
3131.01154761905
3049.69421428571
3002.07104761905
2964.46930952381
2937.78545238095
2889.43095121951
2842.34236585366
2799.38121428571
2763.82042857143
2760.31069047619
2774.32876190476
2743.53673809524
2706.71378571429
2695.04176190476
2681.58780952381
2666.72083333333
2648.74695238095
2607.64769047619
2582.40264285714
2573.84869767442
2563.9096744186
2549.75597727273
2514.90925
2508.224
2532.49781818182
2543.36359090909
2542.7425
2525.28897674419
2505.25653488372
2502.29476744186
2521.06630232558
2529.8538372093
2528.59674418605
2530.36746511628
2524.89444186047
2527.31827906977
2532.19269767442
2521.66266666667
2504.02826190476
2480.21564285714
2480.76447619048
2500.38085714286
2509.26616666667
2517.57028571429
2525.35278571429
2525.2730952381
2524.49652380952
2515.50597560976
2514.62741463415
2523.57641463415
2527.96841463415
2530.24335714286
2541.42814285714
2552.85602380952
2570.72
2578.25192857143
2565.86538095238
2577.2415
2618.16526190476
2639.84652380952
2620.74823809524
2602.13411904762
2626.28569047619
2669.73714285714
2679.68566666667
2676.73223809524
2679.55434146341
2682.88668292683
2703.707625
2754.1576
2790.146975
2786.266625
2759.29473170732
2764.47329268293
2798.700075
2814.012475
2825.94620512821
2840.28453846154
2850.05323076923
2865.43966666667
2888.65743589744
2923.84060526316
2938.68547368421
2930.91826315789
2938.45123684211
2989.84837837838
3030.20878378378
3054.98172972973
3069.48321621622
3051.89375675676
3047.18566666667
3078.38713888889
3082.93005555556
3068.78662857143
3097.32347058824
3182.46817647059
3203.17609090909
3157.2731875
3128.82671875
3159.5260625
3190.1802
3227.4221
3265.61268965517
3287.68093103448
3256.56760714286
3235.43596296296
3211.55140740741
3231.75242307692
3267.77312
3269.16232
3218.87825
3223.63513043478
3268.39147619048
3326.17421052632
3256.54372222222
3201.42782352941
