# Supplementary material for: Single-cell growth inference of Corynebacterium glutamicum reveals asymptotically linear growth
Source: eLife. 2021 Oct 4;10:e70106. doi: 10.7554/eLife.70106 (PMC8594916; doi:10.7554/eLife.70106)
Supplement: Source data 1. [file elife-70106-data1.zip › MEAN/3.261 Ti009Tf031T.txt]

5358.69823076923
5412.8971875
5442.51077777778
5513.64975
5548.9465
5575.36831818182
5586.74495652174
5606.440625
5624.89244
5627.77353846154
5648.4147037037
5658.97771428571
5593.9795
5525.4515
5503.41017241379
5496.99606666667
5515.8394516129
5505.076875
5464.72946875
5381.77884375
5296.02509090909
5301.51461764706
5291.52625714286
5222.83068571429
5173.91371428571
5109.6942
5054.83108571429
5004.16257142857
4951.63675
4950.08218918919
4959.74732432432
4951.94583783784
4908.65475675676
4868.72945945946
4820.995
4757.72583783784
4714.57368421053
4683.3097368421
4646.73239473684
4614.50866666667
4567.63320512821
4545.79443589744
4488.98497435897
4424.06856410256
4398.4011
4363.117475
4318.449425
4306.374925
4307.40275
4266.864275
4213.106575
4197.59219512195
4156.38319512195
4112.87
4079.36702439024
4041.92224390244
4027.06370731707
4018.33795121951
3976.97
3945.74026829268
3930.83714634146
3927.63547619048
3888.08592857143
3848.51164285714
3836.18102325581
3821.62493023256
3807.72497674419
3792.84590697674
3761.62590697674
3720.41186046512
3691.22676744186
3672.5756744186
3668.64234883721
3695.56511627907
3701.98581395349
3671.52893181818
3613.23513636364
3561.16568181818
3561.63331818182
3580.54570454545
3552.39036363636
3526.75993181818
3516.81690909091
3524.11115909091
3536.78852272727
3525.40793181818
3507.09261363636
3504.32322727273
3504.75038636364
3515.51472727273
3537.07954545455
3548.5152
3550.52197777778
3587.36391111111
3615.666
3634.29567391304
3657.23502173913
3677.42712765957
3699.11608510638
3763.90044680851
3835.26784782609
3892.44
3915.97806521739
3926.95704347826
3952.31454347826
4017.67976086957
4100.29508695652
4158.58691304348
4209.9012173913
4272.79080851064
4362.13854166667
4468.321625
4594.70866666667
4695.48114893617
4763.66034042553
4896.76914893617
5048.40136170213
5090.8284893617
5084.81046808511
5104.64625531915
5141.27289361702
5131.05978723404
5054.03312765957
4981.85887234043
4900.0602826087
4803.62189130435
4689.77339130435
4558.53995652174
4436.16891304348
4344.11634782609
4256.56873913043
4139.45691304348
4027.75988888889
3977.06302222222
3930.70071111111
3822.11784444444
3722.07222222222
3720.08493333333
3728.18240909091
3694.83804545455
3639.18813953488
3620.04272093023
3594.84360465116
3545.59197674419
3534.45239534884
3535.99927906977
3516.41904761905
3474.22707142857
3408.26819047619
3358.91119047619
3362.32297619048
3370.84702325581
3349.69281395349
3334.83818604651
3314.33844186047
3302.82027906977
3297.96976744186
3279.27180487805
3264.50629268293
3279.53246341463
3277.23743902439
3225.01387804878
3189.63104878049
3191.42129268293
3182.003675
3188.4933
3211.117725
3234.245625
3231.993675
3206.764525
3192.91553846154
3222.46902564103
3244.40079487179
3240.15376923077
3240.79274358974
3260.00068421053
3284.71681578947
3311.87673684211
3361.32852631579
3371.52943243243
3335.31948648649
3314.29762162162
3335.25962162162
3349.49818918919
3376.74627027027
3434.70505405405
3500.81232432432
3555.40678378378
3561.38627777778
3570.95375
3602.74077777778
3624.23058333333
3673.94605555556
3743.00413888889
3768.20105555556
3793.57330555556
3848.75952777778
3911.09608333333
3984.03588888889
4040.02061111111
4018.66748571429
3992.70942857143
4007.99442857143
4070.53711428571
4104.0194
4122.38197142857
4184.78677142857
4291.14073529412
4350.60097058824
4385.86005882353
4450.37505882353
4470.801
4495.06239393939
4541.80763636364
4610.67763636364
4647.859
4664.76748484848
4686.69190909091
4709.03639393939
4755.47058064516
4855.63667741935
4924.292
4956.64093548387
4962.37777419355
5001.46848387097
5020.61833333333
5078.3798
5139.54820689655
5176.75848275862
5155.4795
5177.17378571429
5240.46339285714
5296.6955
5320.24126923077
5392.16519230769
5390.9234
5479.82648
5555.87295652174
5553.96430434783
5505.89728571429
5551.24995238095
5577.41785
5559.14005
5512.13023529412
5596.15505882353
5626.46828571429
5621.2615
5618.42
5615.32057142857
5677.935
5753.117
