# Supplementary material for: Single-cell growth inference of Corynebacterium glutamicum reveals asymptotically linear growth
Source: eLife. 2021 Oct 4;10:e70106. doi: 10.7554/eLife.70106 (PMC8594916; doi:10.7554/eLife.70106)
Supplement: Source data 1. [file elife-70106-data1.zip › MEAN/3.529 Ti006Tf005T.txt]

3452.59036363636
3427.71413333333
3459.84406666667
3473.89177777778
3465.20489473684
3449.17715
3402.6439047619
3391.76427272727
3398.35926086957
3418.61728
3414.65452
3385.45303846154
3359.32730769231
3366.02051851852
3365.13477777778
3379.25732142857
3419.51616666667
3383.03073333333
3369.7327
3327.88223333333
3375.74667741935
3397.191
3383.5499375
3364.67853125
3389.3664
3376.67288235294
3360.85605882353
3359.8976
3368.1304
3363.4114
3356.10383333333
3342.67871428571
3301.65628571429
3272.80119444444
3260.60780555556
3292.63721052632
3288.29607894737
3265.53867567568
3248.21563157895
3247.11176315789
3250.61835897436
3244.3171025641
3202.63271794872
3169.33451282051
3139.61102631579
3131.97015789474
3129.62384615385
3108.13748717949
3098.43969230769
3103.69517948718
3073.30994871795
3030.95930769231
3028.42625
3031.94715
3004.889525
2971.384625
2943.4137
2921.892675
2914.9109
2932.77802439024
2931.68095121951
2914.60690243902
2891.421
2884.33541463415
2898.78517073171
2918.13726829268
2896.06090243902
2850.37664285714
2848.24548837209
2866.56169767442
2874.043
2851.95446511628
2816.00093023256
2759.25448837209
2741.98886046512
2739.03490697674
2748.27297674419
2767.53969767442
2793.81604651163
2780.7643255814
2766.02918604651
2787.49671111111
2766.27320454545
2744.20052272727
2744.23077777778
2754.34473333333
2760.23551111111
2754.27406521739
2749.83554347826
2760.01006666667
2767.59422222222
2748.52877777778
2738.72044444444
2721.85591111111
2722.2542173913
2740.64608888889
2739.20537777778
2757.14319565217
2780.59980434783
2770.1917173913
2795.28852173913
2856.44884782609
2880.93891304348
2895.4460212766
2917.00987234043
2946.17106382979
2962.84191489362
2980.65329787234
3015.145
3056.95925531915
3092.26074468085
3113.21870212766
3137.90723404255
3176.25244680851
3228.86563829787
3304.76933333333
3393.65725
3462.02
3507.18885416667
3554.37810416667
3629.494
3732.661125
3841.00945833333
3957.31522916667
4128.96720408163
4316.73557142857
4502.08518367347
4663.99216326531
4845.10604081633
5026.94840816327
5163.0157755102
5337.74293877551
5503.63926530612
5649.8417755102
5802.9287755102
5887.1637755102
5885.08770833333
5839.17004166667
5788.2386122449
5707.17575510204
5581.51389795918
5438.7722244898
5247.85657142857
4999.13312244898
4777.59081632653
4625.8793877551
4458.83110204082
4273.24506122449
4114.66316326531
3983.53991836735
3870.41648979592
3769.37942857143
3685.34308163265
3631.18593877551
3569.96353061224
3523.45575510204
3497.89214285714
3454.70306122449
3430.68902083333
3421.4121875
3393.39025531915
3364.52406382979
3324.34208510638
3261.49210638298
3192.02972340426
3172.60536170213
3156.51023404255
3098.31717021277
3053.68634782609
3035.8057173913
3010.23855555556
2983.56277777778
2950.99475555556
2934.7124
2928.11488636364
2927.24988636364
2910.32927272727
2881.92115909091
2851.42153488372
2843.90302325581
2861.02486046512
2850.57134883721
2820.27006976744
2791.28706976744
2760.15238095238
2782.84302439024
2813.61873170732
2812.46941463415
2795.66773170732
2772.87709756098
2737.12280487805
2711.13412195122
2733.42348780488
2774.93980487805
2778.63880487805
2767.21955
2765.7474
2774.408475
2782.511425
2780.48
2794.574775
2781.922
2777.29625641026
2779.89920512821
2788.3758974359
2824.76448717949
2848.90546153846
2855.27279487179
2840.02687179487
2811.36679487179
2820.96617948718
2864.67226315789
2907.72626315789
2931.078
2933.49831578947
2933.84292105263
2946.12221621622
2985.18245945946
2999.22035135135
2994.01118918919
3007.87930555556
3008.98430555556
3024.03497222222
3058.06737837838
3084.34731428571
3126.12285714286
3123.88138888889
3078.73937142857
3092.09969444444
3124.51454054054
3120.5175
3135.15737142857
3207.58869444444
3211.22741176471
3174.40676470588
3167.67472727273
3196.5063030303
3231.26363636364
3270.86857575758
3282.77333333333
3287.20854545455
3291.655
3271.51203225806
3285.12248387097
3280.1704516129
3265.85774193548
3282.57941935484
3305.945
3306.9162
3315.50148275862
3337.07062068966
3292.93021428571
3255.95289285714
3277.29059259259
3342.65830769231
3338.82230769231
3311.25642307692
3288.72554166667
3301.431625
3308.27740909091
3301.56613636364
3304.32714285714
3337.58115
3339.57257894737
3293.994
3262.50006666667
3293.921
3320.0525
3321.59842857143
3320.783
