# Supplementary material for: Single-cell growth inference of Corynebacterium glutamicum reveals asymptotically linear growth
Source: eLife. 2021 Oct 4;10:e70106. doi: 10.7554/eLife.70106 (PMC8594916; doi:10.7554/eLife.70106)
Supplement: Source data 1. [file elife-70106-data1.zip › MEAN/3.463 Ti003Tf009T.txt]

3058.49458823529
3142.16435294118
3178.16568421053
3154.16559090909
3209.10077272727
3255.31420833333
3350.32529166667
3393.71658333333
3336.26861538462
3305.05144444444
3288.09782758621
3349.95103333333
3428.00806451613
3456.47628125
3444.021625
3401.6853125
3404.13266666667
3401.35279411765
3392.35929411765
3395.57779411765
3390.67551428571
3409.86945945946
3420.64960526316
3453.52978378378
3439.50397435897
3407.274725
3382.16238461538
3343.54055
3322.741675
3326.411925
3307.44856097561
3281.39148780488
3272.31785
3232.73833333333
3196.43829268293
3178.1415
3147.39113953488
3128.12741860465
3110.98674418605
3117.71269767442
3143.16418604651
3149.45530232558
3108.66836363636
3065.57671111111
3064.31431111111
3062.95304444444
3039.54948888889
3033.63473333333
3016.27463043478
2990.85256521739
2956.6162173913
2923.07682608696
2911.78506521739
2884.34782608696
2849.85078723404
2867.20953191489
2843.2395
2809.74984782609
2806.62817391304
2784.17308695652
2744.71782608696
2726.86504347826
2728.00258695652
2717.21976086957
2716.34234042553
2731.00542553192
2690.82189361702
2631.50940425532
2583.54455319149
2547.87221276596
2548.4560212766
2559.9075106383
2546.56965957447
2531.96806382979
2529.55234042553
2527.60870212766
2516.31027659574
2503.15727083333
2519.19866666667
2522.47071428571
2489.33220408163
2465.65148979592
2467.82232653061
2464.77183673469
2446.96326530612
2421.19927083333
2409.75195833333
2414.924375
2404.59558333333
2398.082875
2396.57225
2368.073625
2347.238625
2347.65302083333
2344.46272916667
2331.84575
2333.26235416667
2345.74935416667
2332.88925
2327.7451875
2351.6990625
2370.48854166667
2373.4039375
2366.6165106383
2363.78331914894
2386.2529787234
2432.95165957447
2463.3865106383
2458.52414893617
2452.74927659574
2455.8585106383
2451.80338297872
2464.26542553191
2507.00657446809
2554.12876595745
2607.77542553192
2667.19276086957
2732.60673913043
2795.53291304348
2860.72660869565
2956.31910869565
3043.82347826087
3130.09897826087
3238.01245652174
3339.317
3422.34897777778
3478.79264444444
3518.76713333333
3592.37673333333
3639.63644444444
3621.44635555556
3597.13726666667
3568.3258
3509.86984444444
3426.70857777778
3366.73545454545
3288.31193181818
3199.59784090909
3103.60647727273
3001.00122727273
2912.77345454545
2832.08422727273
2732.49715909091
2639.87729545455
2593.09431818182
2564.22609090909
2529.80015909091
2497.48102272727
2463.32381818182
2452.30562790698
2462.34162790698
2466.9243255814
2454.94044186046
2427.23869767442
2392.64011627907
2371.78811627907
2353.24339534884
2340.93265116279
2330.99693023256
2337.87397619048
2337.7524047619
2320.73245238095
2304.0699047619
2288.26978571429
2276.32730952381
2277.31738095238
2277.4464047619
2277.46666666667
2291.11302380952
2307.75097619048
2316.00385714286
2323.69661904762
2326.94045238095
2324.09297619048
2329.75254761905
2355.96673809524
2352.10956097561
2346.6196097561
2357.09717073171
2367.26565853659
2373.806
2363.65765853659
2348.86380487805
2343.64534146341
2355.82346341463
2368.87680487805
2375.7296
2387.562775
2405.671775
2418.252025
2444.43575
2460.313575
2452.041725
2463.523675
2489.943425
2501.876625
2490.77885
2505.889125
2512.8489
2516.36135
2536.38317073171
2584.30141463415
2627.14407317073
2656.83953658537
2670.91736585366
2664.04885365854
2667.871
2678.57843902439
2688.68875
2700.35305
2721.5949
2742.654025
2752.375525
2779.3957
2826.657475
2840.0876
2808.453125
2810.47128205128
2851.09948717949
2901.1158974359
2944.84287179487
2968.8688974359
2953.9545
2956.4731
2989.1449
3027.79371794872
3050.41225641026
3073.78433333333
3116.80623076923
3155.52169230769
3171.26469230769
3214.93423684211
3257.71160526316
3268.49576315789
3282.64721052632
3301.29034210526
3310.05292105263
3333.41197368421
3383.16372972973
3396.28927777778
3411.52502857143
3408.96334285714
3418.00879411765
3430.36770588235
3441.89588235294
3485.31342424242
3492.076
3522.40084375
3528.76548387097
3508.6786
3467.19813333333
3394.1393
3372.92986206897
3339.01434482759
3343.17059259259
3313.01159259259
3292.63523076923
3250.07416
3207.413875
3244.54891304348
3250.56095238095
3187.5123
3043.62875
2940.41727777778
2906.4514375
2890.58458333333
3069.222
