# Supplementary material for: Single-cell growth inference of Corynebacterium glutamicum reveals asymptotically linear growth
Source: eLife. 2021 Oct 4;10:e70106. doi: 10.7554/eLife.70106 (PMC8594916; doi:10.7554/eLife.70106)
Supplement: Source data 1. [file elife-70106-data1.zip › MEAN/2.173 Ti054Tf025T.txt]

3365.70838461538
3408.74078571429
3450.482875
3501.47317647059
3542.4665
3515.09484210526
3464.16685
3442.05471428571
3430.43113636364
3398.02377272727
3359.54966666667
3327.41548
3333.41692
3328.85928
3312.38280769231
3305.82246153846
3295.86011111111
3274.76014285714
3227.32171428571
3162.36403571429
3143.55842857143
3172.18321428571
3150.33889655172
3098.87755172414
3085.88989655172
3096.44003333333
3059.23436666667
3014.38726666667
3004.53983870968
3006.17764516129
3003.17348387097
2995.5245
2974.62075
2979.70090625
2994.21103030303
2985.10857575758
2969.98139393939
2942.56772727273
2917.11778787879
2936.99990909091
2951.91984848485
2925.54151515152
2895.98579411765
2851.27555882353
2833.87082352941
2840.20323529412
2828.11008823529
2799.65208823529
2775.15144117647
2763.82002941176
2749.31720588235
2726.73111764706
2722.62111764706
2744.7525
2749.65337142857
2768.61317142857
2781.88648571429
2752.51147222222
2701.12538888889
2708.81933333333
2725.35241666667
2700.79180555556
2680.92843243243
2668.29840540541
2656.99359459459
2655.88762162162
2657.09121621622
2631.87359459459
2598.21659459459
2584.28416216216
2592.3975
2618.84760526316
2641.17381578947
2642.06571052632
2637.80797368421
2648.61502631579
2630.43243243243
2588.95313157895
2572.3395
2577.32805263158
2586.26858974359
2578.28251282051
2579.20187179487
2590.33082051282
2586.53035897436
2570.986
2567.38720512821
2555.9131025641
2535.37056410256
2526.35561538462
2517.454125
2499.745225
2491.51225
2490.7201
2494.787025
2506.383175
2498.06415
2481.299825
2498.799475
2506.5419
2486.703625
2478.0604
2466.4814
2453.397975
2466.872525
2479.7888
2473.013
2486.269225
2503.44119512195
2504.57212195122
2503.76812195122
2498.60590243902
2508.34146341463
2513.86856097561
2493.24885365854
2473.57385365854
2447.79990243902
2446.64826829268
2450.88729268293
2439.94207317073
2425.91668292683
2425.08256097561
2427.69863414634
2420.23243902439
2422.95843902439
2447.60185365854
2469.80558536585
2492.56807317073
2524.55746341463
2547.26280487805
2546.67965853659
2527.407575
2524.055225
2534.7754
2561.67745
2581.15095
2598.630875
2575.98841025641
2545.14794871795
2548.13046153846
2585.38994871795
2628.43363157895
2674.5645
2647.289
2606.79856756757
2619.21027027027
2664.79010810811
2672.01934285714
2676.54494285714
2691.86128571429
2698.32937142857
2691.69667647059
2720.29776470588
2753.58618181818
2765.09527272727
2771.10575
2777.20003225806
2781.13609677419
2825.9443
2907.16037931034
2985.52307142857
3029.681
3081.85668
3078.61311111111
2988.25153846154
3138.5669
3264.597
