# Supplementary material for: Single-cell growth inference of Corynebacterium glutamicum reveals asymptotically linear growth
Source: eLife. 2021 Oct 4;10:e70106. doi: 10.7554/eLife.70106 (PMC8594916; doi:10.7554/eLife.70106)
Supplement: Source data 1. [file elife-70106-data1.zip › MEAN/3.518 Ti008Tf014T.txt]

2473.23
2731.77116666667
2878.74925
2911.374125
3028.865
3139.16611111111
3224.47535
3333.62052380952
3438.92620833333
3569.99354166667
3683.3004
3805.3742962963
3938.75644444444
4007.07214285714
4156.60853571429
4174.66913333333
4204.37251612903
4260.05825
4353.87825
4422.71878787879
4481.68973529412
4491.87882857143
4505.3548
4520.17227777778
4536.78632432432
4595.3267027027
4620.27305263158
4670.41494736842
4697.27342105263
4699.44431578947
4687.56641025641
4741.13474358974
4757.09265
4754.5077
4689.28541463415
4717.22453658537
4770.20712195122
4806.55102439024
4859.67526829268
4874.67228571429
4835.08735714286
4812.73842857143
4846.98876190476
4847.13230952381
4801.14876190476
4729.54597727273
4738.77211363636
4718.14022727273
4702.07113636364
4697.39461363636
4675.60795454545
4625.78995652174
4604.73777777778
4572.37891111111
4542.18468888889
4536.43426666667
4517.83611111111
4482.84788888889
4469.58031111111
4458.62004444444
4407.333
4355.06744444444
4329.7152
4269.2365
4232.63452173913
4255.5762173913
4266.19202173913
4239.39115217391
4217.11645652174
4175.26045652174
4124.51491304348
4119.53544444444
4101.90368888889
4085.05422222222
4046.12495555556
4016.92582222222
3964.07844444444
3916.98953333333
3910.59277777778
3919.58775555556
3912.57404444444
3883.26264444444
3830.424
3768.70010869565
3710.16691304348
3706.01352173913
3735.99048888889
3693.43271111111
3632.22453333333
3572.1342
3537.06037777778
3524.74988888889
3498.8698
3474.09222222222
3454.621
3419.00245652174
3350.37969565217
3333.4395
3346.44406521739
3328.03776086957
3289.92858695652
3285.08743478261
3302.26204347826
3298.9505
3260.7127826087
3212.72284782609
3176.99493478261
3166.30408695652
3171.73460869565
3143.02934782609
3108.6247826087
3115.42106521739
3096.74802173913
3065.05439130435
3055.27204347826
3098.1622826087
3084.84808695652
3074.37067391304
3061.21560869565
3037.79159574468
3027.31813043478
3031.64332608696
3022.03063043478
3007.80497826087
3023.35858695652
3045.39482222222
3033.11604444444
3019.15377777778
3021.93497777778
3034.86152173913
3049.7992173913
3055.34147826087
3064.54947826087
3064.87493478261
3029.95358695652
3017.97984782609
3013.22369565217
3047.28991304348
3075.0992173913
3065.4402
3055.87355555556
3036.98371111111
3016.31853333333
3006.19124444444
3009.05706666667
3001.28177777778
2992.6288
2995.55257777778
2977.28828888889
2949.43302222222
2937.95824444444
2935.8702
2922.58915555556
2906.26313333333
2903.10626666667
2894.89331111111
2906.90502222222
2928.09197727273
2903.50431818182
2880.96033333333
2891.72984090909
2882.36459090909
2857.43491111111
2857.39568181818
2866.45875555556
2867.50832608696
2854.33582222222
2836.45917777778
2843.64339130435
2853.73189130435
2858.4624
2892.64584782609
2932.89132608696
2929.96568888889
2923.29217391304
2928.13604444444
2931.8708
2922.71808888889
2940.34464444444
2974.37348888889
2994.04922727273
2993.60822222222
3002.68982222222
3009.47
3007.49126666667
3009.5162
3013.87933333333
3025.40036956522
3042.86453333333
3087.33633333333
3122.15037777778
3143.39311111111
3173.42891111111
3175.2232
3151.87093478261
3169.21860869565
3192.11731111111
3231.13175555556
3297.32688888889
3301.69413333333
3272.85837777778
3298.35502222222
3368.20171111111
3410.43877777778
3420.83435555556
3403.92018181818
3435.94936363636
3487.02502272727
3556.05486363636
3611.01497727273
3656.58534090909
3688.8766744186
3730.77120930233
3739.83760465116
3792.83562790698
3873.67046511628
3901.799
3932.54588095238
3945.30816666667
4024.46747619048
4097.09978048781
4169.06976190476
4265.72188095238
4349.47465853659
4348.1066097561
4368.89343902439
4400.050275
4423.56573170732
4405.56265
4505.26661538462
4606.72945
4678.70235
4745.21694736842
4815.11681578947
4877.4497631579
4925.41516216216
4920.50632432432
4902.9992972973
4921.35521621622
4891.89952777778
4877.60402777778
4876.92216666667
4932.327
4912.88002941176
4972.10011764706
5000.11820588235
5002.76052941176
5008.5585
5041.4786969697
4992.63965625
4986.2719375
4958.2969375
4960.50775
4963.87809677419
5034.83073333333
5071.61131034483
5008.30571428571
5054.44544444444
4965.72533333333
4929.31161538462
4841.39088
4858.921
4809.39541666667
4823.49469565217
4718.59686363636
4705.0259047619
4547.22875
4475.92889473684
4289.57144444444
4214.1075625
