# Supplementary material for: Single-cell growth inference of Corynebacterium glutamicum reveals asymptotically linear growth
Source: eLife. 2021 Oct 4;10:e70106. doi: 10.7554/eLife.70106 (PMC8594916; doi:10.7554/eLife.70106)
Supplement: Source data 1. [file elife-70106-data1.zip › MEAN/3.190 Ti043Tf025T.txt]

3369.19890909091
3484.53246153846
3498.88533333333
3565.57211764706
3528.66177777778
3552.99110526316
3534.57735
3551.24604761905
3517.39218181818
3554.31917391304
3564.12033333333
3546.41124
3497.75376
3553.36177777778
3529.32642857143
3555.49882142857
3576.88664285714
3576.73179310345
3562.33503333333
3565.01616129032
3551.783
3553.73093548387
3497.22
3489.60321212121
3465.70012121212
3411.48175757576
3394.11336363636
3420.24847058824
3402.84617647059
3408.66823529412
3450.4012
3401.34417142857
3379.84422222222
3372.83191666667
3349.16797222222
3347.08854054054
3335.75332432432
3314.27805405405
3283.68581578947
3249.07784210526
3218.919
3185.69802631579
3175.89881578947
3186.97889473684
3164.05228947368
3115.90218421053
3110.60817948718
3126.83612820513
3112.38553846154
3077.38533333333
3060.5912
3051.688075
3046.175025
3050.483225
3038.448675
2993.906525
2974.9345
3000.40936585366
3020.59141463415
3015.53668292683
3006.76407142857
3009.72804761905
3035.015
3063.97307142857
3074.62061904762
3071.75081395349
3062.86886046512
3085.3151627907
3127.27762790698
3147.33753488372
3156.96520930233
3152.715
3168.32972727273
3211.47836363636
3266.49111363636
3336.17102272727
3379.43475
3395.03204545455
3413.68535555556
3424.35208888889
3494.25328888889
3601.37253333333
3676.60557777778
3740.51947727273
3777.17775555556
3804.93131111111
3827.2932
3816.62857777778
3801.30693333333
3766.32884444444
3718.85420454545
3706.13875
3678.75554545455
3636.02869767442
3552.57463636364
3465.11711363636
3439.21959090909
3379.604
3311.56743181818
3223.85546511628
3149.83681818182
3114.087
3114.52254761905
3082.14186046512
3021.05474418605
2958.80895121951
2929.28848780488
2920.20692857143
2914.42311904762
2902.03623809524
2882.2394047619
2854.0330952381
2808.83238095238
2791.5685952381
2814.64914285714
2804.75230952381
2770.28316666667
2744.84638095238
2741.66616666667
2750.2375952381
2733.63769047619
2713.19830952381
2712.23780952381
2701.95943902439
2686.83812195122
2657.22297560976
2645.46958536585
2665.14975609756
2675.73924390244
2649.645575
2625.437725
2630.0644
2614.265925
2613.590625
2636.126175
2657.6641
2693.56405
2726.976475
2731.651525
2717.30825
2680.045775
2640.23515384615
2624.99364102564
2625.70282051282
2658.2151025641
2682.87651282051
2670.99155263158
2665.0825
2636.50476315789
2612.42771052632
2654.84668421053
2674.03426315789
2640.68668421053
2652.18063157895
2679.19718421053
2695.65439473684
2707.63378378378
2723.29167567568
2705.23554054054
2687.20616216216
2700.67140540541
2687.89094594595
2679.91808108108
2699.32775675676
2704.77013513514
2708.81410810811
2742.58997297297
2789.05027027027
2794.426
2763.474
2738.83863888889
2759.77672222222
2781.81458333333
2796.05705555556
2827.86775
2839.74933333333
2814.56966666667
2814.08075
2853.13668571429
2905.82902857143
2928.64491428571
2915.96045714286
2905.54374285714
2927.46102857143
2962.83391428571
2975.8606
2972.5164
2994.23314285714
3036.68728571429
3067.26717142857
3111.61294285714
3180.29497142857
3168.67674285714
3211.77568571429
3251.47377142857
3234.42154285714
3234.79597142857
3270.05431428571
3261.88565714286
3260.41144117647
3318.34085294118
3362.39879411765
3373.07232352941
3403.88805882353
3453.36614705882
3470.36266666667
3499.89248484848
3498.90236363636
3496.16091176471
3511.88632352941
3541.18208823529
3526.93709090909
3491.30081818182
3493.50154545455
3539.09803030303
3577.9465
3609.129125
3636.38353125
3625.14112903226
3614.566
3626.79463333333
3672.45006666667
3686.4032
3665.06573333333
3634.87024137931
3611.6184137931
3589.05892592593
3646.33111111111
3650.95680769231
3637.08307692308
3672.38646153846
3678.5055
3641.80783333333
3564.01918181818
3548.00081818182
3515.0848
3498.18684210526
3463.84833333333
3419.6700625
3454.42242857143
3421.49830769231
3364.154
3291.819625
3167.01175
3114.651
