# Supplementary material for: Single-cell growth inference of Corynebacterium glutamicum reveals asymptotically linear growth
Source: eLife. 2021 Oct 4;10:e70106. doi: 10.7554/eLife.70106 (PMC8594916; doi:10.7554/eLife.70106)
Supplement: Source data 1. [file elife-70106-data1.zip › MEAN/3.538 Ti011Tf026T.txt]

5253.69926666667
5249.253
5391.86163157895
5379.51385
5394.79719047619
5329.40269565217
5377.71542307692
5364.98992307692
5373.47725925926
5351.54396296296
5269.53628571429
5236.30434482759
5190.27253333333
5158.12325806452
5078.03277419355
5069.21403125
5126.4
5109.82963636364
5091.82018181818
5069.03191176471
5017.97694285714
5040.90958333333
5005.62161111111
4940.66588888889
4887.20916666667
4861.33638888889
4816.84633333333
4733.21752777778
4687.64981081081
4659.64186486487
4622.73967567568
4598.01324324324
4584.15864864865
4550.54259459459
4509.56632432432
4495.03307894737
4427.27402564103
4352.17384615385
4308.68433333333
4278.41207692308
4256.37553846154
4255.06466666667
4223.83707692308
4154.60425641026
4110.763425
4108.00585
4097.00215
4051.899325
3982.43845
3908.852675
3879.796325
3907.161125
3907.48875609756
3848.78451219512
3815.52909756098
3775.49795121951
3747.29107317073
3756.12951219512
3733.64897560976
3688.52702439024
3661.54880487805
3632.5123902439
3641.60926829268
3651.20568292683
3601.64792682927
3559.37436585366
3546.27090243902
3519.63973170732
3481.2526097561
3427.13312195122
3381.22748780488
3375.81869047619
3348.57019047619
3346.23407142857
3383.97835714286
3400.08654761905
3381.20469047619
3367.63152380952
3355.4284047619
3331.91235714286
3298.22307142857
3297.32311904762
3327.71385714286
3317.9260952381
3279.91595238095
3238.52197619048
3204.47352380952
3201.88553658537
3182.34512195122
3197.81948780488
3219.61802380952
3186.33073809524
3198.15219047619
3215.93064285714
3238.63447619048
3222.35385365854
3199.95243902439
3170.6876097561
3174.51690243902
3192.75212195122
3157.53119512195
3139.0423902439
3155.31063414634
3172.03373809524
3176.29673809524
3189.30761904762
3208.88352380952
3203.95621428571
3176.31983333333
3188.40428571429
3233.5265952381
3254.18830952381
3269.11376190476
3295.79680952381
3321.24335714286
3342.77241860465
3356.0531627907
3362.97409302326
3375.59244186046
3420.22525581395
3473.96551162791
3497.49727906977
3514.76527906977
3560.54002325581
3637.34946511628
3748.64986046512
3848.55655813953
3936.70430232558
4051.15948837209
4174.41560465116
4260.83713953488
4350.28039534884
4434.26446511628
4477.69648837209
4475.67872093023
4486.23621428571
4508.88795348837
4440.49574418605
4340.47620930233
4274.15981395349
4209.74109302326
4124.2418372093
4014.57120930233
3902.39760465116
3772.48
3658.05493023256
3605.97144186047
3572.38269767442
3511.81095348837
3457.60518604651
3429.99760465116
3414.43395348837
3381.62358139535
3324.20651162791
3262.87239534884
3232.80879069767
3220.88488372093
3214.16427906977
3228.8401627907
3229.6296744186
3193.7254047619
3142.65419047619
3083.23026190476
3022.08176190476
2999.41369047619
3000.96511904762
2989.39078571429
2990.014
2990.32023809524
2978.08983333333
2972.21221428571
2983.51616666667
2991.77392857143
2989.38195238095
2989.9319047619
3002.18370731707
3029.55404878049
3034.86151219512
3020.76324390244
3018.76609756098
3024.62536585366
3025.89190243902
3024.35773170732
3042.0693902439
3077.19702439024
3083.10868292683
3050.0637804878
3041.84712195122
3088.94019512195
3138.79414634146
3138.31653658537
3151.5247804878
3217.311875
3252.7838
3254.87075
3257.302925
3263.899225
3286.325675
3333.869175
3366.665875
3374.51129268293
3381.26241463415
3370.47314634146
3379.16626829268
3426.37534146341
3470.25319512195
3508.64714634146
3537.65658536585
3546.94136585366
3564.07475609756
3597.5673902439
3622.25117073171
3658.73570731707
3695.14419512195
3720.23287804878
3739.57026829268
3756.15217073171
3821.4116
3889.42933333333
3904.0288974359
3896.102
3926.56765
4003.39845
4059.49225
4057.396775
4058.781325
4058.32955
4065.26645
4160.615325
4248.6262
4267.551025
4309.51071794872
4358.15712820513
4406.93853846154
4465.62364102564
4533.34707692308
4582.71681578947
4618.02884210526
4631.97210526316
4661.84323684211
4716.41728947368
4754.592
4795.51145945946
4807.49521621622
4832.3987027027
4846.20235135135
4855.89747222222
4882.64608333333
4962.36928571429
4977.07962857143
4920.76176470588
4867.79382352941
4878.42051515152
4853.81615151515
4856.47540625
4854.215125
4865.07980645161
4845.24461290323
4865.09513793103
4843.92393103448
4830.18865517241
4802.75589655172
4848.93196153846
4784.33823076923
4752.67004166667
4659.33
4706.2615
4602.7557
4471.54316666667
4288.89138888889
4284.08535714286
4151.947
4074.62
