# Supplementary material for: Single-cell growth inference of Corynebacterium glutamicum reveals asymptotically linear growth
Source: eLife. 2021 Oct 4;10:e70106. doi: 10.7554/eLife.70106 (PMC8594916; doi:10.7554/eLife.70106)
Supplement: Source data 1. [file elife-70106-data1.zip › MEAN/3.988 Ti005Tf033T.txt]

4773.577
4786.24283333333
4618.83091666667
4658.23116666667
4812.065
4847.19958823529
4815.23029411765
4815.56815
4860.6693
4895.01771428571
4864.38840909091
4825.78554545455
4822.38965217391
4875.42920833333
4921.61103846154
4955.3445
4963.09403703704
4911.64662962963
4834.60603571429
4813.08244827586
4838.60834482759
4846.25844827586
4821.5016
4873.67087096774
4869.087
4824.92603225806
4747.087625
4647.5286875
4567.73142424242
4508.80160606061
4455.56424242424
4426.69738235294
4412.28347058824
4424.39558823529
4397.23947058824
4333.90664705882
4260.72231428571
4215.20608333333
4203.97041666667
4180.96908333333
4096.26469444444
4007.69291666667
3932.07744444444
3866.62575
3845.21480555556
3843.96791891892
3823.89118918919
3770.21364864865
3697.61397297297
3653.07981081081
3636.39943243243
3595.43318918919
3510.77854054054
3464.17578947368
3487.03857894737
3472.16631578947
3412.73240540541
3380.226
3375.81491891892
3381.49543243243
3384.23616216216
3338.6312972973
3278.72194594595
3266.78440540541
3267.94797297297
3222.9
3172.14713157895
3159.188
3119.40112820513
3075.8582972973
3074.61045945946
3087.28071052632
3066.93840540541
3026.88459459459
3017.62802631579
3027.02627027027
3003.83216216216
2969.41376315789
2939.4452972973
2906.97618918919
2915.50236842105
2946.55794736842
2928.37552631579
2895.38507894737
2882.00805263158
2887.58939473684
2876.07605263158
2847.4425
2839.53481578947
2844.72189473684
2825.52247368421
2795.15526315789
2765.70223076923
2730.88515384615
2734.0937948718
2746.495
2739.15007692308
2744.06325641026
2747.03015384615
2745.67915384615
2747.20173684211
2733.80394736842
2734.85765789474
2748.26242105263
2745.71344736842
2752.12586842105
2746.93236842105
2716.45621052632
2706.56461538462
2724.23917948718
2743.57582051282
2733.55312820513
2718.72028205128
2729.11158974359
2741.9521025641
2742.49112820513
2745.46784615385
2764.60046153846
2795.64269230769
2821.7111025641
2837.45051282051
2857.4018974359
2874.78053846154
2865.53905128205
2867.188875
2890.22615
2936.789675
2996.1179
3047.14445
3115.47845
3162.5637
3176.3059
3213.36525
3259.855125
3325.146575
3442.5911
3551.66735
3620.05341463415
3722.72280487805
3850.52795121951
3967.082
4083.06692857143
4247.00335714286
4454.40621428571
4638.19340476191
4809.24730952381
4973.00142857143
5104.80085714286
5151.64655813954
5236.12755813953
5331.87160465116
5390.09009302326
5385.14974418605
5342.53244186047
5233.24197674419
5098.4023255814
4886.75638636364
4719.53086363636
4564.70318181818
4376.06838636364
4125.8615
3921.05545454545
3800.85161363636
3671.91804545455
3518.82284444444
3449.19733333333
3380.03666666667
3289.22008888889
3224.92477777778
3211.18775555556
3196.07971111111
3174.88993333333
3149.8927173913
3126.22702173913
3100.28084782609
3078.4722173913
3060.15565217391
3022.37515217391
2967.32902173913
2933.01445652174
2910.2987173913
2887.12730434783
2871.73587234043
2867.07753191489
2842.50608510638
2802.43231914894
2764.86636170213
2767.30440425532
2774.29474468085
2747.35489361702
2744.8539787234
2757.17808510638
2746.46229787234
2729.58893617021
2715.99525531915
2710.31591489362
2726.32008510638
2757.70421276596
2778.54019148936
2769.96512765957
2756.69174468085
2745.68414893617
2727.36574468085
2722.82342553191
2746.91465957447
2762.73093617021
2776.84168085106
2760.0326875
2748.91555319149
2768.84555319149
2764.71275
2759.36191489362
2782.04613043478
2792.32336170213
2790.47910638298
2797.3907173913
2804.44817021277
2797.042125
2798.12010638298
2824.00687234043
2851.74975
2866.73352173913
2874.9037826087
2885.82668085106
2907.46787234043
2948.78986956522
2957.72914893617
2936.99459574468
2960.61130434783
3007.94954347826
3036.22268085106
3064.3942
3077.24355555556
3083.92145652174
3102.52995652174
3109.04735555556
3144.62669565217
3202.85769565217
3227.31386666667
3252.63957777778
3300.53873333333
3346.72456818182
3384.22302272727
3400.25073333333
3419.67863636364
3476.01525
3535.59142222222
3565.97433333333
3576.73264444444
3585.14264444444
3604.12455555556
3633.72597777778
3656.40397727273
3700.33638636364
3775.94570454545
3813.27043181818
3827.678
3856.01509090909
3878.69347727273
3889.78806818182
3881.70327272727
3902.11795454545
3975.14743181818
4031.02040909091
4077.05434090909
4098.38604651163
4101.49660465116
4104.34160465116
4095.93058139535
4123.77088372093
4181.40379069767
4213.38483333333
4225.58597619048
4250.20478571429
4266.23964285714
4303.76012195122
4335.57970731707
4370.918525
4364.82215
4375.66925
4421.354675
4468.53197435897
4444.61151282051
4447.43168421053
4471.994
4544.88205405405
4602.52891891892
4633.14383783784
4567.69616666667
4516.43668571429
4450.7178
4458.64460606061
4396.69790909091
4359.99875
4294.62975
4274.8487
4174.18196666667
4141.17485714286
4067.50510714286
3986.77585185185
3894.45173076923
3798.6906
3719.827375
3739.14319047619
3681.29976190476
3655.37547058824
3503.57329411765
3346.36513333333
