# Supplementary material for: Single-cell growth inference of Corynebacterium glutamicum reveals asymptotically linear growth
Source: eLife. 2021 Oct 4;10:e70106. doi: 10.7554/eLife.70106 (PMC8594916; doi:10.7554/eLife.70106)
Supplement: Source data 1. [file elife-70106-data1.zip › MEAN/2.355 Ti003Tf007T.txt]

3027.6058
3017.48641176471
3097.78933333333
3159.60845
3219.09454545455
3217.00475
3264.36408333333
3312.61657692308
3345.52876923077
3329.645
3329.54789285714
3405.9467
3406.4603
3384.37823333333
3405.77940625
3450.21803125
3456.57188235294
3472.28985294118
3487.365
3486.62720588235
3493.82886111111
3528.44344444444
3507.69113888889
3492.33272222222
3519.74010810811
3520.40408108108
3466.18028947368
3428.38965789474
3436.56060526316
3451.63002631579
3439.27663157895
3419.18864102564
3436.10579487179
3388.66705128205
3393.50855
3435.2039
3435.21690243902
3377.39180487805
3343.70856097561
3363.751
3339.26824390244
3273.7792195122
3241.9470952381
3228.38535714286
3241.57461904762
3266.14097619048
3249.03502380952
3226.28752380952
3218.99861904762
3218.126
3189.65430232558
3137.301
3127.58848837209
3099.27379545455
3064.32734090909
3033.25411363636
3011.38979545455
2976.07281818182
2966.73961363636
2994.07947727273
3002.81272727273
2968.43520454545
2923.024
2908.35475555556
2894.20737777778
2882.2552173913
2878.7515
2884.24345652174
2877.0934
2836.37748888889
2804.29113333333
2800.00457777778
2790.30211111111
2763.0622826087
2739.50491304348
2734.76154347826
2726.72823913043
2724.48047826087
2736.65260869565
2724.22193478261
2703.47086956522
2702.80139130435
2687.34491304348
2653.30873913043
2620.57417391304
2599.09280434783
2600.52423913044
2604.20147826087
2606.51417391304
2616.06217391304
2606.05254347826
2589.49563043478
2583.06567391304
2549.17097826087
2567.87595744681
2573.47470212766
2561.95629787234
2559.29034042553
2566.83682978723
2557.21502173913
2535.91563043478
2525.52515217391
2523.46068888889
2550.58004444444
2566.38928888889
2551.62397777778
2527.4724
2528.51757777778
2534.27384444444
2507.85188888889
2491.26628888889
2504.99882222222
2516.14131111111
2500.67591111111
2496.5117826087
2486.18243478261
2472.08386363636
2473.3298
2469.60058695652
2477.21486666667
2481.38848888889
2465.50057777778
2455.27477272727
2456.60893181818
2457.98375
2481.776
2493.07086046512
2494.95890909091
2488.08981818182
2468.36765116279
2494.08972727273
2556.37640909091
2562.29676190476
2572.33962790698
2580.29906976744
2536.943
2524.4984047619
2531.42778571429
2554.24547619048
2566.68473170732
2602.74902439024
2595.898725
2587.65441025641
2607.12958974359
2655.58161538462
2661.75471052632
2663.41055263158
2691.68244736842
2672.10389189189
2656.09016216216
2636.01230555556
2662.32372222222
2645.60164705882
2602.90064705882
2606.88126470588
2596.34542424242
2594.33381818182
2622.95321875
2675.27634375
2702.49622580645
2729.78493333333
2739.09982758621
2716.30966666667
2731.15968965517
2760.56435714286
2758.59785185185
2713.42746153846
2694.12396153846
2693.19579166667
2737.56064
2799.94247826087
2795.46480952381
2787.14923809524
2820.97455555556
2804.36388888889
2817.8338125
2848.40075
2867.33071428571
2856.3342
2878.2025
