# Supplementary material for: Single-cell growth inference of Corynebacterium glutamicum reveals asymptotically linear growth
Source: eLife. 2021 Oct 4;10:e70106. doi: 10.7554/eLife.70106 (PMC8594916; doi:10.7554/eLife.70106)
Supplement: Source data 1. [file elife-70106-data1.zip › MEAN/2.391 Ti004Tf007T.txt]

3330.5
3408.86327272727
3393.0888
3488.973875
3579.30617647059
3604.36355
3654.3396
3700.13039130435
3742.09082608696
3756.30296
3793.12584
3811.16548148148
3842.08811111111
3826.45617241379
3798.89206896552
3782.10406666667
3774.133
3738.18265625
3738.5885
3770.17540625
3781.49775
3791.01941176471
3807.55723529412
3802.21837142857
3770.84242857143
3768.87048571429
3762.33236111111
3750.31688888889
3752.00243243243
3739.40775675676
3674.37664864865
3593.00218918919
3550.09778378378
3547.44324324324
3544.45915384615
3533.03905128205
3503.24915384615
3471.78471794872
3459.19079487179
3439.79317948718
3398.68505
3367.4989
3350.1031
3334.300825
3300.94735
3257.449075
3232.4633902439
3235.867
3235.39182926829
3211.58643902439
3189.37764285714
3167.3840952381
3148.088
3158.56092857143
3138.21514285714
3079.46933333333
3051.83707142857
3049.84038095238
3026.15533333333
2997.81814285714
2994.56471428571
2982.09619047619
2948.93416666667
2916.77914285714
2886.36130952381
2873.93621428571
2868.83638095238
2870.63748837209
2868.24925581395
2861.38806976744
2836.58834883721
2814.2501627907
2816.41870454545
2787.06434090909
2738.30875
2709.90125
2691.87245454545
2679.20220454545
2676.47413636364
2674.45559090909
2661.84870454545
2655.69352272727
2644.36888636364
2623.07120454545
2609.33065909091
2598.62293181818
2594.36547727273
2573.90684090909
2558.05202272727
2523.11834090909
2479.17047727273
2481.52029545455
2513.71342222222
2529.88055555556
2525.73962222222
2490.04788888889
2453.27484444444
2468.66728888889
2498.08868888889
2492.06208888889
2478.15971111111
2457.69138636364
2443.97786363636
2436.79747727273
2419.24015909091
2419.92427272727
2430.48681818182
2429.52368181818
2423.10404545455
2423.20404545455
2417.10272727273
2411.67056818182
2421.42427272727
2420.21765909091
2404.15945454545
2396.00031818182
2389.18775555556
2400.87744444444
2448.41245454545
2458.83184090909
2404.50815909091
2371.17843181818
2374.35434090909
2386.39815909091
2399.31638636364
2416.16577272727
2427.97397674419
2427.66145454545
2390.85379545455
2371.17581818182
2408.72040909091
2443.53304545455
2429.5268372093
2430.923
2443.94328571429
2468.49235714286
2482.13604761905
2462.2810952381
2441.35545238095
2440.83776190476
2451.78792857143
2479.41688095238
2495.1365
2500.17116666667
2526.35885714286
2551.53152380952
2572.34316666667
2575.499825
2597.734975
2609.7233
2623.200425
2646.231775
2674.4309
2699.01692105263
2760.87434210526
2829.30334210526
2870.30765789474
2875.73483333333
2904.16347222222
2941.66833333333
2979.44314285714
2975.28526470588
3048.90582352941
3050.40141176471
3075.324
3089.6915625
3094.4815483871
3148.0354
3098.03762068966
3132.63128571429
3202.84492857143
3219.3375
3211.65976923077
3223.510875
3222.690375
3181.38627272727
3190.19109090909
3285.585
3295.6203
3281.69447368421
3322.1186875
3357.40466666667
3285.92685714286
