# Supplementary material for: Single-cell growth inference of Corynebacterium glutamicum reveals asymptotically linear growth
Source: eLife. 2021 Oct 4;10:e70106. doi: 10.7554/eLife.70106 (PMC8594916; doi:10.7554/eLife.70106)
Supplement: Source data 1. [file elife-70106-data1.zip › MEAN/2.128 Ti044Tf023T.txt]

6077.60553846154
6051.21029411765
6006.81123529412
5962.48876470588
6000.9257
5923.1123
5839.35777272727
5773.65595454545
5729.62609090909
5688.435
5604.96046153846
5594.79224
5626.69603703704
5605.87492592593
5519.2527037037
5481.11651724138
5438.01437931035
5368.80824137931
5338.1207
5319.15438709677
5263.87361290323
5228.40861290323
5158.5575625
5083.4885483871
5031.02558064516
5046.51978787879
5053.299375
5032.14215151515
4964.61684375
4873.9526875
4802.81817647059
4750.61573529412
4705.64476470588
4675.54322857143
4628.37314705882
4569.68429411765
4532.06008571429
4519.38388571429
4479.08594285714
4413.68561111111
4350.6358
4300.87437837838
4240.81438888889
4231.32833333333
4198.21747222222
4119.15516666667
4074.63255555556
4048.40727777778
4007.68789189189
3988.98989473684
3974.46923684211
3904.30057894737
3849.53505263158
3835.82286842105
3828.56202631579
3808.13407894737
3769.16660526316
3733.17843589744
3720.37584615385
3732.41164102564
3733.57512820513
3682.81461538462
3631.42455
3585.370025
3554.42180487805
3526.77643902439
3497.35719512195
3471.09512195122
3445.35743902439
3381.31269047619
3332.50664285714
3331.0655
3334.9024047619
3328.54521428571
3335.02628571429
3339.437
3343.31078571429
3324.03765116279
3268.96420930233
3245.08211627907
3245.26581395349
3217.93611627907
3209.42744186047
3204.19662790698
3193.54740909091
3178.65631818182
3198.74997727273
3225.59434090909
3189.22440909091
3154.25397727273
3163.32897727273
3161.07104545455
3142.82613636364
3132.02147727273
3126.52111363636
3128.22790909091
3133.41829545455
3134.36290909091
3137.11386363636
3132.71479545455
3094.89606818182
3067.936
3086.30447727273
3068.67420454545
3065.70911363636
3073.51325
3072.28104545455
3085.12179545455
3102.55697727273
3113.79731818182
3137.63231818182
3165.94634883721
3171.27602325581
3149.14281395349
3093.01088095238
3112.04119047619
3150.4574047619
3154.98507142857
3149.7985952381
3189.18961904762
3237.29519047619
3258.26417073171
3220.964025
3242.3708
3286.59205
3326.976025
3358.15484615385
3366.98692307692
3427.06558974359
3449.14813157895
3469.32859459459
3471.79451351351
3478.10824324324
3490.09664864865
3561.724
3618.84202777778
3648.88111111111
3679.42961111111
3752.30157142857
3753.92541176471
3788.45308823529
3806.41176470588
3883.7314375
4015.72521875
4009.45940625
4076.87927586207
4079.98556666667
4116.59968965517
4127.60185714286
4099.23811111111
4156.84673076923
4204.91130769231
4246.21412
4149.82129166667
4140.95091304348
4116.17095238095
4118.2836
4204.68611764706
4163.25514285714
4011.30707692308
3904.39709090909
3845.336
