# Supplementary material for: Single-cell growth inference of Corynebacterium glutamicum reveals asymptotically linear growth
Source: eLife. 2021 Oct 4;10:e70106. doi: 10.7554/eLife.70106 (PMC8594916; doi:10.7554/eLife.70106)
Supplement: Source data 1. [file elife-70106-data1.zip › MEAN/2.995 Ti033Tf023T.txt]

4890.474
4719.65225
4754.6501
4787.64857142857
4800.0504375
4751.36870588235
4707.33631578947
4694.5128
4648.1285
4630.64391304348
4673.458
4696.66664
4667.82326923077
4664.15362962963
4745.82860714286
4786.01975862069
4761.16062068965
4770.98396666667
4810.72393548387
4817.09596774194
4790.23990625
4709.322125
4688.51978125
4725.61120588235
4687.68685294118
4667.40311428571
4639.97785714286
4599.37617142857
4543.96337142857
4550.37730555556
4569.61469444444
4586.12464864865
4582.4622972973
4568.32694594595
4519.59815789474
4424.97436842105
4362.41131578947
4373.86015789474
4434.80735897436
4427.50564102564
4377.12041025641
4340.95564102564
4328.45760526316
4346.55481578947
4312.12923076923
4232.10871794872
4183.471
4156.57687179487
4152.5586
4156.887875
4127.089075
4088.240475
4071.45545
4040.24817948718
4051.156425
4051.9221
4032.4736
4003.2461
3965.343125
3928.401775
3943.23290243902
3967.56656097561
3966.67141463415
3921.36575609756
3887.57046341463
3901.70426829268
3911.36583333333
3884.29497619048
3864.00671428571
3837.93326190476
3809.79102380952
3792.87273809524
3777.63161904762
3752.51476190476
3721.27061904762
3712.34102380952
3681.65442857143
3641.32335714286
3616.8161627907
3603.04586046512
3588.98795238095
3601.5755
3627.31721428571
3630.73947619048
3603.92933333333
3576.55885714286
3555.90038095238
3544.48533333333
3530.29595238095
3514.92655813953
3501.32139534884
3521.62395238095
3509.39228571429
3492.30780952381
3482.54383333333
3474.0065952381
3444.64178571429
3417.92526190476
3417.08338095238
3405.03076190476
3402.66816666667
3394.15883333333
3352.65229268293
3349.6916097561
3360.16397560976
3367.66082926829
3355.6887804878
3343.6157804878
3337.30085365854
3316.18856097561
3290.31634146341
3331.56143902439
3308.88290243902
3285.62443902439
3257.41953658537
3207.38385365854
3176.16702439024
3193.39751219512
3210.2063902439
3207.05270731707
3194.52012195122
3174.45417073171
3143.70795121951
3143.37831707317
3173.49868292683
3181.01385365854
3169.04812195122
3153.98163414634
3115.21629268293
3108.18683333333
3083.0065952381
3071.54164285714
3043.37380952381
3014.31164285714
2977.66488095238
2980.78476190476
2983.56214285714
2975.10752380952
2976.16330952381
2973.63621428571
2954.01226190476
2952.80097619048
2957.28023809524
2964.421
2986.9908372093
2976.42804651163
2953.7171627907
2951.59169767442
2977.63574418605
2983.42665116279
2986.85288636364
2983.75508888889
2950.17453333333
2951.52137777778
2984.94042222222
2983.79013333333
2976.84202222222
2967.56788888889
2944.3496
2961.58919565217
2978.13080434783
2996.12376086957
3004.79263043478
2977.61854347826
2957.97495652174
2969.5950212766
2970.83886956522
2968.38784782609
2962.78041304348
2960.24467391304
2979.86258695652
3001.4645
3012.18795652174
3039.19976086957
3049.36632608696
3028.59780851064
2988.05834042553
2989.43165957447
3017.42023404255
3030.36123404255
3036.2967826087
3046.35355319149
3044.15238297872
3037.00921276596
3059.91078723404
3143.24423404255
3208.04445833333
3198.9255
3179.80164583333
3186.42616666667
3205.1594375
3246.99746808511
3291.46482978723
3294.90419148936
3303.39436170213
3336.03906382979
3373.47230434783
3409.74806521739
3444.95163043478
3485.51369565217
3541.23824444444
3543.68028888889
3534.45528888889
3571.09526086957
3628.19139130435
3668.06286666667
3690.7434
3706.0021627907
3715.92795348837
3761.95865116279
3789.1286744186
3807.98848837209
3829.95723809524
3827.45219047619
3791.80014285714
3796.0465
3839.35053846154
3896.18032432432
3847.59678378378
3893.75805555556
3921.83417142857
3923.64891176471
3953.19593939394
3955.6171875
3935.15190322581
3917.379
3887.72355555556
3851.68496296296
3836.1595
3798.05052380952
3755.36566666667
