# Supplementary material for: Single-cell growth inference of Corynebacterium glutamicum reveals asymptotically linear growth
Source: eLife. 2021 Oct 4;10:e70106. doi: 10.7554/eLife.70106 (PMC8594916; doi:10.7554/eLife.70106)
Supplement: Source data 1. [file elife-70106-data1.zip › MEAN/4.394 Ti011Tf019T.txt]

5106.4664375
5271.08282352941
5407.41852631579
5555.2324
5625.52385714286
5698.07277272727
5770.6052173913
5843.84584
5880.60769230769
5878.97392307692
5781.88959259259
5738.29942857143
5763.67926666667
5827.23
5856.74796774194
5854.14574193548
5746.44987878788
5675.03593939394
5718.16514705882
5770.14897142857
5698.57875
5679.60177777778
5657.84108108108
5625.34375675676
5609.02483783784
5599.67989189189
5552.15789473684
5460.32287179487
5389.05307692308
5349.25682051282
5325.17925641026
5314.35466666667
5282.13625
5213.91485
5142.515925
5137.895375
5115.311825
5024.058525
4942.30826829268
4891.31685365854
4838.22658536585
4764.50743902439
4690.31507317073
4644.56866666667
4582.77109523809
4523.06255813954
4513.23827906977
4488.82181395349
4438.9141627907
4370.19990697674
4317.69539534884
4301.991
4271.00746511628
4220.99893023256
4166.88472093023
4100.33188372093
4063.21848837209
4047.72793023256
4002.58230232558
3928.74120454545
3850.68684090909
3798.24490909091
3757.1175
3731.09870454545
3692.2915
3633.25909090909
3587.43511363636
3558.75747727273
3539.06361363636
3525.49120454545
3492.26161363636
3421.28228888889
3355.58884444444
3336.83493333333
3341.77151111111
3328.02997777778
3279.608
3237.08562222222
3224.78875555556
3188.5888
3173.35295555556
3166.52804444444
3099.41755555556
3039.34555555556
3022.34371111111
3018.41324444444
3013.54634782609
2987.31893478261
2972.4192826087
2958.13089130435
2941.72556521739
2931.95560869565
2913.30080434783
2884.08136956522
2845.25482608696
2815.63802173913
2825.40006521739
2824.31491304348
2786.92154347826
2744.17145652174
2714.98506521739
2702.91789130435
2685.39010638298
2664.9810212766
2648.45463829787
2645.7844893617
2657.05625531915
2640.56517021277
2612.57904255319
2619.61904255319
2635.66482978723
2636.12970212766
2646.36859574468
2649.24372340426
2619.82159574468
2598.25461702128
2618.71876595745
2637.54340425532
2627.11214893617
2625.84778723404
2634.2703125
2637.23829166667
2643.45260416667
2661.46304166667
2673.03985416667
2669.20502083333
2669.58029166667
2679.9460625
2692.97089583333
2702.04691666667
2702.07440425532
2710.37580851064
2719.63587234043
2722.08236170213
2719.61757446808
2703.91783333333
2718.0105625
2758.66664583333
2790.26106382979
2824.03140425532
2829.9014893617
2832.4194893617
2864.1714893617
2887.92606382979
2895.3784893617
2906.26944680851
2941.58261702128
3003.09104255319
3057.93676595745
3090.98378723404
3147.17946808511
3234.0690212766
3287.31304255319
3336.4094893617
3419.37417021277
3493.50687234043
3579.00125531915
3718.17980434783
3885.01234782609
4048.29560869565
4171.84415217391
4326.84206521739
4556.97376086957
4826.82589130435
5057.91523913044
5270.66052173913
5532.68644444444
5711.07177777778
5878.71704444444
6063.64877777778
6211.78435555556
6289.72002222222
6292.18848888889
6243.16117777778
6115.89031111111
5954.51642222222
5788.42686666667
5585.60675555556
5344.41668888889
5105.78137777778
4891.51122222222
4629.05828888889
4360.13933333333
4176.51136363636
3972.66134090909
3800.17725
3679.14565909091
3600.83556818182
3547.74443181818
3501.28063636364
3455.93370454545
3442.64743181818
3430.18422727273
3382.01388636364
3326.91488636364
3278.72536363636
3224.02555813953
3192.66683333333
3169.09019047619
3123.16469047619
3062.78671428571
3013.50592857143
2974.88923809524
2936.7900952381
2899.51769047619
2873.54395238095
2878.40352380952
2888.11564285714
2895.26776190476
2893.8285952381
2911.60069047619
2920.45657142857
2885.76935714286
2850.79033333333
2825.0679047619
2817.9080952381
2821.97911904762
2808.39830952381
2816.80323809524
2773.21988095238
2743.53280952381
2770.89036585366
2777.06119512195
2768.15146341463
2768.51165853659
2769.22029268293
2762.03526829268
2759.85595121951
2757.56948780488
2739.7436097561
2732.3462195122
2756.94743902439
2778.18731707317
2784.79824390244
2796.98234146341
2798.42885365854
2784.04331707317
2799.42197560976
2842.61082926829
2853.04014634146
2833.597
2825.32065853659
2850.02985365854
2898.43304878049
2938.63946341463
2947.391
2934.00157142857
2956.49207142857
3002.18230952381
3011.31642857143
3001.23366666667
3027.61076190476
3046.8719047619
3035.3424047619
3032.10673809524
3071.10988095238
3128.64973809524
3164.10330952381
3199.24838095238
3257.54011904762
3337.44864285714
3396.39869047619
3430.62919047619
3473.86571428571
3503.95073809524
3511.6650952381
3522.66223809524
3535.82819047619
3546.1994047619
3558.12634883721
3592.52142857143
3671.18564285714
3767.1981627907
3827.05446511628
3859.02955813953
3871.49425581395
3902.10493023256
3952.85020930233
4010.38623255814
4057.11111627907
4078.84890697674
4113.4341627907
4179.74464285714
4216.74623809524
4241.12114285714
4284.69235714286
4319.85369047619
4338.85585714286
4352.95188095238
4377.63297619048
4425.08942857143
4473.78952380952
4519.198
4550.41342857143
4553.77188095238
4553.30428571429
4595.30890243902
4652.4303902439
4688.69975609756
4723.87473170732
4751.90204878049
4782.448925
4804.02764102564
4823.8232051282
4803.673
4799.16312820513
4812.342
4782.53852631579
4759.63221052632
4784.49581081081
4806.70677777778
4801.84083333333
4771.19566666667
4785.93285714286
4762.88768571429
4738.17541176471
4753.61042424242
4714.31287878788
4666.27581818182
4642.96628125
4617.37183870968
4605.2778
4606.91355172414
4590.48339285714
4530.54651851852
4458.81792307692
4437.10512
4401.52245833333
4289.42247826087
4223.67766666667
4148.15245
4076.60283333333
4040.721375
3917.7775
3798.33009090909
3721.87411111111
3561.2474
3836.691
