# Supplementary material for: Single-cell growth inference of Corynebacterium glutamicum reveals asymptotically linear growth
Source: eLife. 2021 Oct 4;10:e70106. doi: 10.7554/eLife.70106 (PMC8594916; doi:10.7554/eLife.70106)
Supplement: Source data 1. [file elife-70106-data1.zip › MEAN/2.422 Ti003Tf023T.txt]

10263.6713846154
10340.8350714286
10376.1577333333
10521.5345882353
10433.9408333333
10400.3366315789
10373.24465
10400.4431904762
10512.6087727273
10680.2180434783
10655.7009166667
10585.4115416667
10406.69076
10490.3213846154
10626.5101481481
10534.1015555556
10436.9992962963
10408.456
10399.2457586207
10274.2536896552
10142.6684482759
10094.2662
10010.1513333333
9910.33486666667
9805.92403225806
9732.638375
9707.41975
9662.0819375
9580.03296969697
9514.31367647059
9451.47814705882
9350.78355882353
9238.74674285714
9159.1262
9082.09708571429
8998.21634285714
8956.02031428571
8930.1674
8890.09030555556
8818.28694594595
8671.31324324324
8546.78516216216
8456.92654054054
8382.16013513513
8292.42821621622
8165.23272972973
8058.88378378378
7964.20597297297
7852.63745945946
7796.48562162162
7763.10110810811
7633.73618918919
7493.78471052632
7381.35876315789
7295.96392105263
7202.26878947368
7139.57481578947
7077.7315
6994.82078947368
6914.0155
6815.83736842105
6722.30071052632
6608.7527631579
6520.06665789474
6486.54684210526
6423.05305263158
6316.34939473684
6243.40042105263
6179.96271052632
6098.62710526316
6031.66734210526
5964.13957894737
5883.66731578947
5807.35743589744
5722.61771794872
5628.5381025641
5533.75376923077
5530.89956410256
5574.78853846154
5529.4351025641
5446.03438461538
5398.01015
5382.0655
5338.09185
5242.057
5166.21945
5138.9315
5152.339325
5166.74195121951
5146.79175609756
5131.76709756098
5087.22458536585
5009.877
5008.83815
5006.511825
4923.1769
4861.722025
4867.112375
4873.943225
4827.81265
4818.114875
4817.04595
4796.60405
4799.289425
4808.1583902439
4757.9972195122
4741.47485365854
4799.57856097561
4861.20780487805
4881.14748780488
4864.51170731707
4829.22019512195
4803.97814634146
4807.38492682927
4850.46745238095
4879.58319047619
4891.28297619048
4879.9064047619
4857.68461904762
4861.11838095238
4890.47971428571
4964.19202325581
5008.83865116279
5005.55674418605
4987.10751162791
4991.55769767442
4997.73427906977
4980.97237209302
4965.04637209302
4956.28304761905
4978.61042857143
5007.63802380952
5051.4305952381
5099.86859523809
5117.33957142857
5103.21065853659
5113.36517073171
5122.00682926829
5132.64878048781
5232.3747804878
5255.17833333333
5236.51264102564
5255.08492307692
5319.73284615385
5389.77156410256
5466.09320512821
5481.26505263158
5459.567
5544.16991891892
5625.77189189189
5671.5232972973
5747.95791891892
5826.05872972973
5852.36259459459
5926.31772972973
5997.65566666667
6055.89034285714
6136.77034285714
6223.49888571429
6285.59437142857
6327.83147058823
6433.20485294118
6527.71915625
6629.31115625
6686.84109375
6767.86128125
6796.45546666667
6857.50003333333
6909.56972413793
7009.64717241379
7153.396
7273.58103571429
7291.09080769231
7425.97157692308
7511.03741666667
7583.055
7625.46577272727
7604.17947368421
7703.89526315789
7793.81888235294
7818.93526666667
7907.2364
7919.1018
8003.8211
7870.45
