# Supplementary material for: Single-cell growth inference of Corynebacterium glutamicum reveals asymptotically linear growth
Source: eLife. 2021 Oct 4;10:e70106. doi: 10.7554/eLife.70106 (PMC8594916; doi:10.7554/eLife.70106)
Supplement: Source data 1. [file elife-70106-data1.zip › MEAN/3.097 Ti002Tf027T.txt]

3780.683
3816.2752
4012.88172727273
4124.15638461538
4137.402
4244.09347058824
4367.67065
4442.0235
4517.68491666667
4658.518625
4769.67168
4796.741
4879.23311111111
4969.96914285714
4990.10582758621
5073.2014137931
5075.09722580645
5118.45103225806
5213.09683870968
5265.9755
5315.3448125
5283.5706969697
5225.07388235294
5232.51794117647
5167.86651428571
5163.53317142857
5179.2688
5108.32211111111
5048.16569444444
5009.89459459459
5010.12805405405
5050.98686486487
5119.61183783784
5111.84988888889
5010.92871052632
4933.67223684211
4889.01673684211
4857.73694871795
4860.09397435897
4818.08476923077
4758.075
4738.678925
4710.35414634146
4670.37982926829
4613.34617073171
4582.50568292683
4530.357
4475.25945238095
4460.48582926829
4419.52707317073
4352.83119512195
4311.85302380952
4301.31730952381
4255.08278571429
4210.31904761905
4181.66471428571
4153.99564285714
4144.13019047619
4112.77935714286
4064.15507142857
4042.45804761905
4017.12264285714
3991.03995348837
3975.49474418605
3924.42571428571
3859.41395238095
3843.8008372093
3847.48009302326
3809.4063255814
3737.17879069767
3695.61988636364
3667.11720930233
3648.25360465116
3656.20927906977
3626.85402325581
3570.84963636364
3567.74029545455
3563.312
3545.02040909091
3511.92547727273
3498.59552272727
3491.69665909091
3476.13625
3451.39957777778
3445.2822
3432.53382222222
3403.1525
3398.92084090909
3398.57671111111
3378.03222222222
3331.43471111111
3286.60931111111
3284.46355555556
3313.94397777778
3310.43042222222
3272.78595555556
3261.20684444444
3297.4838
3312.62923913043
3302.5292826087
3323.14426666667
3371.5052
3413.95088888889
3403.32630434783
3406.6382173913
3407.95830434783
3428.79522222222
3469.52708888889
3476.43232608696
3463.57241304348
3471.07442553192
3488.717
3498.2940212766
3517.84019148936
3534.91265957447
3570.10391489362
3648.45065957447
3707.96563829787
3752.36927659574
3800.70653191489
3889.47017021277
3991.0715
4089.39029166667
4182.89061702128
4285.02736170213
4364.43025531915
4416.43610416667
4473.24116666667
4523.61970833333
4540.56674468085
4554.77236170213
4554.297
4504.43760416667
4446.09260416667
4367.06633333333
4261.08710416667
4133.93575
4049.30529166667
3968.28810416667
3869.466875
3786.51039583333
3673.12771428571
3586.98489583333
3530.59264583333
3473.81485416667
3446.71214583333
3419.45114583333
3367.00989583333
3324.51175
3278.8050625
3241.62066666667
3214.02639583333
3231.94377083333
3205.6634375
3155.39854166667
3135.19954166667
3100.10314583333
3058.98710638298
3070.94678723404
3048.86922916667
3009.15154166667
3002.85145833333
3001.60972916667
2978.54135416667
2930.77927083333
2892.35324489796
2886.37728571429
2901.2143877551
2914.64885416667
2933.86520833333
2915.64329166667
2884.0379375
2882.7910625
2891.7475
2893.92589361702
2904.2591875
2937.3498125
2941.2425
2930.88760416667
2939.4465625
2946.00395833333
2937.50519565217
2958.00953191489
2982.12330434783
2980.43170212766
2968.61767391304
2962.9507826087
2970.11915555556
3019.42471111111
3041.79224444444
3027.55331111111
3021.83013636364
3038.20447727273
3028.34875
3022.12072093023
3026.04151162791
3045.56362790698
3093.29113953488
3101.4315
3085.78814285714
3095.8785
3117.72897619048
3134.147
3168.07909756098
3187.52112195122
3208.47458974359
3247.37123076923
3278.63079487179
3296.33748717949
3309.91344736842
3328.45315789474
3368.63484210526
3396.75075675676
3414.22997297297
3435.83257142857
3509.7452
3549.59029411765
3558.17638235294
3603.034
3658.87096969697
3735.09018181818
3780.087
3820.5545
3852.9245483871
3897.99676666667
3938.59903448276
3988.17851724138
3962.43922222222
3963.20855555556
3989.91246153846
4032.22666666667
4068.36826086957
4095.724
4106.56221052632
4026.850625
3959.527125
3990.24573333333
