# Supplementary material for: Single-cell growth inference of Corynebacterium glutamicum reveals asymptotically linear growth
Source: eLife. 2021 Oct 4;10:e70106. doi: 10.7554/eLife.70106 (PMC8594916; doi:10.7554/eLife.70106)
Supplement: Source data 1. [file elife-70106-data1.zip › MEAN/2.723 Ti003Tf035T.txt]

2740.04078571429
2845.72335714286
2898.50070588235
2990.68435294118
2970.87
2964.63304761905
3058.35857142857
3084.69166666667
3113.69025
3089.80176923077
3113.89526923077
3158.05442307692
3239.01539285714
3238.73572413793
3231.24086206897
3257.4064137931
3287.3015483871
3339.76483870968
3343.19025806452
3296.00165625
3274.4793125
3307.27328125
3347.95790909091
3372.48355882353
3378.40538235294
3373.3912
3389.11511428571
3403.27074285714
3400.721
3372.00541666667
3329.27086486486
3311.29272972973
3294.96694594595
3257.88613513514
3232.15763157895
3213.33952631579
3186.94373684211
3179.82707894737
3154.07221052632
3086.25994736842
3049.15913157895
3036.86105263158
3005.0138974359
3133.87743589744
3320.44933333333
3210.315075
3015.340125
2944.367625
2933.354025
2936.316425
2956.94445
2946.14309756098
2936.60548780488
2903.84265853659
2864.45668292683
2849.79404878049
2848.54821951219
2828.19934146341
2819.75117073171
2817.65234146341
2811.58092682927
2817.07685365854
2817.18336585366
2811.22775609756
2817.81546341463
2824.8543902439
2799.76697560976
2765.18756097561
2745.07485365854
2719.90836585366
2712.74933333333
2686.55071428571
2652.01180952381
2642.86685714286
2668.30142857143
2688.00202325581
2689.19688372093
2673.04509302326
2657.80995348837
2653.33811627907
2629.56923255814
2584.88925581395
2565.81344186046
2566.71048837209
2559.66823255814
2533.05629545455
2509.69968181818
2504.44195454545
2489.12552272727
2463.0008
2479.43668888889
2505.94486666667
2506.97764444444
2504.58113333333
2486.0796
2452.39468888889
2443.0037173913
2447.66689130435
2457.60017391304
2477.31141304348
2483.19491304348
2463.39391304348
2437.092
2405.15360869565
2376.42695744681
2377.97272340426
2396.07642553191
2412.03463829787
2406.84123404255
2405.35631914894
2384.203375
2361.3959375
2340.50789583333
2335.1099375
2346.36439583333
2347.41945833333
2342.29383333333
2330.683125
2324.80135416667
2325.30902083333
2311.61495833333
2300.80091666667
2307.49839583333
2327.7306122449
2327.44551020408
2292.80648979592
2277.99046938776
2301.1486122449
2310.49751020408
2314.82826530612
2338.29742857143
2343.22832653061
2324.98095918367
2298.55326530612
2268.62708163265
2279.02024489796
2322.57393877551
2345.98989583333
2325.84708333333
2307.28066666667
2325.99933333333
2354.61210638298
2360.04025531915
2356.28161702128
2346.33334042553
2347.62282978723
2354.4375106383
2338.67429166667
2316.16591666667
2312.91325531915
2331.43406382979
2349.98270212766
2339.98529787234
2330.45623404255
2346.4364893617
2351.46295744681
2358.54663829787
2377.72836170213
2387.7202173913
2398.44513043478
2410.57276086957
2405.50882608696
2399.75015217391
2394.49436956522
2394.38139130435
2418.94255555556
2441.55052272727
2453.86156818182
2483.09522727273
2498.02752272727
2514.81640909091
2549.43140909091
2575.90829545455
2604.94472727273
2633.50873809524
2639.51783333333
2673.38411904762
2714.70457142857
2735.75769047619
2757.61371428571
2778.72005
2801.1428
2847.390775
2890.460925
2909.33281578947
2897.69247368421
2893.12744736842
2920.26694736842
2944.50211111111
2960.49511111111
2992.2894
3005.45542857143
3013.11173529412
3005.41133333333
2991.470125
2953.6885483871
2940.35877419355
2961.36982758621
2972.79310344828
2957.28937037037
2903.34444444444
2868.83717391304
2833.24791304348
2809.30576190476
2785.62185
2740.94261111111
2689.12973333333
2674.2475
2648.637
