# Supplementary material for: Single-cell growth inference of Corynebacterium glutamicum reveals asymptotically linear growth
Source: eLife. 2021 Oct 4;10:e70106. doi: 10.7554/eLife.70106 (PMC8594916; doi:10.7554/eLife.70106)
Supplement: Source data 1. [file elife-70106-data1.zip › MEAN/3.497 Ti020Tf024T.txt]

3097.007
3210.75133333333
3294.09633333333
3384.52175
3424.75211764706
3569.20858823529
3653.04205
3719.18761904762
3793.78318181818
3830.61291666667
3876.84532
3878.44007692308
3928.12018518519
4005.16967857143
4043.36751724138
4017.82806666667
3986.20216666667
3968.21732258065
3984.57160606061
4045.3953030303
4071.61996969697
4080.54775757576
4078.03482352941
4094.76523529412
4069.08974285714
4050.18302777778
4076.55919444444
4088.51516666667
4089.48466666667
4083.93635135135
4096.07843243243
4089.89251351351
4087.5927027027
4072.04235135135
4042.68102702703
4056.87921052632
4057.92284210526
4010.36507894737
3998.94242105263
4021.36734210526
4004.13264102564
3961.23995
3937.827175
3910.2313
3878.48205
3863.17015
3870.777425
3870.30945
3839.4972
3774.621775
3721.520675
3723.34675
3714.873775
3664.15845
3643.855875
3656.906
3606.06269230769
3565.46187179487
3535.55346153846
3488.01397435897
3429.368275
3390.355725
3381.154075
3365.413025
3332.485375
3304.042175
3254.7857
3203.19035
3172.310275
3141.61355
3101.592375
3053.3283
3024.4454
2997.760125
2960.37475
2933.5143
2909.559075
2888.527825
2870.8669
2850.402325
2823.15851219512
2796.45951219512
2775.14780487805
2773.91163414634
2758.08468292683
2721.15429268293
2686.68063414634
2673.51809756098
2679.89414634146
2665.85216666667
2637.03804761905
2618.14076190476
2603.76133333333
2588.04783333333
2571.25795238095
2549.40495238095
2528.88354761905
2518.37955813953
2519.96402325581
2528.17469767442
2533.15820454545
2537.42563636364
2525.35638636364
2495.23570454545
2469.047
2462.70593181818
2453.89581818182
2421.77681818182
2402.17829545455
2415.20604545455
2435.52293333333
2435.53671111111
2424.5898
2414.67315555556
2415.32668888889
2411.59275555556
2388.68346666667
2402.93233333333
2397.96330434783
2401.93013043478
2383.85982608696
2352.44626086957
2354.64473913043
2372.04773913043
2380.0797826087
2383.40330434783
2363.33782608696
2329.06352173913
2330.39008695652
2361.64115217391
2359.77919565217
2344.545
2349.48317391304
2355.77782608696
2363.38447826087
2374.11576086957
2401.17023913043
2401.0022173913
2397.1415
2394.66469565217
2385.17684782609
2394.1044893617
2397.58117021277
2386.53040425532
2376.8670212766
2381.67408510638
2383.75546808511
2381.97846808511
2389.42729787234
2398.53804255319
2393.42919148936
2389.42023404255
2403.66176595745
2409.11623404255
2402.56040425532
2398.03891489362
2396.63689361702
2405.96859574468
2423.14206521739
2433.1017173913
2454.85543478261
2476.49713043478
2470.9272173913
2449.1902826087
2434.19976086957
2436.59441304348
2450.59419565217
2465.41854347826
2476.57473913043
2494.48653333333
2515.69931111111
2529.01082222222
2528.87515555556
2510.34891111111
2494.88
2502.18013636364
2508.02272727273
2534.75359090909
2549.83254545455
2547.26827272727
2575.66763636364
2604.92815909091
2608.25068181818
2605.03095454545
2610.29379545455
2619.33856818182
2621.91204651163
2635.736
2665.29988636364
2698.98609090909
2709.98640909091
2709.30636363636
2714.92790909091
2748.84031818182
2804.10893181818
2836.50545454545
2843.63397727273
2835.72441860465
2818.41872093023
2802.77574418605
2810.19662790698
2836.14811627907
2875.56192857143
2910.26485714286
2937.797
2948.88086046512
2946.16479069767
2951.19381395349
2985.62925581395
3029.5729047619
3081.41635714286
3108.27311904762
3119.24645238095
3121.71326190476
3112.06390243902
3140.33487804878
3174.09251219512
3191.79382926829
3206.71419512195
3229.41829268293
3273.33787804878
3311.20968292683
3328.45565853659
3353.02024390244
3409.89902439024
3475.211375
3511.34897435897
3538.415475
3540.456475
3555.005825
3592.2253
3634.153625
3689.3104
3742.2978
3778.293325
3799.72112820513
3828.57730769231
3827.23339473684
3855.13813157895
3883.69855263158
3907.90018421053
3922.97642105263
3928.08468421053
3959.95439473684
3996.49094594595
4057.19164864865
4123.99858333333
4173.34413888889
4155.45783333333
4113.88413888889
4064.25294117647
4091.74411764706
4134.83326470588
4177.86429411765
4201.37821212121
4185.15659375
4250.833
4288.23726666667
4283.12583333333
4258.84739285714
4297.98532142857
4286.32234615385
4227.91773076923
4199.50330434783
4216.084
4172.05123809524
4142.66105
4131.16861111111
4169.49375
4183.46957142857
