# Supplementary material for: Single-cell growth inference of Corynebacterium glutamicum reveals asymptotically linear growth
Source: eLife. 2021 Oct 4;10:e70106. doi: 10.7554/eLife.70106 (PMC8594916; doi:10.7554/eLife.70106)
Supplement: Source data 1. [file elife-70106-data1.zip › MEAN/2.141 Ti004Tf012T.txt]

3533.96664285714
3634.28807142857
3614.46157894737
3616.70745
3654.28115
3643.24086956522
3635.05595833333
3675.92361538462
3665.38874074074
3662.26103703704
3675.53534482759
3645.62873333333
3622.50883333333
3624.55864516129
3648.82990625
3682.28181818182
3682.60463636364
3656.76079411765
3660.45864705882
3660.00541666667
3640.61497222222
3624.02030555556
3622.06677777778
3623.02308108108
3614.58402702703
3581.16647368421
3534.0605
3475.36721052632
3495.94212820513
3457.46335897436
3436.49130769231
3480.66687179487
3504.94358974359
3460.38920512821
3421.51817948718
3386.132175
3376.91045
3385.83290243902
3396.45263414634
3413.35609756098
3421.239
3388.82907317073
3363.08841463415
3374.1256097561
3383.74924390244
3376.8228372093
3371.47630232558
3342.28076744186
3294.57797674419
3239.91669767442
3201.80572093023
3157.95748837209
3133.42737209302
3137.11655813953
3144.46241860465
3107.06425581395
3064.3593255814
3054.89072093023
3050.7408372093
3056.40425581395
3062.26688372093
3043.83923255814
3021.34837209302
3002.32651162791
3001.34009090909
3006.80886363636
2988.38568181818
2958.64824444444
2940.02635555556
2936.69337777778
2962.80806666667
2940.18124444444
2885.72102222222
2888.55486666667
2897.47317777778
2873.69293333333
2830.8682
2785.05522222222
2768.00131111111
2768.57064444444
2749.62482222222
2727.15573333333
2718.86652272727
2712.60038636364
2707.75234090909
2696.05795454545
2682.51127272727
2665.6055
2628.15477272727
2612.20138636364
2642.18802272727
2656.76990909091
2653.78177272727
2636.15975
2602.31095454545
2577.37806666667
2559.95335555556
2565.44953333333
2567.81508888889
2556.13497777778
2547.44724444444
2555.43148888889
2588.29417777778
2596.01806666667
2573.81057777778
2567.35954347826
2575.23134782609
2556.54658695652
2550.11467391304
2575.38991304348
2619.92152173913
2627.14958695652
2618.91627272727
2633.46959090909
2638.50140909091
2644.9425
2676.57829545455
2696.79206818182
2694.69618181818
2698.66620454545
2727.38361363636
2768.03984090909
2797.27675
2862.65674418605
2945.94930232558
2987.49772093023
3010.33655813954
3036.7281627907
3093.63751162791
3146.7930952381
3223.35714634146
3285.24782926829
3341.13143902439
3366.829225
3428.8309
3502.79595
3559.836275
3645.99023076923
3794.81257894737
3852.22210526316
3902.79628947368
3948.58183783784
4014.8742972973
4137.78385714286
4197.50794285714
4238.6202
4253.82602941176
4233.9665
4219.55627272727
4277.10934375
4282.95825806452
4271.72203333333
4247.96827586207
4208.77953571429
4181.71088888889
4105.34166666667
4046.83747826087
4010.1984
3887.4996
3801.16615384615
3655.60222222222
3565.2098
