# Supplementary material for: Single-cell growth inference of Corynebacterium glutamicum reveals asymptotically linear growth
Source: eLife. 2021 Oct 4;10:e70106. doi: 10.7554/eLife.70106 (PMC8594916; doi:10.7554/eLife.70106)
Supplement: Source data 1. [file elife-70106-data1.zip › MEAN/2.847 Ti011Tf031T.txt]

4557.69992307692
4581.3864
4567.24994117647
4601.70389473684
4629.3057
4646.86105
4652.91657142857
4620.7765
4620.04360869565
4603.212125
4610.93936
4629.69742307692
4676.03314814815
4558.11564285714
4518.91578571429
4545.84089655172
4543.40834482759
4545.074
4511.66419354839
4506.37032258064
4493.55822580645
4483.2075
4448.958
4401.4921875
4343.80239393939
4318.2103030303
4281.61475757576
4263.81114705882
4229.93997142857
4184.80531428571
4137.07031428571
4076.20948571429
4037.90045714286
4002.53448571429
3996.39638888889
3934.50288888889
3886.24772972973
3882.66981081081
3855.44259459459
3793.624
3770.61656756757
3776.27678378378
3776.17632432432
3736.38597297297
3697.88642105263
3662.63371794872
3668.49956410256
3675.61038461538
3642.8352051282
3598.02541025641
3573.37117948718
3543.95341025641
3504.09165
3498.62958536585
3483.63517073171
3457.67543902439
3445.29704878049
3445.64965853659
3436.68619512195
3416.06692682927
3395.821
3377.40768292683
3350.93785714286
3313.49723809524
3302.88307142857
3304.15047619048
3290.41811904762
3273.52066666667
3254.89119047619
3239.13711904762
3243.79311627907
3226.36413953488
3214.17313953488
3188.37590697674
3135.3099047619
3150.70239534884
3181.22395348837
3188.42427906977
3179.84262790698
3137.42204651163
3076.87779069767
3080.30697727273
3093.84190909091
3106.49382608696
3082.83715555556
3066.10886666667
3077.48293478261
3085.29910869565
3064.6082173913
3071.88325531915
3088.03755319149
3100.59241304348
3086.84289130435
3037.97612765957
3077.79759574468
3063.93282978723
3027.72710638298
3009.66438297872
3009.80544680851
3003.75229787234
2997.45053191489
2989.68914893617
3015.63085416667
3038.27145833333
3043.60404166667
3019.91502083333
3000.72202040816
3018.95344897959
3022.97226530612
3016.99542857143
3008.85748979592
2982.66687755102
2975.64667346939
3000.21546938776
3006.30169387755
2998.56487755102
3000.97620408163
3020.82448
2999.41748
2967.90952
2963.30894
2962.82836734694
2950.88993877551
2942.81308163265
3037.71791836735
3107.99371428571
2997.82348979592
2922.12212244898
2952.19381632653
2969.59520408163
2978.19502040816
2971.79904081633
2959.98016326531
2948.57420833333
2946.99472340426
2937.72904255319
2925.45487234043
2923.08540425532
2944.86629787234
2962.34338297872
2953.63367391304
2950.08730434783
2932.46408695652
2925.67141304348
2928.31075555556
2944.948
2962.6026
2972.86862222222
2977.54077272727
2981.39352272727
2992.43972727273
3008.27193181818
3008.10623255814
3035.06276744186
3065.90476744186
3078.67080952381
3058.63511904762
3049.57261904762
3072.90983333333
3105.57230952381
3127.64385365854
3138.88029268293
3142.12753658537
3153.3998
3175.14635
3204.4042
3219.503475
3200.50633333333
3201.84053846154
3226.3131025641
3246.3428974359
3267.77086842105
3292.75686842105
3330.70094736842
3338.45862162162
3324.84148648649
3340.64091891892
3392.86251351351
3438.49725
3480.57925
3484.35845714286
3492.70488571429
3508.68142857143
3542.97717142857
3601.09111764706
3616.49814705882
3621.71715151515
3684.7716969697
3719.08621212121
3708.07393939394
3696.4810625
3709.08346875
3728.616125
3749.41025
3742.87464516129
3745.1242
3743.3962
3723.26343333333
3705.37096666667
3721.09392857143
3751.06139285714
3741.64240740741
3713.06640740741
3690.84496153846
3714.47503846154
3736.6508
3760.49629166667
3747.05847826087
3716.404
3700.46259090909
3738.76485714286
3751.80835
3733.56326315789
3719.50782352941
3740.22773333333
3634.6445
3575.24555555556
3551.9296
3557.172
