# Supplementary material for: Single-cell growth inference of Corynebacterium glutamicum reveals asymptotically linear growth
Source: eLife. 2021 Oct 4;10:e70106. doi: 10.7554/eLife.70106 (PMC8594916; doi:10.7554/eLife.70106)
Supplement: Source data 1. [file elife-70106-data1.zip › MEAN/2.677 Ti002Tf011T.txt]

5559.4649375
5582.33768421053
5650.57009090909
5704.905625
5716.18244
5715.83467857143
5693.77642857143
5672.46533333333
5643.65721875
5578.65715625
5574.08097142857
5542.64082857143
5531.44352631579
5460.84673684211
5425.35438461538
5349.1616
5280.94655
5243.82007317073
5198.70707317073
5128.66417073171
5029.8352195122
4998.94511904762
4907.85478571429
4895.282
4820.85431818182
4723.82577272727
4633.82295454545
4631.8466
4568.7896
4504.8106
4521.26036956522
4480.28434782609
4397.77567391304
4345.77917391304
4313.22665957447
4237.4485625
4187.60004166667
4203.88485416667
4209.3831875
4184.88604081633
4114.21626530612
4067.70742857143
4053.70495918367
4044.441
4029.61724489796
3998.45730612245
3999.44656
3978.03628571429
3946.43593877551
3919.72151020408
3904.37457142857
3864.85104081633
3794.57081632653
3763.67302040816
3758.2516875
3744.13204081633
3727.07375510204
3714.68757142857
3698.49448979592
3687.45624489796
3675.72710204082
3654.09434693878
3641.13424489796
3622.61834693878
3590.08573469388
3575.68251020408
3577.42795918367
3573.88214285714
3545.08329166667
3536.43577083333
3545.36977083333
3536.01658333333
3549.24997916667
3573.5775
3555.10564583333
3531.19785416667
3532.028375
3541.36591666667
3553.43614583333
3565.89327083333
3576.85008333333
3571.35675
3549.09091666667
3537.33470833333
3542.0084375
3552.6819375
3550.5968125
3567.732625
3566.93485416667
3569.55535416667
3578.268375
3605.98854166667
3628.36466666667
3619.092625
3629.11989583333
3649.99058333333
3629.70547916667
3619.99964583333
3654.70608333333
3688.32070833333
3712.01120833333
3728.84535416667
3721.2655625
3715.45010416667
3709.79545833333
3697.26304166667
3731.35852083333
3747.12179166667
3762.3830625
3757.70852083333
3734.7745
3734.1240625
3753.51872916667
3788.04504255319
3841.57725531915
3865.50076595745
3876.25931914894
3876.88425531915
3873.25808333333
3844.8821875
3827.251
3860.16233333333
3902.32970833333
3935.27172916667
3971.7665625
4000.00983333333
4009.30389583333
3998.55304166667
4009.58645833333
4076.6456875
4112.03691666667
4086.362625
4089.46875
4106.40533333333
4102.48065957447
4122.38578723404
4155.73578723404
4163.4876875
4173.22702083333
4174.65752083333
4161.02914583333
4162.65575
4218.56897916667
4302.86723404255
4336.28721276596
4327.62638297872
4307.68223913043
4275.01089130435
4251.11330434783
4252.06226086956
4287.92660869565
4331.27347826087
4355.17748888889
4379.92311111111
4381.37502222222
4362.56588888889
4392.98355555556
4444.8102
4454.42122727273
4451.49536363636
4448.23272727273
4440.35115909091
4432.48968181818
4444.60013636364
4473.09567441861
4467.85544186047
4434.9051627907
4424.97052272727
4446.70888095238
4449.33204651163
4405.97026190476
4361.7916097561
4375.91143902439
4389.76552380952
4372.03935897436
4353.53553846154
4350.31935
4352.14307692308
4348.50631578947
4338.17825641026
4323.44883333333
4328.3185
4334.36858333333
4304.56522222222
4272.97522222222
4261.71847058824
4248.3715
4289.93367647059
4333.7029375
4363.9123125
4415.20176666667
4402.8875
4399.75839285714
4399.67296428571
4349.86035714286
4299.08715384615
4254.97588461538
4291.48952173913
4209.5647826087
4134.9966
4014.28365
3981.41294444444
3903.11361538462
3759.52846153846
3699.860125
3497.342
