# Supplementary material for: Single-cell growth inference of Corynebacterium glutamicum reveals asymptotically linear growth
Source: eLife. 2021 Oct 4;10:e70106. doi: 10.7554/eLife.70106 (PMC8594916; doi:10.7554/eLife.70106)
Supplement: Source data 1. [file elife-70106-data1.zip › MEAN/3.010 Ti030Tf023T.txt]

4681.30608333333
4713.41375
4683.98075
4733.15210526316
4720.62042105263
4755.63677272727
4782.65995454545
4842.84248
4852.53048
4859.45668
4825.05888
4800.69714814815
4782.76055555556
4740.14596428571
4673.50751724138
4640.29055172414
4620.07068965517
4607.01268965517
4613.46393333333
4584.5812
4550.32616129032
4472.35861290323
4379.58929032258
4351.28835483871
4342.03232258065
4346.54809677419
4354.13609677419
4289.98348387097
4232.14627272727
4192.06884848485
4161.65836363636
4165.67824242424
4177.38515151515
4135.88093939394
4084.03609090909
4038.99547058824
3980.18858823529
3940.81
3904.76982857143
3856.28588571429
3835.05971428571
3835.25305714286
3803.47702857143
3757.68177142857
3763.77937142857
3778.65994285714
3721.89774285714
3657.38174285714
3644.48648571429
3629.71755555556
3596.12572222222
3564.77480555556
3547.14652777778
3541.26132432432
3510.63402702703
3468.44662162162
3437.29878378378
3404.03318918919
3357.91245945946
3333.30659459459
3334.39683783784
3327.63931578947
3289.18310526316
3262.58331578947
3260.16892105263
3245.80673684211
3205.25928947368
3184.739
3206.64436842105
3190.78036842105
3130.31981578947
3103.06360526316
3094.90126315789
3067.41913157895
3031.71702631579
3023.62136842105
3033.84434210526
3025.28639473684
3017.46623684211
3021.74928947368
3007.43407894737
2965.21747368421
2965.58302631579
3021.8585
3031.73765789474
2981.81447368421
2956.38489473684
2961.364
2944.27507692308
2922.824325
2916.2842
2927.10245
2921.4417
2898.25565
2907.33845
2937.102
2952.56543589744
2943.87953846154
2926.67269230769
2913.33784615385
2900.58925641026
2899.86769230769
2902.150625
2852.020625
2846.1103902439
2880.85726829268
2881.27602439024
2886.65648780488
2905.27941463415
2886.73270731707
2885.04541463415
2892.96302439024
2904.21214634146
2886.36948780488
2876.6176097561
2870.95397560976
2842.79104761905
2861.68516666667
2882.19702380952
2868.71297619048
2830.36286046512
2816.1713255814
2823.53195238095
2828.18528571429
2843.12907142857
2892.12676744186
2941.22072093023
2964.03213953488
2934.47172093023
2930.16279069767
2947.6471627907
2946.67434883721
2950.02730952381
2960.0465
2984.723
2995.42952380952
2926.36651219512
2881.07207317073
2891.451
2914.1502195122
2925.69463414634
2951.50728571429
2970.36530952381
2973.78507142857
2975.31497619048
2970.59980952381
2995.70828571429
3034.90147619048
3051.49328571429
3055.08728571429
3032.59153658537
3072.787675
3130.3087
3129.794
3106.36545
3108.1942
3090.92817948718
3100.9998974359
3131.0933
3158.05053846154
3174.76356410256
3163.86371794872
3187.39326315789
3233.80576315789
3291.29512820513
3320.56660526316
3331.03239473684
3393.48646153846
3457.56339473684
3438.84008108108
3428.08947368421
3433.50713513514
3446.30724324324
3490.75821052632
3527.77081081081
3548.46721621622
3577.51360526316
3572.02391891892
3568.92981081081
3592.217
3600.89743243243
3610.2017027027
3634.44540540541
3667.86054054054
3672.02452777778
3663.20902777778
3675.78580555556
3715.60819444444
3759.25802777778
3807.20766666667
3840.28651428571
3871.22674285714
3891.46991428571
3897.59097142857
3885.20438235294
3910.76788235294
3974.267
4008.43673529412
3983.572
3991.29266666667
3991.16818181818
3982.58645454545
4007.0386875
4080.5885625
4114.09861290323
4097.36016129032
4101.88896774194
4069.15866666667
4039.90656666667
4048.99296428571
4069.61314285714
4076.2837037037
4078.46274074074
4106.3537037037
4098.34484615385
4094.00938461538
4135.93945833333
4132.33020833333
4158.96673913043
4219.23169565217
4264.78904545454
4250.61418181818
4247.0592
4256.72566666667
4238.33482352941
4188.052625
4168.91630769231
4069.1013
4015.07575
3951.4205
4091.953
