# Supplementary material for: Single-cell growth inference of Corynebacterium glutamicum reveals asymptotically linear growth
Source: eLife. 2021 Oct 4;10:e70106. doi: 10.7554/eLife.70106 (PMC8594916; doi:10.7554/eLife.70106)
Supplement: Source data 1. [file elife-70106-data1.zip › MEAN/2.959 Ti013Tf023T.txt]

5533.44872727273
5496.05392857143
5417.18082352941
5481.95483333333
5591.23288888889
5604.8678
5549.24542857143
5552.13571428571
5574.35322727273
5538.24963636364
5481.09973913043
5410.1584
5339.53992
5265.92884615385
5209.00473076923
5143.85044444444
5119.37664285714
5095.12525
5068.23882758621
5054.14355172414
5016.362
4944.31403225806
4884.70522580645
4857.31856666667
4899.0947
4916.10925
4839.7013125
4732.134125
4673.491375
4607.06845454545
4571.67636363636
4540.38466666667
4507.19039393939
4456.89038235294
4421.8745
4389.83976470588
4351.05320588235
4320.77674285714
4292.49902857143
4238.42842857143
4191.0122
4145.552
4118.07825
4106.2155
4065.74547222222
3997.76530555556
3945.23241666667
3913.18016666667
3881.33997297297
3874.05821621622
3856.09968421053
3844.14889473684
3805.10184210526
3757.83044736842
3710.19357894737
3671.65863157895
3664.89952631579
3644.61547368421
3612.32271794872
3584.37657894737
3544.05284210526
3529.14013157895
3541.83926315789
3539.34992105263
3500.15617948718
3470.31117948718
3453.15056410256
3412.74276923077
3346.77620512821
3335.66889473684
3356.38223684211
3366.2841025641
3369.26361538462
3338.7682051282
3302.73079487179
3243.44630769231
3180.82951282051
3167.47874358974
3179.64328205128
3183.24875
3175.563375
3186.3657804878
3166.00687804878
3121.90321951219
3113.638
3115.66463414634
3092.80919512195
3082.48868292683
3092.17909756098
3071.75885714286
3083.80216666667
3066.38014285714
3048.95502380952
3051.59221428571
3037.65666666667
2991.42023809524
2949.13388095238
2927.85604761905
2916.07430952381
2921.82711904762
2926.68733333333
2912.30930952381
2881.97547619048
2851.92511904762
2842.75534883721
2834.37279069767
2824.93402325581
2812.78153488372
2797.6678372093
2804.20193023256
2787.89537209302
2757.88293023256
2764.0888372093
2756.44127906977
2749.89013953488
2739.62630232558
2722.7811627907
2714.71153488372
2692.88762790698
2656.661
2650.3933255814
2667.11423255814
2663.53048837209
2655.7153255814
2671.46546511628
2665.84918604651
2623.99523255814
2618.64490697674
2645.67423255814
2647.3871627907
2647.83404651163
2636.61254761905
2622.38083333333
2632.2166744186
2630.75269047619
2611.86481395349
2595.24020454545
2593.42055813953
2607.66976744186
2602.94827272727
2579.1143255814
2568.9424047619
2563.98372093023
2579.23973809524
2616.70366666667
2635.142
2641.12261904762
2642.68216666667
2630.81462790698
2635.29211904762
2650.78393023256
2647.58
2643.11947619048
2635.28814285714
2669.28934883721
2700.92453488372
2713.21534883721
2740.40990697674
2733.08023809524
2714.87914634146
2741.80763414634
2769.6316097561
2785.00346341463
2799.99417073171
2807.64307317073
2827.030775
2859.17115
2883.597625
2909.174225
2926.61251282051
2968.02705128205
3043.65853846154
3010.99042105263
2986.67042105263
3026.57355263158
3076.36487179487
3099.39623684211
3126.99605263158
3149.62413157895
3171.94713157895
3227.76842105263
3311.711
3362.43316216216
3406.70010810811
3441.802
3446.99637837838
3466.66291891892
3518.56216216216
3565.71456756757
3603.03333333333
3635.41888888889
3704.31822222222
3770.47977777778
3788.42665714286
3804.2288
3820.90865714286
3871.57262857143
3965.64490909091
4070.95718181818
4091.60690909091
4095.302125
4145.09440625
4165.83840625
4160.1546875
4217.986
4295.26209677419
4281.88536666667
4291.7872
4382.0239
4412.82603571429
4430.19542857143
4430.72285714286
4427.36007692308
4431.29608
4461.93633333333
4536.76741666667
4499.28354545455
4487.82014285714
4578.69080952381
4611.926
4547.90635294118
4597.34806666667
4690.02246666667
4689.16742857143
4690.7068
4728.06125
4749.132
