# Supplementary material for: Single-cell growth inference of Corynebacterium glutamicum reveals asymptotically linear growth
Source: eLife. 2021 Oct 4;10:e70106. doi: 10.7554/eLife.70106 (PMC8594916; doi:10.7554/eLife.70106)
Supplement: Source data 1. [file elife-70106-data1.zip › MEAN/3.021 Ti063Tf025T.txt]

4025.088
3928.802
3905.7850625
3913.72
3901.07942105263
3894.42847619048
3878.08422727273
3917.69682608696
3933.55879166667
3935.19554166667
4029.58119230769
4086.00774074074
4013.81225
4018.0054137931
4066.09116666667
4045.96656666667
4053.30912903226
4058.20793548387
4074.15519354839
4072.34141935484
4070.99340625
4066.98875
4058.46696875
4037.795375
3993.88151515152
3915.8803030303
3909.82478787879
3944.45660606061
3927.65718181818
3898.32454545455
3917.4783030303
3910.18057575758
3849.34124242424
3770.1128125
3728.126625
3698.83672727273
3673.64190909091
3658.61805882353
3616.65420588235
3612.86794117647
3604.45823529412
3577.73752941176
3572.35697058824
3535.87467647059
3446.96397058824
3406.69438235294
3392.56047058824
3364.25067647059
3337.48652941176
3308.631
3289.2464
3244.79877142857
3178.91474285714
3168.8966
3167.88908571429
3123.4998
3083.00945714286
3053.70382857143
3035.01282857143
3016.98225714286
2975.5698
2945.57971428571
2933.6735
2919.20186111111
2889.29794444444
2861.03755555556
2829.49202777778
2814.52105555556
2814.82625
2791.41202777778
2761.18580555556
2781.46975675676
2797.11778378378
2784.28189473684
2758.12731578947
2765.55939473684
2787.87331578947
2765.66721052632
2711.43284210526
2681.06134210526
2657.91631578947
2639.41907894737
2630.65847368421
2619.88576315789
2614.70057894737
2608.41046153846
2597.50064102564
2592.39633333333
2600.49235897436
2604.56358974359
2590.15861538462
2590.12858974359
2591.6741025641
2555.79776923077
2509.60451282051
2488.44748717949
2496.7858974359
2522.13805
2522.938225
2495.12335
2469.067975
2459.658975
2453.3021
2460.218525
2492.4696
2507.669425
2481.2338
2459.266975
2458.9421
2442.417275
2413.3217804878
2412.53817073171
2428.15943902439
2419.12441463415
2426.05073170732
2440.89648780488
2422.21958536585
2397.97434146341
2385.54270731707
2389.57970731707
2390.097
2359.93292682927
2351.63285365854
2360.7563902439
2374.009
2368.3706097561
2350.51868292683
2357.64446341463
2378.15146341463
2382.83317073171
2382.70456097561
2398.29485365854
2415.39751219512
2419.6202195122
2406.5972
2391.2424
2387.523875
2399.81553658537
2421.45163414634
2426.19531707317
2412.81319512195
2403.25015
2423.3763
2439.86465
2453.4842
2491.022
2482.58982051282
2491.12823076923
2500.67620512821
2509.27235897436
2517.74041025641
2530.91158974359
2577.71743589744
2621.26605128205
2623.37394871795
2624.19015384615
2620.997
2626.24260526316
2622.80376315789
2620.82531578947
2649.11826315789
2667.94889189189
2667.23294594595
2671.65078378378
2761.33378378378
2785.4272972973
2786.63616216216
2824.77735135135
2880.51327027027
2926.90037837838
2924.39508108108
2905.16616216216
2913.79035135135
2933.06435135135
2971.56243243243
3017.63302702703
3071.60324324324
3132.6672972973
3159.09810810811
3159.61655555556
3203.47186486486
3221.48567567568
3230.35337837838
3267.19678378378
3319.44894594595
3339.73775675676
3315.32548648649
3291.009
3339.26761111111
3406.20883333333
3443.47672222222
3446.00297222222
3460.55033333333
3492.39377777778
3514.94561111111
3508.71568571429
3503.72905882353
3528.81320588235
3583.66182352941
3588.77418181818
3607.77239393939
3591.96190625
3600.63309375
3649.7564375
3683.522625
3661.67074193548
3651.0012
3700.95396666667
3713.93965517241
3746.89631034483
3746.11448275862
3682.74844444444
3709.21477777778
3719.2715
3761.54815384615
3759.05508333333
3764.210625
3725.25652173913
3732.18913043478
3708.35566666667
3690.24947619048
3618.30905263158
3655.93942105263
3689.79411111111
3717.00794444444
3700.344375
3692.1960625
3644.88171428571
3685.43185714286
3731.9826
3748.21528571429
3885.626
