# Supplementary material for: Single-cell growth inference of Corynebacterium glutamicum reveals asymptotically linear growth
Source: eLife. 2021 Oct 4;10:e70106. doi: 10.7554/eLife.70106 (PMC8594916; doi:10.7554/eLife.70106)
Supplement: Source data 1. [file elife-70106-data1.zip › MEAN/2.251 Ti005Tf023T.txt]

5571.0669375
5548.95975
5586.22657894737
5630.57128571429
5623.26963636364
5584.84472727273
5565.69733333333
5562.3434
5520.97323076923
5543.28167857143
5514.56857142857
5465.59003333333
5499.95506666667
5488.17148387097
5424.23096774194
5429.5168125
5446.5293030303
5374.50045454545
5334.32634285714
5288.92111428571
5252.85934285714
5266.82805555556
5264.55316666667
5214.93536111111
5187.61472222222
5168.60791891892
5138.2804054054
5114.50163157895
5062.76397435897
5029.8968974359
5026.06656410256
5008.249875
4972.047675
4942.0806
4909.4319
4882.570325
4852.25270731707
4830.35687804878
4773.95802439024
4683.66485365854
4641.95721428571
4626.97261904762
4609.743
4576.73635714286
4577.562
4459.1334047619
4405.27197619048
4384.42544186047
4370.35802272727
4359.80715909091
4345.41170454545
4315.80472727273
4273.08227272727
4239.23720454545
4234.34275
4235.24318181818
4205.31338636364
4150.74897777778
4118.33402222222
4105.7152
4077.98497777778
4042.12588888889
3985.58402222222
3954.33806666667
3978.85537777778
3936.31558695652
3875.65006521739
3808.30167391304
3790.67660869565
3834.29386956522
3853.96819565217
3803.17113043478
3746.63530434783
3707.58002173913
3673.81410869565
3649.25015217391
3622.15717391304
3593.47539130435
3575.8617826087
3583.26186956522
3584.31645652174
3555.96326086957
3524.72486956522
3501.40886956522
3492.95119565217
3506.4672826087
3490.12813043478
3454.85806521739
3448.13915217391
3456.27758695652
3436.76334782609
3410.83763829787
3372.5484893617
3332.79978723404
3302.53191489362
3269.01919148936
3243.64142553192
3224.32342553191
3226.40568085106
3234.33417391304
3227.84710869565
3198.06565217391
3175.95073913043
3178.25752173913
3189.29741304348
3194.34565217391
3179.93143478261
3180.74239130435
3159.98788888889
3130.12871111111
3122.77473333333
3115.56951111111
3106.95924444444
3104.86
3089.09026666667
3066.95971111111
3066.54622727273
3108.77279545455
3125.76172727273
3094.67136363636
3080.48675
3084.59972727273
3078.79029545455
3063.28815909091
3040.6606744186
3029.80476190476
3034.97154761905
3058.31142857143
3096.11811904762
3100.90716666667
3101.71321428571
3123.66080952381
3149.56441463415
3170.82982926829
3172.07082926829
3178.41431707317
3182.787225
3176.4665
3182.00195
3221.543225
3253.09487179487
3242.50771794872
3249.05335897436
3293.95251282051
3342.57174358974
3414.12728205128
3440.23473684211
3412.91821052632
3433.065
3535.82505405405
3637.63762162162
3720.36858333333
3778.6774
3826.5315
3899.28464705882
3968.00926470588
4015.51345454545
4063.10280645161
4044.11151724138
4064.40707407407
4142.33503703704
4180.54316666667
4255.22770833333
4159.93085714286
4225.53428571429
4292.42911764706
4362.72817647059
4301.31828571429
4326.61592857143
4387.42877777778
4432.37944444444
4769.653
