# Supplementary material for: Single-cell growth inference of Corynebacterium glutamicum reveals asymptotically linear growth
Source: eLife. 2021 Oct 4;10:e70106. doi: 10.7554/eLife.70106 (PMC8594916; doi:10.7554/eLife.70106)
Supplement: Source data 1. [file elife-70106-data1.zip › MEAN/3.167 Ti004Tf030T.txt]

3221.34
3090.8766
3229.775125
3353.0246
3356.97414285714
3399.5038125
3460.10461111111
3551.88810526316
3635.85028571429
3652.51395238095
3597.025625
3624.91036
3662.101
3692.19484615385
3692.66137037037
3714.79942857143
3737.35842857143
3705.0344137931
3691.16226666667
3689.31073333333
3666.814
3641.3085625
3632.63412121212
3664.02063636364
3686.59987878788
3703.04932352941
3667.35054545455
3573.656
3615.68841176471
3642.29631428571
3654.81311428571
3634.62691428571
3613.15605714286
3593.39737837838
3575.51837837838
3556.17986486487
3548.66356756757
3559.47016216216
3561.23978947368
3563.21313157895
3540.42821052632
3499.44178947368
3488.85213157895
3481.38097368421
3450.23868421053
3417.61881578947
3365.77125641026
3337.174
3348.76102564103
3354.14594871795
3348.91474358974
3329.210875
3297.215175
3234.1675
3151.908275
3151.516225
3214.005425
3181.89675609756
3126.11880487805
3127.28407317073
3130.77190243902
3092.82746341463
3039.35092682927
3002.93190243902
2997.35758536585
2973.57026190476
2942.70230952381
2936.58338095238
2937.77466666667
2900.74597619048
2857.58676190476
2849.715
2860.86097619048
2884.90507142857
2886.48335714286
2848.17347619048
2824.03852380952
2810.26833333333
2792.38292857143
2785.5070952381
2741.95583333333
2690.43630952381
2690.24781395349
2715.31825581395
2733.50174418605
2720.95820930233
2674.56206976744
2651.25569767442
2670.16741860465
2672.0648372093
2661.41981818182
2668.53163636364
2672.78090909091
2653.40147727273
2626.48784090909
2628.497
2644.76252272727
2644.27777272727
2631.46711363636
2603.70075
2581.41017777778
2596.55824444444
2615.48835555556
2613.40002222222
2603.80146666667
2597.78142222222
2563.42475555556
2516.52248888889
2490.93684782609
2487.65182608696
2508.88834782609
2527.61386956522
2507.75956521739
2485.61538297872
2474.99655319149
2465.35919148936
2458.12027659574
2450.08093617021
2447.18961702128
2445.29814583333
2427.9288125
2404.737375
2395.63889583333
2408.313375
2417.82595833333
2420.31408333333
2425.6355625
2431.95446938776
2435.8783877551
2417.63714
2387.60052
2387.90536
2403.41352
2379.28148
2365.93156
2376.25918
2384.40046
2407.35631372549
2412.72952941176
2384.36441176471
2358.57045098039
2361.27925490196
2367.061
2365.21170588235
2371.64752941176
2368.05049019608
2356.93923529412
2355.79025490196
2371.59082352941
2393.50580392157
2407.60811764706
2420.31868627451
2414.51490196078
2391.84966666667
2392.11768627451
2396.16150980392
2397.60578431373
2368.88323529412
2344.1921372549
2369.79529411765
2410.79788235294
2432.12039215686
2430.37515686274
2423.39250980392
2442.21245098039
2451.32498039216
2432.17009803922
2418.05641176471
2424.64568
2456.38162
2479.44982
2479.62622
2482.58314
2474.85764
2485.54258
2501.77757142857
2516.54112244898
2547.62240816327
2577.5737755102
2582.81545833333
2587.432375
2615.480625
2654.2583125
2658.28459574468
2637.435
2660.69134042553
2698.65878723404
2719.28704347826
2731.95936956522
2714.92465217391
2693.6892173913
2709.77688888889
2756.97975555556
2813.65318181818
2803.13554545455
2819.65018181818
2821.52039534884
2854.08588372093
2904.76862790698
2937.77393023256
2949.70809302326
2954.308
2973.28492857143
2989.67714634146
3019.12814634146
3043.97768292683
3060.56434146341
3090.0692195122
3123.066425
3166.202675
3163.66497435897
3147.72702564103
3131.27897435897
3127.60838461538
3149.03828947368
3180.11718421053
3246.98810526316
3301.34794736842
3303.23913157895
3313.79594594595
3306.03451428571
3323.59023529412
3346.90308823529
3350.02218181818
3361.22448484848
3387.44663636364
3407.64415625
3404.8944375
3385.03067741936
3425.23975862069
3394.18179310345
3387.38807142857
3431.32988461538
3453.69561538462
3452.62929166667
3477.322625
3497.733125
3499.09240909091
3525.91328571429
3495.56033333333
3464.37344444444
3428.70144444444
3406.21525
