# Supplementary material for: Single-cell growth inference of Corynebacterium glutamicum reveals asymptotically linear growth
Source: eLife. 2021 Oct 4;10:e70106. doi: 10.7554/eLife.70106 (PMC8594916; doi:10.7554/eLife.70106)
Supplement: Source data 1. [file elife-70106-data1.zip › MEAN/3.244 Ti003Tf031T.txt]

5120.158625
5140.084625
5125.80555555556
5080.53844444444
5026.23514285714
5004.5830952381
4972.89872727273
4940.32054545455
4950.23458333333
4959.87345833333
5001.08519230769
5040.85351851852
5043.49271428571
4980.26939285714
4901.01921428571
4978.6712
5054.8634516129
5024.43774193548
4982.17322580645
4985.22115625
4940.37709090909
4897.22036363636
4868.52936363636
4849.88723529412
4823.41738235294
4808.82325714286
4771.35242857143
4729.75874285714
4716.50974285714
4700.65282857143
4656.49085714286
4578.78397222222
4515.08380555556
4438.78044444444
4379.66086111111
4369.59844444444
4372.71647222222
4345.92583783784
4257.51440540541
4204.36713513513
4217.42648648649
4209.34167567568
4141.76783783784
4094.06002631579
4096.872
4095.25847368421
4051.10794736842
4006.83247368421
3975.45710526316
3935.34894736842
3887.39005263158
3860.26576315789
3848.33776315789
3798.46913157895
3756.9295
3728.75747368421
3677.06881578947
3624.69671052632
3605.30365789474
3571.86789189189
3538.80345945946
3517.00323684211
3520.6742051282
3497.33369230769
3473.14715384615
3456.35861538462
3446.96582051282
3409.34428205128
3355.42017948718
3316.09817948718
3307.78194871795
3301.9767
3275.44735897436
3248.45769230769
3242.92461538462
3228.55084615385
3199.75092307692
3166.14084615385
3133.40551282051
3112.12376923077
3090.137875
3107.463875
3066.646075
3039.273075
3047.299325
3048.04655
3027.159125
3017.805025
3012.107475
2978.272925
2943.9137
2922.41005
2908.13425
2918.073325
2933.535375
2918.5487804878
2888.49346341463
2865.49429268293
2853.84407142857
2855.26207142857
2850.44848780488
2833.12992682927
2815.60170731707
2811.26185365854
2809.53795121951
2787.28534146341
2762.67021428571
2755.1445952381
2748.66419047619
2761.34821428571
2775.13664285714
2777.9293255814
2771.20704651163
2764.32190697674
2757.22313953488
2771.24727906977
2785.25862790698
2753.7798372093
2720.62976744186
2751.49893023256
2786.78620930233
2787.68523255814
2785.52134883721
2747.20455813954
2715.99356818182
2769.33211363636
2831.71197727273
2791.65177272727
2737.60946666667
2732.83708888889
2732.4998
2761.83808888889
2798.81415217391
2796.40567391304
2789.91434782609
2793.95797826087
2798.98297826087
2786.25802173913
2771.30119565217
2776.84845652174
2786.04513043478
2783.20091304348
2792.63554347826
2800.25382608696
2820.18073913043
2863.08536956522
2868.31895652174
2828.05463043478
2824.56641304348
2842.86967391304
2856.14804347826
2871.53036956522
2879.76315217391
2897.57167391304
2893.09095652174
2862.68884444444
2883.61444444444
2920.57982222222
2958.54948888889
2986.11955555556
2995.57584444444
3009.39175555556
3014.89857777778
3024.57902222222
3033.3808
3067.08827272727
3115.87397727273
3182.06686363636
3215.98472727273
3203.40715909091
3198.82922727273
3213.96854545455
3235.19
3274.22047727273
3301.94679545455
3313.4733255814
3369.11855813953
3450.53372093023
3478.45709302326
3467.81986046512
3460.76958139535
3458.56374418605
3494.58676744186
3539.67581395349
3582.45353488372
3613.22523809524
3639.97111904762
3700.15564285714
3751.24183333333
3782.21128571429
3825.87264285714
3866.45221428571
3890.60335714286
3872.00826829268
3868.46270731707
3879.18668292683
3920.8593902439
3985.1826
4029.93885
4052.143775
4073.20545
4099.0074
4136.6825
4159.09730769231
4206.56082051282
4269.13876923077
4324.32892307692
4374.55336842105
4391.57065789474
4342.31194594595
4309.04883783784
4297.72764864865
4313.80754054054
4352.79816666667
4399.18241666667
4425.01431428571
4495.1626
4533.92191428571
4536.72988571429
4524.22527272727
4535.74518181818
4549.20248484849
4535.68875757576
4529.3275
4539.9203125
4512.26078125
4508.78453125
4538.04896666667
4585.8158
4593.92966666667
4562.80246666667
4510.58542857143
4494.45307142857
4487.57003703704
4486.94933333333
4482.6515
4446.03892307692
4380.41320833333
4362.81058333333
4343.14659090909
4346.46340909091
4336.3
4376.19085
4416.44333333333
4395.25022222222
4326.58684615385
4337.50972727273
4252.44566666667
4232.439
