# Supplementary material for: Single-cell growth inference of Corynebacterium glutamicum reveals asymptotically linear growth
Source: eLife. 2021 Oct 4;10:e70106. doi: 10.7554/eLife.70106 (PMC8594916; doi:10.7554/eLife.70106)
Supplement: Source data 1. [file elife-70106-data1.zip › MEAN/2.473 Ti009Tf004T.txt]

5431.1238
5421.66975
5420.49321052632
5381.10715
5363.01414285714
5338.43722727273
5351.97304347826
5330.9622173913
5328.79168
5281.745
5247.09238461538
5216.53888888889
5132.16282758621
5149.09173333333
5117.84576666667
5101.93678125
5072.59384375
5087.00078787879
5060.94381818182
5003.31944117647
4965.34641176471
4948.65745714286
4917.03762857143
4917.89583333333
4945.78413888889
4960.79562162162
4946.95981081081
4932.17256756757
4905.40172972973
4856.49037837838
4823.75154054054
4801.30613157895
4728.609
4709.51964102564
4731.51102564103
4703.74725641026
4635.27466666667
4607.17987179487
4614.92564102564
4590.616075
4555.1486
4527.5021
4504.5282
4491.6496
4482.81741463415
4434.50173170732
4405.03202439024
4379.73902439024
4371.56526829268
4371.36585365854
4323.22978048781
4268.88919512195
4253.7943902439
4236.01651219512
4216.56146341463
4218.22551219512
4228.24383333333
4179.70788095238
4118.20880952381
4097.94083333333
4104.31378571429
4092.55602325581
4094.43379545455
4063.78386363636
4023.05786363636
4001.29652272727
3977.52725
3961.22061363636
3962.87170454545
3945.07738636364
3919.04013636364
3909.39725
3891.16733333333
3835.54366666667
3808.34704444444
3787.00402222222
3752.30891111111
3741.9704
3733.08177777778
3695.18531111111
3652.75471111111
3607.00855555556
3608.58302222222
3613.93366666667
3579.56477777778
3525.86471111111
3513.28902222222
3526.74042222222
3502.95753333333
3470.60637777778
3487.57715555556
3500.12866666667
3475.89752173913
3463.56223404255
3454.66508510638
3474.4949787234
3466.33944680851
3418.69444680851
3386.9775106383
3377.61434042553
3363.60227659574
3344.37161702128
3342.95847916667
3327.177375
3300.68627083333
3276.225
3295.10383333333
3326.53575
3314.83129166667
3271.4529375
3245.82718367347
3248.90910204082
3243.94108163265
3240.74669387755
3245.27748979592
3231.52591836735
3250.69668
3257.32628
3256.8664
3274.24
3289.85008
3300.23112
3258.21318
3257.74198
3272.40336
3304.56294
3326.62746
3334.80882
3335.33476
3337.13994
3331.4969
3279.10736734694
3292.81193877551
3312.1283877551
3301.00387755102
3316.06281632653
3374.72048979592
3416.64318367347
3436.59867346939
3401.9030625
3405.9403125
3403.99689583333
3400.00079166667
3420.97483333333
3428.62923404255
3443.27625531915
3464.218
3462.83923404255
3458.11072340426
3438.0222173913
3467.01767391304
3463.43491489362
3507.10982978723
3531.2446
3579.20968888889
3611.14722222222
3633.11895555556
3618.63997727273
3654.96663636364
3675.21481818182
3729.18018604651
3751.30976190476
3759.05675609756
3828.30753658537
3846.93205
3867.386775
3838.33582051282
3891.22192307692
3931.42808108108
4001.27472972973
4040.07981081081
4122.04405555556
4154.42054285714
4297.76279411765
4400.70829411765
4473.26164516129
4602.34083870968
4660.2459
4775.25836666667
4811.75511111111
4854.52840740741
4943.90407692308
4952.15583333333
4931.48990909091
5065.86
5022.63078947368
5007.13
5114.264
5300.225
