# Supplementary material for: Single-cell growth inference of Corynebacterium glutamicum reveals asymptotically linear growth
Source: eLife. 2021 Oct 4;10:e70106. doi: 10.7554/eLife.70106 (PMC8594916; doi:10.7554/eLife.70106)
Supplement: Source data 1. [file elife-70106-data1.zip › MEAN/3.424 Ti008Tf012T.txt]

4157.74218181818
4159.88008333333
4184.8965
4213.52929411765
4206.54910526316
4223.45765
4259.19173913044
4245.88429166667
4222.46204166667
4213.06175
4211.96628
4210.46538461538
4203.47503571429
4170.93318518518
4111.82478571429
4095.55737931034
4065.99929032258
4010.94851612903
3984.69225806452
3983.8131875
3956.797
3898.9743125
3897.2366969697
3876.56693939394
3855.75664705882
3837.39411428571
3758.2278
3717.23008571429
3713.62931428571
3699.59568571429
3619.09038888889
3582.47658333333
3601.71438888889
3541.89655555556
3521.08972972973
3503.76224324324
3465.17518918919
3410.62262162162
3404.37591891892
3364.7492972973
3332.39824324324
3349.28426315789
3318.43278947368
3264.07113157895
3205.57723076923
3193.99582051282
3142.34333333333
3070.53843589744
3009.31735897436
2976.54351282051
2953.515525
2904.0566
2916.181775
2915.95755
2890.002625
2849.9382
2813.603175
2815.85502439024
2823.8633902439
2811.94770731707
2763.70968292683
2698.37434146341
2673.31714285714
2665.91764285714
2677.39914285714
2679.00004651163
2666.95277272727
2619.50829545455
2622.44704444444
2679.35017777778
2700.28577777778
2670.38168888889
2664.79110869565
2638.56595652174
2648.4630212766
2644.54080851064
2643.18561702128
2618.96985106383
2590.78180851064
2568.61538297872
2572.705875
2600.23170833333
2632.12472916667
2629.4466875
2615.1678125
2616.3620625
2627.6725
2628.01577083333
2631.04820833333
2634.66814583333
2625.2939375
2629.727125
2615.78254166667
2617.56679166667
2619.63477083333
2628.48814583333
2670.47521276596
2708.66631914894
2724.47423404255
2719.9634893617
2717.64321276596
2732.58808510638
2766.69853191489
2809.76608510638
2840.91333333333
2854.33285416667
2885.28012765957
2945.5559787234
2975.29072340426
2983.89391489362
3022.01670212766
3077.81529787234
3107.23591489362
3127.12255319149
3168.4874893617
3246.26410638298
3331.03578723404
3414.5930212766
3511.46940425532
3616.48567391304
3729.39845652174
3811.6477173913
3883.32486956522
3968.98056521739
4022.18028888889
4034.84513333333
4044.48908888889
4051.21848888889
4057.6488
4053.91091111111
4032.97264444444
3987.17784444444
3902.5854
3791.59938636364
3684.76002272727
3569.00552272727
3492.66768181818
3417.59879545455
3309.56790909091
3226.22231818182
3185.02222727273
3129.73029545455
3064.90806666667
3019.12082608696
2957.92288636364
2909.07570454545
2886.9628372093
2878.033
2873.60976744186
2842.5796744186
2812.0183255814
2803.56551162791
2776.60237209302
2727.50344186047
2699.31536363636
2662.53111363636
2604.95804545455
2579.61847727273
2576.14774418605
2586.62455813953
2605.43407142857
2598.88419047619
2587.96919047619
2592.94371428571
2572.87507142857
2559.24635714286
2585.44621428571
2606.85064285714
2593.10961904762
2576.51552380952
2580.76278571429
2594.76923809524
2605.9345952381
2581.60142857143
2557.40424390244
2568.65924390244
2588.79485365854
2616.63990243902
2640.17458536585
2649.78380487805
2641.73392682927
2649.51875609756
2651.508125
2632.98315
2642.465825
2664.53602439024
2684.45363414634
2716.235
2713.71512195122
2692.00914634146
2705.09648780488
2727.65895
2743.908625
2738.61170731707
2754.22243902439
2784.41270731707
2793.313925
2791.10515
2825.49345
2868.377275
2881.0104
2885.82575
2915.96635
2915.24156097561
2891.63892682927
2911.20582926829
2954.03825
2976.841525
3019.562
3052.255825
3030.88975
3022.774925
3031.694625
3044.4689
3091.7631025641
3155.13297435897
3182.92869230769
3175.84064102564
3182.54358974359
3196.34443589744
3224.70968421053
3253.20510526316
3256.6661025641
3275.30164102564
3299.98847368421
3294.17513157895
3302.92181578947
3344.63639473684
3409.06024324324
3456.69424324324
3459.36108108108
3456.29075
3468.00211111111
3488.90052777778
3519.86616666667
3562.56432352941
3621.50638235294
3651.91467647059
3655.63164705882
3644.49588235294
3669.35621212121
3706.97109090909
3769.91078787879
3830.66346875
3866.88038709677
3897.64177419355
3910.12970967742
3926.08096666667
3934.19873333333
3950.11632142857
3971.53314814815
3985.067
4030.6334
4021.08508
3939.9085
3912.60586363636
3896.05780952381
3897.54721052632
3863.27011111111
3754.35270588235
3660.15607692308
3651.20136363636
3564.036
