# Supplementary material for: Single-cell growth inference of Corynebacterium glutamicum reveals asymptotically linear growth
Source: eLife. 2021 Oct 4;10:e70106. doi: 10.7554/eLife.70106 (PMC8594916; doi:10.7554/eLife.70106)
Supplement: Source data 1. [file elife-70106-data1.zip › MEAN/2.579 Ti001Tf013T.txt]

3760.556
3742.3699
3739.00976923077
3831.54013333333
3885.688
3917.42989473684
3901.12336363636
3986.37831818182
3966.2964
3939.65884615385
3993.9867037037
4056.28435714286
4044.08306896552
3975.21026666667
3965.36758064516
3974.9003125
3977.19718181818
3985.13209090909
4005.52651515152
4018.88852941176
4052.70022857143
4091.20425714286
4079.54402777778
4060.38351351351
4089.63505405405
4126.07264864865
4113.24271052632
4086.59815384615
4080.29994871795
4098.18723076923
4113.25117948718
4120.00964102564
4166.008975
4222.81314634146
4175.84634146341
4091.37856097561
4089.47502380952
4137.56981395349
4143.11753488372
4124.61909302326
4117.24672093023
4109.96655813953
4147.34995348837
4208.06275
4222.07666666667
4218.84348888889
4218.26542222222
4201.35895555556
4139.37191111111
4141.17702222222
4148.05553333333
4141.53073333333
4150.14366666667
4145.44062222222
4126.50344444444
4106.1797826087
4068.71015217391
4053.98523913043
4062.07691304348
4048.80232608696
4011.44165217391
3983.71832608696
3995.89989130435
4018.33582608696
3999.62867391304
3994.16663829787
4013.05021276596
4028.3694893617
4027.13589361702
4015.43691489362
4012.41893617021
4013.14180851064
4001.52576595745
3966.55821276596
3911.66425531915
3872.51080851064
3870.79810638298
3854.71277083333
3827.76145833333
3844.58575
3858.9773125
3842.00825531915
3820.464
3796.05561702128
3773.70674468085
3759.51582978723
3751.75174468085
3709.25578723404
3641.40810638298
3586.60729166667
3570.09872916667
3554.22716666667
3551.9800625
3565.1165625
3570.22208333333
3567.53610416667
3518.52633333333
3460.38916666667
3443.0023125
3421.96725
3381.74310416667
3354.27075
3330.113
3312.1191875
3349.6731875
3382.33716666667
3364.17691666667
3340.97667346939
3311.50663265306
3296.73283673469
3253.38826530612
3220.479
3219.21602040816
3225.04579591837
3234.85532653061
3214.384375
3185.41108333333
3177.41704166667
3167.93295833333
3165.72760416667
3150.4258125
3126.30283333333
3138.59064583333
3143.3087755102
3121.87283673469
3118.85751020408
3124.63846938776
3131.7282244898
3134.6916122449
3093.76156
3077.87142
3090.17104
3081.20678
3044.79646
3021.46052
3041.7116
3067.50830612245
3057.17640816327
3043.52063265306
3040.41612244898
3036.35185714286
3048.52665306122
3060.37873469388
3039.07191836735
3037.48693877551
3059.03932653061
3068.41716326531
3084.85544897959
3100.73055102041
3095.7636122449
3080.3182244898
3097.98797916667
3120.378
3124.03366666667
3120.53277083333
3133.76864583333
3161.80983333333
3164.81465957447
3160.02072340426
3163.11295744681
3169.04921276596
3218.99413043478
3256.97286956522
3237.70317391304
3219.83423913043
3248.32013636364
3290.83331818182
3359.64720454545
3393.96661363636
3381.92972727273
3386.84872727273
3437.66677272727
3489.96733333333
3523.72692857143
3586.2514047619
3603.25797619048
3570.45382926829
3549.62329268293
3590.83965
3641.47835
3730.63336842105
3757.91786842105
3755.66367567568
3760.86643243243
3834.36365714286
3888.33935294118
3900.79775757576
3957.88425806452
3939.71777419355
4001.14460714286
4015.09535714286
4050.6218
4000.43024
3961.785
3877.45066666667
3807.12847368421
3758.35635294118
3671.13373333333
