# Supplementary material for: Single-cell growth inference of Corynebacterium glutamicum reveals asymptotically linear growth
Source: eLife. 2021 Oct 4;10:e70106. doi: 10.7554/eLife.70106 (PMC8594916; doi:10.7554/eLife.70106)
Supplement: Source data 1. [file elife-70106-data1.zip › MEAN/4.005 Ti019Tf032T.txt]

3715.197
3727.11736363636
3781.84192307692
3846.7854375
3935.24017647059
4065.88294117647
4149.3800952381
4257.37295238095
4299.83741666667
4372.88754166667
4377.76
4412.19130769231
4406.61264285714
4451.47453571429
4480.54886206897
4494.5805
4513.92025806452
4516.2504516129
4435.0953125
4421.2563125
4435.38045454545
4411.61617647059
4399.82537142857
4384.55502857143
4355.46317142857
4300.48836111111
4298.9675
4287.38132432432
4220.24883783784
4171.40667567568
4182.63397297297
4217.40297368421
4191.34128947368
4112.39597435897
4076.26605128205
4083.13312820513
4093.78169230769
4098.7928
4074.84155
4078.397
4084.206425
4063.24935
4010.176025
3941.51792682927
3888.1716097561
3896.27897560976
3920.76504878049
3889.30485365854
3860.1436097561
3875.89358536585
3873.19026190476
3811.74219047619
3761.92747619048
3774.76826190476
3806.20566666667
3807.65888095238
3786.24509302326
3727.08272093023
3681.588
3700.98995454545
3697.22661363636
3656.16629545455
3628.22743181818
3623.29709090909
3619.39565909091
3623.96588636364
3619.26220454545
3606.99713636364
3578.77426666667
3553.6732
3532.3586
3519.39790909091
3500.88906818182
3487.02775
3464.00888636364
3444.90006818182
3464.6495
3496.61308888889
3463.86953333333
3418.24151111111
3405.24133333333
3385.2068
3360.15164444444
3388.4284
3414.12624444444
3367.15393333333
3338.92922222222
3342.82251111111
3351.52137777778
3376.30804444444
3378.70952173913
3353.17636956522
3343.89580434783
3367.33913043478
3386.91586956522
3360.63575555556
3340.32982222222
3354.20006521739
3369.80855555556
3359.11369565217
3349.38873913043
3369.48402222222
3403.29731111111
3438.42087234043
3441.43886956522
3448.53319565217
3489.13840425532
3531.22136170213
3545.03610869565
3540.56972340426
3512.24534042553
3504.2039787234
3519.82010638298
3554.63941666667
3609.62434042553
3632.24412765957
3622.19357446808
3646.47774468085
3684.85204347826
3698.1945106383
3702.47776595745
3750.335
3857.7967173913
3943.02236170213
3976.21215217391
4039.49306521739
4143.56673913044
4216.45615217391
4224.53086666667
4220.08697826087
4237.39457446809
4280.91323913043
4312.87973913044
4347.55655319149
4396.11055319149
4426.94460869565
4469.4362173913
4533.25530434783
4634.01886956522
4792.96143478261
5001.02434782609
5201.0197826087
5415.04413043478
5717.73175555556
5977.82857777778
6205.05562222222
6446.96648888889
6708.02782222222
6933.43853333333
7126.69015555556
7267.49262222222
7281.32111111111
7196.46093333333
7143.53377777778
7073.26837777778
6891.88882222222
6697.98982222222
6408.02691111111
6197.88897777778
5993.59684444444
5758.30035555556
5566.86464444444
5413.16228888889
5249.09148888889
5027.32311111111
4804.00484444444
4637.6796
4512.65182222222
4381.27602222222
4249.26697777778
4154.15391111111
4066.33128888889
3973.85664444444
3907.83148888889
3855.16095555556
3808.9038
3770.49957777778
3657.00235555556
3590.84542222222
3566.53724444444
3529.18608888889
3519.41042222222
3520.13895555556
3445.72913333333
3360.54797727273
3312.60447727273
3287.98586363636
3294.05152272727
3256.44872727273
3205.91193181818
3205.48781818182
3208.72568181818
3198.81715909091
3183.02672727273
3166.48315555556
3172.45731111111
3166.83824444444
3126.33473333333
3113.56688888889
3103.9098
3094.10604444444
3108.65062222222
3130.00148888889
3127.22284444444
3109.54815555556
3100.53102222222
3096.21631111111
3077.58490909091
3050.11727272727
3060.74522727273
3094.32036363636
3079.23897777778
3066.15291111111
3087.83264444444
3089.6718
3080.05235555556
3088.1868
3087.23275
3054.00388636364
3085.7935
3114.22218181818
3115.50997727273
3106.02402272727
3113.61688372093
3140.53511627907
3149.31209302326
3147.84881395349
3186.93097674419
3218.11986046512
3201.9443255814
3202.17493023256
3234.62745454545
3271.723
3289.73481818182
3298.77197674419
3308.05846511628
3287.82623255814
3285.76069767442
3341.64990697674
3344.90207142857
3310.13304761905
3291.13248837209
3311.05753488372
3335.94148837209
3395.66053488372
3428.50435714286
3426.05695238095
3441.21706976744
3481.42344186047
3487.80188372093
3486.88304651163
3509.38361904762
3562.9439047619
3603.0775
3606.68771428571
3617.40134883721
3646.16846511628
3662.38302325581
3656.80879069767
3650.63762790698
3694.09260465116
3756.64911627907
3789.41445238095
3807.4389047619
3814.51095238095
3850.82626190476
3872.23947619048
3840.19714285714
3813.55180487805
3858.0026097561
3909.92353658537
3955.57941463415
3983.50502439024
3962.345575
3931.163825
3937.476175
3999.397925
4019.80753846154
3994.95682051282
4008.06523076923
4014.08992105263
4040.83897368421
4116.02981578947
4147.22215789474
4135.11821052632
4104.45078378378
4086.13321621622
4064.96642857143
4055.65634285714
4085.19002857143
4100.98074285714
4060.16817647059
4105.85690909091
4138.55384375
4155.09915625
4124.1168125
4118.66096666667
4099.21896551724
4131.02486206897
4159.19
4147.69548148148
4119.4488
4059.49945833333
4053.50956521739
4070.5392
4029.38642105263
3980.56852941176
3916.22492307692
