# Supplementary material for: Single-cell growth inference of Corynebacterium glutamicum reveals asymptotically linear growth
Source: eLife. 2021 Oct 4;10:e70106. doi: 10.7554/eLife.70106 (PMC8594916; doi:10.7554/eLife.70106)
Supplement: Source data 1. [file elife-70106-data1.zip › MEAN/3.601 Ti047Tf025T.txt]

3885.64813333333
3939.98353333333
4005.36923529412
4067.77878947368
4098.72594736842
4133.78495238095
4182.2279047619
4208.24772727273
4236.11076
4300.79844
4335.42815384615
4351.92057692308
4412.11867857143
4473.34185185185
4483.5452962963
4512.6374137931
4585.69774193548
4634.40935483871
4635.09809677419
4645.16987878788
4638.52221212121
4645.67020588235
4655.90270588235
4727.08205882353
4793.60266666667
4799.46719444444
4781.00086111111
4765.93341666667
4804.68067567568
4794.17721621622
4781.63489189189
4763.56583783784
4744.70843243243
4747.40340540541
4740.96127027027
4715.65083783784
4688.97759459459
4744.101875
4715.38587179487
4677.26825
4646.819675
4586.04125641026
4553.056975
4603.12156097561
4553.6766
4495.00215
4428.05487804878
4383.74705
4372.120225
4390.01342857143
4328.88173170732
4240.06229268293
4208.205375
4197.15395
4170.193625
4125.354725
4057.1694
3998.3562
4004.507025
4042.78997560976
3998.24878048781
3961.36943902439
3941.11251219512
3922.10443902439
3879.16431707317
3805.67004878049
3743.83256097561
3724.0036097561
3726.47875609756
3692.25268292683
3664.36582926829
3658.98785365854
3662.82547619048
3629.72069047619
3592.45926190476
3564.8264047619
3540.15107142857
3515.02892857143
3485.66852380952
3449.3754047619
3421.1435
3426.00121428571
3442.6795
3435.09054761905
3388.71147619048
3334.26695238095
3345.04341860465
3341.74141860465
3305.04330232558
3264.11127272727
3280.13043181818
3296.04990909091
3262.76690909091
3227.70554545455
3182.84354545455
3162.40290909091
3186.63606818182
3222.84309090909
3212.99611111111
3174.33553333333
3167.37391111111
3169.73948888889
3178.07033333333
3168.54884444444
3136.34984444444
3103.98895555556
3080.19753333333
3043.16144444444
3020.3966
3031.40764444444
3009.36757777778
2946.178
2957.96741304348
2977.67686956522
2991.39130434783
2986.5007826087
2973.60560869565
2972.78686956522
2982.68454347826
2953.22495652174
2925.16258695652
2925.68436956522
2897.4427173913
2857.02782608696
2842.02719148936
2842.287
2841.7759787234
2850.01791489362
2852.16261702128
2844.65917021277
2839.05489361702
2818.46189361702
2789.64959574468
2766.9072826087
2768.9027826087
2772.31941304348
2770.44180434783
2759.58645652174
2761.86476086957
2776.11508695652
2775.24010869565
2759.11506521739
2735.30236956522
2729.8917826087
2774.38265217391
2803.17045652174
2762.88930434783
2726.82384782609
2731.50447826087
2728.96302173913
2715.18217391304
2719.21819565217
2720.11667391304
2716.25265217391
2721.15960869565
2733.54456521739
2742.70106521739
2728.20219565217
2699.38573913044
2696.71880434783
2704.89893478261
2696.94891111111
2710.2676
2713.2908
2686.4446
2686.28495555556
2728.67568888889
2738.57348888889
2713.18648888889
2700.68077777778
2715.12375555556
2743.67595555556
2730.16368181818
2697.99175
2703.92870454545
2717.39611363636
2718.43145454545
2729.53079545455
2719.0815
2708.32163636364
2731.79223255814
2760.88272093023
2765.92660465116
2775.18823255814
2768.22434883721
2753.38074418605
2752.41774418605
2764.56011627907
2784.42865853659
2789.45707317073
2792.84334146341
2821.27865853659
2839.94831707317
2822.98278048781
2826.23995121951
2867.30426829268
2886.390525
2907.08765
2926.770975
2934.325625
2945.345275
2965.317775
3010.18764102564
3039.47866666667
3047.26861538462
3068.86112820513
3082.94189473684
3107.2775
3112.38873684211
3122.60534210526
3165.19523076923
3206.43517948718
3245.485
3275.37041025641
3283.72569230769
3337.78669230769
3417.89668421053
3450.45223684211
3448.52502631579
3461.2732972973
3511.54643243243
3558.4892972973
3601.02383783784
3641.26602702703
3659.73654054054
3661.98356756757
3663.61691891892
3674.31172972973
3708.07813513514
3788.88683783784
3846.82461111111
3864.70569444444
3883.70030555556
3932.08722222222
3974.03486111111
3959.60205714286
3965.87465714286
4006.20808333333
3994.89708333333
3964.55169444444
3988.20916666667
4058.75214285714
4131.11942857143
4118.2564
4057.25582857143
4051.82648571429
4069.40434285714
4070.59638235294
4063.80376470588
4058.01841176471
4073.001
4076.78573529412
4054.27006060606
4037.32190909091
4048.72265625
4040.36090625
4030.241875
4042.496375
4021.60893333333
3989.85393333333
3998.80413793103
4013.27131034483
3998.78740740741
3973.30744444444
4005.12916
4049.2684
4011.29030434783
3878.78543478261
3832.26190909091
3876.40836842105
3885.94742105263
3873.54911764706
3846.804
3693.4025
3645.02545454545
3607.548
3594.24766666667
3584
