# Supplementary material for: Single-cell growth inference of Corynebacterium glutamicum reveals asymptotically linear growth
Source: eLife. 2021 Oct 4;10:e70106. doi: 10.7554/eLife.70106 (PMC8594916; doi:10.7554/eLife.70106)
Supplement: Source data 1. [file elife-70106-data1.zip › MEAN/3.936 Ti009Tf012T.txt]

3806.759
3894.25572727273
3988.01709090909
4054.15513333333
4039.7374
3939.57983333333
3916.31288888889
3920.28385
3934.3399
3969.25427272727
3996.59956521739
3980.77125
3949.59964
3936.7884
3999.73711538462
4013.24442307692
3982.03721428571
3893.565
3865.71142857143
3898.90503571429
3931.0199
3901.9207
3935.19916666667
3955.1744
3959.56446875
3909.15109375
3844.39496875
3819.826875
3850.56397058824
3815.74973529412
3791.33541176471
3762.76697058824
3732.981
3713.375
3701.2262
3672.52988571429
3635.37325714286
3561.64874285714
3499.07251428571
3489.22997142857
3494.51774285714
3493.52032432432
3429.19127027027
3365.36648648649
3322.83354054054
3290.52983783784
3242.34075675676
3189.24805405405
3152.22143243243
3096.59205555556
3120.42966666667
3125.45283333333
3104.26777777778
3066.28455555556
3018.48502702703
2982.64445945946
2975.69567567568
2960.13775675676
2936.82184210526
2919.26518421053
2928.48242105263
2925.27565789474
2909.49594736842
2884.91307894737
2835.48365789474
2784.65128205128
2813.90297435897
2847.22905128205
2832.43920512821
2805.89638461538
2762.573775
2738.704175
2733.83943902439
2724.86363414634
2724.65253658537
2718.95980487805
2718.55456097561
2693.77241463415
2645.6002195122
2624.39546341463
2635.90592682927
2653.84470731707
2658.35923809524
2662.15945238095
2675.7699047619
2696.26402380952
2697.92492857143
2680.17764285714
2654.59902380952
2626.91764285714
2605.87983333333
2580.43333333333
2553.1605952381
2570.8175
2615.06888095238
2631.38821428571
2624.15847619048
2592.92338095238
2578.37204761905
2578.59604761905
2569.52119047619
2573.33226190476
2608.71773809524
2622.94045238095
2611.48383333333
2616.4245
2631.91773809524
2676.52838095238
2750.53938095238
2784.26488095238
2780.57287804878
2828.33695121951
2864.09231707317
2885.03093023256
2905.89273809524
2949.1695952381
3018.47665116279
3086.18733333333
3141.04392857143
3212.37104651163
3307.84164285714
3375.65938095238
3427.72662790698
3482.72730952381
3552.34321951219
3679.7578372093
3816.07326190476
3924.9940952381
4046.53095348837
4165.15369047619
4294.07811904762
4448.03642857143
4598.95514285714
4771.9664047619
4937.23535714286
5056.04957142857
5135.31739534884
5224.17955813953
5302.51506976744
5289.25188372093
5191.74334883721
5067.93841860465
4945.36432558139
4795.6031627907
4640.44011627907
4518.40137209302
4351.34875
4131.5945
3945.51070454545
3770.3968372093
3635.42365116279
3514.33613333333
3440.49009090909
3374.48743181818
3312.18534090909
3261.01888636364
3236.93684090909
3206.46622727273
3149.41504545455
3107.76338636364
3093.12902222222
3058.93922222222
3016.9614
2986.41675555556
2947.11828888889
2904.49011111111
2860.22371111111
2828.50175555556
2800.21406666667
2763.55435555556
2731.50104444444
2725.56164444444
2730.50893333333
2725.72335555556
2694.74053333333
2656.11584444444
2630.02362222222
2593.9012
2562.14282222222
2557.57253333333
2553.17886666667
2541.44857777778
2549.15184444444
2555.11355555556
2557.74486363636
2545.55588636364
2517.25279545455
2496.11136363636
2474.52288636364
2468.72295454545
2488.47772727273
2485.15281818182
2478.29897727273
2454.15620454545
2443.50081818182
2451.16162790698
2451.04625581395
2437.61437209302
2427.1023255814
2425.05676744186
2435.59769767442
2450.46548837209
2455.59165116279
2456.61806976744
2461.75218604651
2483.32044186047
2507.16658139535
2537.27107142857
2557.24721428571
2535.5924047619
2507.66564285714
2519.11938095238
2537.2775
2547.55423809524
2552.93078571429
2554.59073809524
2538.72107142857
2525.37419047619
2557.90730952381
2600.66923809524
2604.53182926829
2612.7384
2651.3637
2696.6307
2724.86682926829
2753.73692682927
2785.80692682927
2803.12936585366
2815.23551219512
2833.90368292683
2853.884
2857.15214634146
2867.29595121951
2899.32195121951
2908.55795121951
2907.49834146341
2943.6307804878
2994.86531707317
3035.74965853659
3058.6687804878
3095.61975
3125.6445
3162.2977
3192.950375
3177.80297560976
3149.495
3163.18004878049
3233.01126829268
3319.39792682927
3361.70724390244
3349.46136585366
3337.854375
3349.70702439024
3372.40007317073
3399.20468292683
3435.4633902439
3449.68656097561
3464.86446341463
3496.97490243902
3521.4422195122
3533.028425
3516.1807804878
3523.67487804878
3553.6397804878
3613.550475
3649.42535
3684.18265
3722.4238974359
3733.53192105263
3738.68484210526
3774.17589473684
3742.04305263158
3769.6652972973
3797.58037837838
3801.69745945946
3785.06981081081
3813.90021621622
3828.16813888889
3815.39124324324
3811.61041666667
3764.33666666667
3769.64122857143
3778.362
3791.20985294118
3760.90585294118
3727.34988235294
3705.35515151515
3702.2609375
3652.17190625
3652.46477419355
3657.2685
3626.2138
3623.69668965517
3598.14285185185
3503.70918518519
3486.59911538462
3497.94558333333
3410.44675
3348.87219047619
3239.60257142857
3102.59685714286
3107.92147058824
3092.87306666667
