# Supplementary material for: Single-cell growth inference of Corynebacterium glutamicum reveals asymptotically linear growth
Source: eLife. 2021 Oct 4;10:e70106. doi: 10.7554/eLife.70106 (PMC8594916; doi:10.7554/eLife.70106)
Supplement: Source data 1. [file elife-70106-data1.zip › MEAN/4.637 Ti001Tf025T.txt]

4157.788
4434.83728571429
4427.97681818182
4577.46133333333
4756.05661538461
4738.27357894737
4757.0966
4816.9854
4781.252
4798.8127826087
4795.98958333333
4837.52619230769
4913.86262962963
4874.12814814815
4824.22359259259
4784.9307
4835.67493103448
4853.0412
4814.813
4774.88170967742
4773.10739393939
4793.96634375
4803.15381818182
4788.60188571429
4777.18802857143
4757.84251428571
4729.09105555556
4670.85325714286
4641.72844444444
4637.9292972973
4591.887
4525.50320512821
4501.92020512821
4475.59102631579
4456.34166666667
4465.8179
4451.34261538461
4411.3063
4343.7896
4289.0832
4266.33719512195
4253.56253658537
4242.012325
4230.46478048781
4227.71468292683
4216.4561
4180.52973170732
4111.79807142857
4045.06970731707
4036.43904761905
4035.47078571429
4005.51295121951
3972.37287804878
3943.85378571429
3892.20397619048
3850.6334047619
3839.65488372093
3833.0696744186
3803.84078571429
3779.17804651163
3758.57416666667
3744.8525952381
3722.696
3681.4901627907
3618.78353488372
3569.26861363636
3544.5651627907
3530.51825581395
3541.03811363636
3562.90890697674
3533.52858139535
3441.06209090909
3397.54654545455
3429.96454545455
3409.02075555556
3330.65031818182
3290.88162790698
3286.96268181818
3259.73960465116
3215.56297674419
3196.53945454545
3177.22218181818
3169.11572727273
3156.44511363636
3111.94270454545
3080.08922727273
3065.53286363636
3055.51356818182
3042.85006818182
3030.35036363636
3050.20690697674
3052.95731818182
3018.36143181818
2983.88243181818
2974.54702272727
2988.71559090909
3018.13988636364
3008.97034090909
2961.44354545455
2921.52725
2893.34415909091
2891.0752
2897.02173333333
2887.01982222222
2876.43704444444
2862.90137777778
2841.8294
2850.73793478261
2888.08122222222
2903.89624444444
2911.54888888889
2926.0106
2930.95333333333
2933.10075555556
2927.74515555556
2938.34413043478
2955.99484782609
2937.85252173913
2936.28169565217
2974.05545652174
2990.97843478261
2962.5875
2926.01932608696
2923.2422173913
2948.15589130435
2958.4932826087
2977.9067173913
3026.71030434783
3022.31432608696
3007.056
3055.8452173913
3105.04157446808
3152.91734042553
3205.97689361702
3269.61412765957
3369.12306382979
3444.91086956522
3436.43741304348
3438.92510869565
3481.5015
3509.11632608696
3522.91927659574
3551.89872340426
3587.90893617021
3645.58804255319
3718.86829787234
3785.79867391304
3869.27939130435
3981.39167391304
4139.03391304348
4351.62263043478
4555.31736956522
4754.48880434783
5017.44143478261
5270.91010869565
5425.73923404255
5648.32314893617
5877.05531914894
6077.80706382979
6250.88013043478
6336.3047173913
6370.1767826087
6344.55837777778
6259.92573913043
6193.82251111111
6122.5506
5943.36015217391
5716.61391304348
5523.9004
5360.77511111111
5186.56295555556
4946.45327272727
4720.42691111111
4513.78113333333
4315.712
4173.77004545455
4089.70440909091
3955.99988636364
3818.65509090909
3684.14422222222
3569.40118181818
3486.03836363636
3406.9538372093
3298.10144186047
3187.98720454545
3080.12831818182
2990.98952272727
2928.35552272727
2863.60004651163
2782.17053488372
2724.12562790698
2696.25060465116
2676.56286046512
2650.61741860465
2625.56772093023
2615.95704651163
2626.70693023256
2617.92104651163
2577.66495348837
2548.69504651163
2544.92883333333
2555.00911904762
2558.72411904762
2533.86952380952
2524.05804761905
2517.1695952381
2499.50157142857
2504.4625952381
2510.9865952381
2483.10092857143
2458.57371428571
2456.372
2435.36954761905
2392.83547619048
2369.40069047619
2374.04447619048
2392.45712195122
2373.35926829268
2359.23441463415
2374.2917804878
2364.49002439024
2323.33236585366
2309.41363414634
2318.03409756098
2329.18748780488
2329.14855
2341.84715
2347.101025
2324.763025
2301.27165
2309.745525
2337.02561538462
2364.42979487179
2354.71320512821
2346.67958974359
2361.5198974359
2354.52441025641
2348.518525
2371.230275
2391.40965
2389.11625
2383.8798
2383.043375
2406.936025
2415.559075
2405.76135897436
2419.47546153846
2462.69497435897
2494.39879487179
2498.03492307692
2472.26705128205
2454.3271025641
2462.74305128205
2479.47748717949
2489.68956410256
2492.42482051282
2501.15735897436
2503.88548717949
2514.60564102564
2547.28212820513
2588.19251282051
2614.39828205128
2610.560775
2618.71530769231
2626.36212820513
2626.7988
2626.426475
2645.453075
2667.12553846154
2675.13333333333
2705.10335897436
2762.274525
2778.827275
2774.0284
2765.073725
2770.0672051282
2817.51
2851.06620512821
2857.45425641026
2871.19671794872
2893.538075
2916.29048717949
2973.81061538462
3031.36033333333
3064.2427
3080.301775
3119.8536
3153.85669230769
3182.67423076923
3180.681
3188.42841025641
3213.27928205128
3234.46623076923
3245.21953846154
3272.55123076923
3295.7018974359
3342.34258974359
3369.57341025641
3364.89092105263
3398.20658974359
3444.16846153846
3461.86858974359
3437.96326315789
3488.19392105263
3561.97765789474
3593.81105263158
3634.69687179487
3673.91451282051
3673.00547368421
3701.62592105263
3726.0175
3741.87097368421
3797.82212820513
3824.21926315789
3852.36963157895
3880.03305263158
3909.55531578947
3927.77467567568
3941.66021621622
3952.53818918919
4016.97631578947
4057.145
4044.92227027027
4043.00354054054
4076.78955555556
4148.45258333333
4159.71122222222
4165.22805714286
4179.84617142857
4192.62048571429
4225.51558823529
4284.56273529412
4332.80582857143
4348.10251428571
4318.56063636364
4341.52535294118
4377.45936363636
4398.037625
4438.9725625
4513.29084375
4546.94222580645
4524.10736666667
4505.0943
4533.20524137931
4546.86479310345
4558.87957142857
4646.80375
4617.9227037037
4598.53869230769
4631.63084
4667.42368
4673.57733333333
4631.93839130435
4690.91463636364
4710.1462
4632.16163157895
4656.14917647059
4664.82326666667
