# Supplementary material for: Single-cell growth inference of Corynebacterium glutamicum reveals asymptotically linear growth
Source: eLife. 2021 Oct 4;10:e70106. doi: 10.7554/eLife.70106 (PMC8594916; doi:10.7554/eLife.70106)
Supplement: Source data 1. [file elife-70106-data1.zip › MEAN/2.924 Ti011Tf030T.txt]

3953.97276923077
3926.80807692308
4039.3585
4064.28188235294
4047.229
3985.62505263158
3972.02747619048
3934.90856521739
4001.840875
4040.40816
4084.12748148148
4063.14503703704
4019.87092857143
4039.24916666667
4031.79496666667
4029.60048387097
4090.2840625
4066.71925
4008.34359375
4002.48225
4007.00939393939
3963.54003030303
3909.54364705882
3885.23376470588
3872.26955882353
3862.95258823529
3824.31477142857
3731.80431428571
3694.0598
3728.59508571429
3743.06972222222
3710.83589189189
3670.67805405405
3648.71718918919
3608.69181578947
3571.98960526316
3555.82097368421
3536.78210526316
3510.93213157895
3479.41226315789
3449.16555263158
3428.36338461538
3410.97251282051
3391.77607692308
3343.62751282051
3299.82525
3278.882825
3266.92575
3221.41904878049
3218.5397804878
3231.1733902439
3194.55646341463
3152.01365116279
3148.81653488372
3141.09046511628
3090.59688372093
3047.16486046512
3041.31820930233
3042.08193181818
3015.90075
2960.28729545455
2912.26625
2888.10595348837
2890.31693023256
2900.98809090909
2885.37202272727
2841.16538636364
2825.88613636364
2824.9868
2799.308
2768.41870454545
2771.23915909091
2774.74211363636
2770.45043181818
2762.70311111111
2762.28882222222
2751.96191111111
2721.35411111111
2701.77453333333
2699.95048888889
2684.06733333333
2673.22835555556
2690.52128888889
2692.17246666667
2671.15048888889
2644.47264444444
2630.72802173913
2634.15271111111
2671.19389130435
2673.13569565217
2645.30922222222
2615.10208888889
2580.94853333333
2574.19171111111
2582.81968181818
2570.74986363636
2563.84236363636
2587.13220454545
2590.45127272727
2570.1825
2573.50547727273
2584.46529545455
2589.40295454545
2579.55811363636
2562.13572727273
2560.48522727273
2554.78829545455
2546.48795454545
2543.13627272727
2521.16990909091
2526.42552272727
2545.72563636364
2541.25109090909
2530.45293181818
2544.01155813953
2551.01669767442
2557.934
2588.18890909091
2594.08097727273
2579.89493181818
2548.8833255814
2541.43386046512
2564.78355813953
2583.78604651163
2582.36197674419
2585.28055813954
2585.41527906977
2593.00155813954
2611.5311627907
2625.85293023256
2584.68525581395
2550.4746744186
2563.77525581395
2571.29097619048
2578.80956097561
2599.98414634146
2618.43053658537
2612.64951219512
2614.42146341463
2618.21302439024
2610.55517073171
2609.3821
2643.90165
2654.191925
2644.66555
2657.779675
2679.27575
2696.10695
2707.84076923077
2725.71730769231
2708.95392307692
2718.87851282051
2739.70730769231
2764.13505128205
2789.17897435897
2799.96084210526
2782.16747368421
2795.35231578947
2830.07026315789
2833.0995
2824.506
2831.49873684211
2883.40065789474
2950.18654054054
2980.3572972973
2987.69094594595
2979.41967567568
2983.88462162162
3004.32645945946
3042.31083783784
3052.81248648649
3072.28508108108
3111.16548648649
3145.92413513514
3169.95475675676
3179.89718918919
3188.55365714286
3224.54430555556
3254.97913888889
3248.19305714286
3253.72552777778
3285.79102857143
3341.31934285714
3404.76485714286
3430.83364705882
3428.74148571429
3456.85545714286
3507.75421212121
3500.94667647059
3482.50115151515
3501.6776875
3560.24946875
3578.14729032258
3583.03538709677
3637.15674193548
3703.44777419355
3740.3707
3747.31953333333
3736.97606666667
3747.22246666667
3761.42172413793
3737.31939285714
3707.17732142857
3705.77185714286
3736.88082142857
3753.08874074074
3794.09333333333
3830.09461538462
3830.73769230769
3847.73620833333
3875.12008333333
3862.268625
3886.57395652174
3887.07886956522
3917.30661904762
3935.1401
3899.20505263158
3884.86623529412
3884.84177777778
3891.4579375
3884.32015384615
3883.571
3638.77966666667
3580.51966666667
3589.239
