# Supplementary material for: Single-cell growth inference of Corynebacterium glutamicum reveals asymptotically linear growth
Source: eLife. 2021 Oct 4;10:e70106. doi: 10.7554/eLife.70106 (PMC8594916; doi:10.7554/eLife.70106)
Supplement: Source data 1. [file elife-70106-data1.zip › MEAN/3.579 Ti026Tf024T.txt]

3204.569
3348.21116666667
3447.75078571429
3616.30546666667
3713.21276470588
3793.82688235294
3824.29205263158
3828.95494736842
3872.66181818182
3937.03177272727
3970.35508333333
4016.83858333333
4058.68980769231
4105.48076923077
4114.26733333333
4070.90842857143
4084.74762068966
4135.2204137931
4214.73943333333
4245.726
4251.00093548387
4254.24829032258
4235.64271875
4220.61303030303
4204.24006060606
4180.82326470588
4175.06441176471
4175.82235294118
4155.87629411765
4137.01508571429
4116.29174285714
4100.72758333333
4076.00838888889
4043.41258333333
4013.32605555556
3999.96024324324
3978.80048648649
3955.67494594595
3947.33943243243
3956.98710526316
3950.06021052632
3926.82807894737
3897.31905263158
3845.71315789474
3828.97074358974
3796.43374358974
3765.65912820513
3775.30733333333
3755.04361538462
3716.07128205128
3690.86707692308
3641.65635897436
3584.16346153846
3568.73246153846
3611.184775
3614.4875
3598.210525
3585.479375
3565.983875
3545.679025
3540.90525
3502.060875
3445.3836
3415.196125
3405.542325
3385.808675
3351.213
3343.944125
3342.260675
3316.69475
3259.517625
3195.51835
3168.765525
3168.424725
3166.4552
3145.4113
3089.490225
3046.361425
3052.02841463415
3030.49112195122
2997.22365853659
2976.32563414634
2960.36409756098
2971.62575609756
2999.98992682927
2998.44121951219
2985.31387804878
2960.98317073171
2930.2796097561
2905.90285365854
2884.0046097561
2866.97995238095
2862.74071428571
2880.7530952381
2872.09583333333
2830.95723809524
2815.3780952381
2841.23080952381
2852.24369047619
2853.07335714286
2853.43726190476
2831.29623809524
2806.1610952381
2810.23147619048
2824.67123255814
2836.721
2855.01441860465
2863.20279069767
2867.20520930233
2868.88438636364
2879.16675
2896.32575
2912.69629545455
2932.37315909091
2946.18882222222
2944.44708888889
2926.14257777778
2917.24811111111
2947.08506666667
2959.236
2958.09208888889
2990.34391111111
3033.78780434783
3030.0037826087
3052.03989361702
3084.6860212766
3117.58278723404
3164.16623404255
3224.49174468085
3269.586
3314.27565217391
3373.11070212766
3433.00259574468
3494.48819148936
3555.01827659574
3608.73406521739
3646.62215217391
3664.21115217391
3719.08245652174
3823.76634782609
3916.90386956522
3965.19180434783
4010.45419565217
4155.21425531915
4285.76742553192
4403.7615106383
4544.79019148936
4708.44293478261
4873.91686956522
5062.14646808511
5211.305375
5425.60729166667
5674.07229166667
5871.62358333333
5999.67852083333
6147.15877083333
6300.89172916667
6396.22476595745
6408.33819148936
6336.8074893617
6274.54195744681
6199.01372340425
6096.51574468085
5961.67445652174
5768.06739130435
5515.54630434783
5279.34782608696
5082.82489130435
4856.647
4641.17263829787
4443.48917021277
4274.14906382979
4124.23644680851
4048.17808510638
3989.62734782609
3952.62352173913
3914.50910869565
3865.26554347826
3830.33034782609
3823.49154347826
3801.35102173913
3746.37813043478
3681.04323913043
3642.48714893617
3556.11410638298
3479.81465957447
3429.04421276596
3357.54076595745
3314.68676595745
3312.36668085106
3267.98780434783
3214.36117391304
3204.61454347826
3207.6712826087
3195.10608695652
3199.15780434783
3211.84823913043
3209.10997826087
3186.02652173913
3163.81297826087
3160.18104444444
3167.38804444444
3144.51382222222
3144.392
3158.71051111111
3163.80637777778
3150.2606
3162.10504545455
3160.27947727273
3133.79286363636
3138.39595555556
3163.55246666667
3191.75204545455
3200.51893181818
3195.64256818182
3196.92402272727
3206.03270454545
3219.60552272727
3231.93684090909
3239.56556818182
3253.4945
3250.68048837209
3259.32358139535
3275.29318181818
3332.24340909091
3362.33823255814
3372.62604651163
3411.12579069767
3446.57606976744
3457.56904651163
3473.32404651163
3493.58034883721
3491.20330952381
3529.79941463415
3554.88282926829
3527.41734146341
3551.94182926829
3631.57429268293
3661.54215
3687.43405
3682.989
3694.8407
3706.16115384615
3746.6651025641
3810.78494736842
3810.37456410256
3759.84335897436
3769.13602777778
3841.26954054054
3872.08662162162
3900.00686111111
3909.17061111111
3928.94841666667
3969.50442857143
3984.71617142857
3959.909
3979.1036969697
3991.635
3991.4824516129
4023.6794516129
3980.23806666667
3972.485
3962.77931034483
3927.92917857143
3873.67626923077
3900.43404
3945.49268
3944.80508695652
3986.97565217391
3992.5049047619
3964.84163157895
3961.92694117647
3938.7728125
3908.73853333333
3917.17236363636
