# Supplementary material for: Single-cell growth inference of Corynebacterium glutamicum reveals asymptotically linear growth
Source: eLife. 2021 Oct 4;10:e70106. doi: 10.7554/eLife.70106 (PMC8594916; doi:10.7554/eLife.70106)
Supplement: Source data 1. [file elife-70106-data1.zip › MEAN/4.053 Ti001Tf015T.txt]

4291.859
4142.873
4279.5607
4274.477
4330.90029411765
4406.54436842105
4509.24159090909
4597.35891304348
4644.83229166667
4724.38992
4846.86946153846
4945.61322222222
4958.21089655172
5011.55389655172
5081.98453333333
5144.96515625
5247.4088125
5308.53178787879
5310.1585
5309.48958823529
5342.67631428571
5430.75877142857
5396.32755555556
5353.11486486487
5380.62863157895
5411.13115789474
5375.50553846154
5359.30746153846
5357.94556410256
5381.94215384615
5397.2448974359
5400.47156410256
5360.31607692308
5273.844525
5163.8274
5086.31525
5072.44787804878
5068.3612195122
5020.10535714286
4962.61628571429
4931.16095238095
4869.49520930233
4807.59172093023
4802.93360465116
4795.70590697674
4735.91793181818
4680.67584090909
4683.50104651163
4647.62041860465
4600.37804651163
4592.74722727273
4574.12713636364
4502.07055555556
4449.38802222222
4422.96593333333
4379.46904444444
4326.21437777778
4316.36022222222
4289.67515555556
4241.3604
4196.29844444444
4149.37460869565
4102.64276086956
4082.73734782609
4064.81941304348
4055.0846
4021.57765217391
3969.56302173913
3909.2765
3902.28795652174
3903.56821276596
3852.64157446809
3817.48617021277
3789.69361702128
3743.41640425532
3710.5214893617
3668.71325531915
3654.99010416667
3679.13852083333
3715.33127083333
3703.32134042553
3653.22466666667
3619.71310416667
3562.26670833333
3522.19797916667
3509.96646938776
3493.34006122449
3451.397375
3420.57158333333
3421.72020833333
3397.42875
3379.76204255319
3353.6478125
3309.19529166667
3266.12091666667
3266.658125
3305.58548979592
3300.92151020408
3275.57283673469
3281.87752083333
3277.11197916667
3246.67635416667
3238.27393877551
3220.17465306122
3225.6057755102
3234.0712244898
3238.116
3232.97129166667
3238.162125
3246.62832653061
3239.94371428571
3232.84959183673
3263.15816326531
3285.15129166667
3253.129125
3217.34467346939
3219.61440816327
3224.37187755102
3194.72081632653
3147.28442857143
3135.80475510204
3177.72404081633
3203.06891836735
3208.22175510204
3187.16940816327
3214.80425
3246.74135416667
3276.45212244898
3271.4007755102
3269.69642857143
3304.41640816327
3360.87364583333
3398.46354166667
3440.7091875
3474.211125
3506.31041666667
3569.31689583333
3649.5835
3729.18064583333
3838.81479166667
3951.28308333333
4059.60166666667
4187.51220833333
4323.73879166667
4509.349
4795.20320833333
5089.69742553191
5323.27182978723
5529.66087234043
5721.04708510638
5884.57731914894
6042.32489583333
6213.63108333333
6313.01520833333
6446.5240212766
6493.73106382979
6470.19017021277
6388.62970212766
6241.30780851064
6043.0009787234
5858.3875106383
5658.22759574468
5429.85525531915
5222.24953191489
5020.31180851064
4798.92019148936
4605.39080851064
4501.233
4370.41874468085
4248.12744680851
4118.70385106383
4003.77338297872
3890.48874468085
3799.92759574468
3754.78144680851
3673.57723404255
3571.84053191489
3536.74870212766
3531.55406382979
3482.90468085106
3417.06525531915
3377.29782978723
3343.82370212766
3301.88742553191
3275.62589361702
3286.17286956522
3273.57404347826
3239.3550212766
3219.29243478261
3204.46604347826
3201.32984782609
3185.01060869565
3155.37165217391
3139.87823913043
3136.63533333333
3131.62875555556
3146.429
3166.04366666667
3151.9114
3129.58806666667
3138.62788888889
3159.17462222222
3156.42884444444
3145.91556818182
3124.70884090909
3135.37229545455
3186.68881818182
3177.12295555556
3202.91993181818
3207.90772727273
3215.64009090909
3210.29006818182
3206.67164444444
3239.75238636364
3291.31159090909
3322.74988636364
3323.11879545455
3309.84488372093
3323.32597674419
3363.20325581395
3385.06290909091
3392.22665909091
3391.91686046512
3381.79925581395
3408.82590697674
3455.95781395349
3465.60451162791
3451.71125581395
3469.79906976744
3496.55672093023
3530.80834090909
3536.55284090909
3518.78581818182
3517.81247727273
3542.93084444444
3578.95206818182
3603.90534090909
3624.53004545455
3661.51081818182
3695.45168181818
3709.98397777778
3725.21759090909
3758.79834090909
3810.66684090909
3857.46168181818
3899.3535
3949.79820930233
3987.98615909091
4002.32622727273
4018.43068181818
4038.08672727273
4044.09877272727
4074.10434090909
4103.30124444444
4132.67902272727
4173.78865909091
4239.75006818182
4267.59563636364
4250.90856818182
4245.89888636364
4299.88309090909
4359.94729545455
4356.51579545455
4343.96154545455
4369.05293181818
4382.09353488372
4359.37240909091
4394.33031818182
4428.86847727273
4459.91453488372
4456.04469767442
4450.68218604651
4449.0140952381
4463.5285952381
4496.71095238095
4565.57341463415
4563.48041463415
4510.75216666667
4526.76457142857
4587.17826190476
4643.14904878049
4645.67595121951
4634.481925
4612.4952
4613.948525
4634.23212820513
4628.39343589744
4607.26613157895
4577.52957894737
4583.32475675676
4558.70021621622
4592.13316666667
4589.85044444444
4605.37433333333
4599.1822
4532.70005882353
4528.06142424242
4472.19739393939
4420.5223030303
4399.29580645161
4387.3836
4266.17756666667
4182.48424137931
4138.56022222222
4048.10907692308
3950.07168
3873.08229166667
3784.67417391304
3744.9020952381
3650.9049
3553.49358823529
3495.21046666667
