# Supplementary material for: Single-cell growth inference of Corynebacterium glutamicum reveals asymptotically linear growth
Source: eLife. 2021 Oct 4;10:e70106. doi: 10.7554/eLife.70106 (PMC8594916; doi:10.7554/eLife.70106)
Supplement: Source data 1. [file elife-70106-data1.zip › MEAN/2.451 Ti007Tf020T.txt]

3931.94628571429
4064.97214285714
4029.272
4145.50594444444
4237.0946
4314.12980952381
4365.91690909091
4354.15882608696
4316.98068
4331.31246153846
4359.07059259259
4423.50725925926
4429.81171428571
4496.68479310345
4526.84546666667
4515.42136666667
4499.58613333333
4468.49925806452
4442.2331875
4489.90240625
4498.147375
4457.46909375
4457.31478125
4527.18793939394
4585.8265
4584.08376470588
4559.20767647059
4528.81458823529
4463.40025714286
4435.98805555556
4458.69572222222
4488.71583333333
4480.08275
4456.79269444444
4413.1765
4378.29113888889
4383.48472972973
4369.17235135135
4319.46971052632
4297.91752631579
4267.18089473684
4217.39942105263
4173.90502564103
4140.38941025641
4082.14553846154
4013.63594871795
3974.76413157895
3928.95942105263
3880.3868974359
3833.97712820513
3806.43497435897
3787.55733333333
3741.35895
3680.93795
3637.375525
3604.62395
3546.05995
3494.83182926829
3465.91963414634
3432.67434146341
3386.312
3359.56341463415
3334.13431707317
3289.75671428571
3259.20478571429
3264.02002380952
3268.35507142857
3246.17488095238
3205.14621428571
3183.79592857143
3165.57562790698
3125.19825581395
3073.78695348837
3046.61420930233
3030.15993023256
3034.54802272727
3035.45411627907
3012.96639534884
2995.20488372093
2973.39311627907
2948.11827906977
2935.77484090909
2936.58997727273
2942.73434090909
2932.32038636364
2934.83488636364
2941.71661363636
2917.25857777778
2876.44697777778
2853.98577777778
2862.8842173913
2877.59469565217
2880.43593478261
2875.84389130435
2874.90986956522
2893.37493478261
2908.9705
2914.80963043478
2929.80119148936
2948.77759574468
2958.52121276596
2976.75334042553
3012.96725531915
3017.21827659574
3006.62219148936
3019.37682978723
3051.62025
3055.48872916667
3037.740875
3061.35852083333
3092.26122916667
3095.88564583333
3104.49372916667
3129.66529166667
3135.3873125
3125.48389583333
3136.27997916667
3162.0284375
3174.53514583333
3193.4876875
3232.96355319149
3254.86053191489
3265.12482978723
3280.92070212766
3306.56904255319
3322.74185106383
3344.77373913043
3393.07002173913
3468.0952826087
3506.19980434783
3512.50767391304
3508.129
3519.09277777778
3515.82648888889
3542.95064444444
3582.69709090909
3643.02011627907
3667.50588372093
3691.28727906977
3693.12939534884
3708.47409302326
3790.16376744186
3853.625
3908.82583333333
3960.44436585366
4012.43948780488
4013.984225
4088.60624390244
4115.34971794872
4142.95212820513
4124.32417948718
4156.24438461538
4223.86553846154
4299.67992105263
4335.77775675676
4413.43954054054
4415.26513513514
4451.53237837838
4475.92391666667
4516.96085714286
4499.36908823529
4556.33335294118
4571.0005
4563.91364705882
4518.91351515151
4542.59903125
4533.7115625
4492.56458064516
4389.914375
4357.51419354839
4356.65090322581
4343.5013
4305.535
4354.63796428571
4322.21485185185
4258.93025925926
4250.41624
4212.329375
4258.01139130435
4258.42328571429
4199.64831578947
4169.70494736842
4093.86794117647
4042.73514285714
3996.51946153846
3882.9955
3816.05566666667
3645.09825
3703.844
