# Supplementary material for: Single-cell growth inference of Corynebacterium glutamicum reveals asymptotically linear growth
Source: eLife. 2021 Oct 4;10:e70106. doi: 10.7554/eLife.70106 (PMC8594916; doi:10.7554/eLife.70106)
Supplement: Source data 1. [file elife-70106-data1.zip › MEAN/2.192 Ti009Tf024T.txt]

6415.749
6553.0679375
6658.02227777778
6829.75825
7021.99295238095
7190.56913043478
7256.90166666667
7253.62652
7299.51311538462
7371.91215384615
7402.47646428571
7345.77046666667
7272.24874193548
7311.2275
7341.39471875
7300.06190909091
7271.88455882353
7364.17134285714
7411.16271428571
7388.7522
7409.88111111111
7498.06208333333
7492.55127027027
7468.75752631579
7453.55813157895
7421.68073684211
7355.35592105263
7320.40861538462
7302.02705128205
7306.04561538462
7286.88948717949
7247.13151219512
7201.61356097561
7143.15048780488
7080.72002439024
7006.04885365854
6892.53563414634
6782.4926097561
6715.76414634146
6686.54566666667
6607.7365
6478.68
6364.08635714286
6282.51792857143
6193.87016666667
6115.15034090909
6056.20454545455
6016.47654545455
5921.92868181818
5807.58740909091
5730.14725
5675.14362222222
5587.95355555556
5494.363
5418.95891304348
5363.64543478261
5300.60754347826
5239.95691304348
5162.76452173913
5075.02484782609
5006.68435555556
4965.22166666667
4934.89736956522
4864.41358695652
4786.39091304348
4767.24373913043
4770.39717391304
4729.36189130435
4662.81036956522
4598.35293478261
4554.31543478261
4500.92458695652
4429.43219565217
4367.15413043478
4323.90046808511
4296.66063829787
4279.55231914894
4282.47923404255
4261.883
4191.10355319149
4136.12934042553
4113.30127659574
4073.09908510638
4043.79017021277
4022.7619375
3983.77122916667
3942.21210416667
3904.20947916667
3886.10104166667
3908.48870833333
3919.61745833333
3889.81489583333
3832.70022916667
3763.79166666667
3724.7265625
3721.8830625
3722.54360416667
3709.80827083333
3692.71920408163
3678.16146938776
3657.99779591837
3646.78346938775
3626.86620408163
3591.74342857143
3573.99175510204
3563.00783673469
3559.98442857143
3570.64044897959
3585.26648979592
3592.33465306122
3588.96295918367
3578.81834693878
3562.27042857143
3564.81295833333
3598.043625
3604.81020833333
3581.715125
3573.9370625
3580.79133333333
3615.49225
3658.43314583333
3641.713
3626.51910416667
3654.21260416667
3680.83547916667
3704.47404166667
3724.98016666667
3731.08806382979
3751.19214893617
3795.73953191489
3856.95123404255
3908.99245652174
3938.16286956522
3971.70344444444
4048.17977777778
4110.1636
4192.62513333333
4270.94277272727
4351.18056818182
4413.5416744186
4510.84648837209
4588.74585714286
4644.00188095238
4633.07553658537
4741.75514634146
4733.75407692308
4768.97705128205
4722.17871052632
4780.12028947368
4743.04743243243
4739.791
4708.29228571429
4654.34929411765
4666.55648484848
4582.158125
4547.99365625
4493.71090322581
4477.91206666667
4421.98537037037
4488.3382962963
4520.42888
4527.75209090909
4622.93152631579
4683.63889473684
4703.95492857143
4730.99792857143
4411.819
