# Supplementary material for: Single-cell growth inference of Corynebacterium glutamicum reveals asymptotically linear growth
Source: eLife. 2021 Oct 4;10:e70106. doi: 10.7554/eLife.70106 (PMC8594916; doi:10.7554/eLife.70106)
Supplement: Source data 1. [file elife-70106-data1.zip › MEAN/2.880 Ti025Tf023T.txt]

6990.838
7294.14744444444
7548.6406
7660.85
7786.0014
7920.11788235294
7897.69315
7956.6167
7882.28047826087
8056.29065217391
8102.24356
8159.06328
8046.17385185185
8061.75462962963
8082.69310714286
8157.743
8180.58120689655
8259.829
8303.6808
8245.61573333333
8167.58077419355
8151.50671875
8098.47360606061
8085.02739393939
8097.15433333333
8088.11141176471
8015.34802857143
7895.52911428571
7798.65771428571
7782.3358
7737.58455555556
7693.56586486487
7672.48113513514
7614.78148648649
7513.34534210526
7422.08226315789
7360.0152051282
7327.95076923077
7291.57405128205
7222.35617948718
7119.44787179487
7045.65782051282
6978.83764102564
6884.77046153846
6809.49574358974
6754.02243589744
6690.902225
6607.06205
6503.82448780488
6442.31887804878
6391.97207317073
6283.31107317073
6194.35402439024
6159.94297560976
6128.78329268293
6068.57012195122
5959.23697560976
5826.17473809524
5747.36092857143
5693.88188095238
5616.7533255814
5514.83413953488
5478.32453488372
5420.90948837209
5309.15502325581
5264.21993023256
5230.32365116279
5138.763
5063.36541860465
5011.96439534884
4972.91288372093
4935.22672727273
4892.40571111111
4851.24531111111
4806.87406666667
4737.67513333333
4669.43673333333
4610.84833333333
4551.67148888889
4509.87262222222
4465.93362222222
4422.51731111111
4387.68117777778
4342.70786666667
4289.26286666667
4229.3446
4176.28442222222
4186.65030434783
4184.66913043478
4143.24395652174
4104.42704347826
4086.67323913043
4089.10708510638
4083.11031914894
4068.93736170213
4030.32293617021
3989.90270212766
3938.68914893617
3892.47578723404
3870.38
3885.33480851064
3910.73978723404
3900.31178723404
3888.47295744681
3863.47277083333
3799.9885
3768.69135416667
3769.1620625
3770.92802083333
3773.42430612245
3786.91555102041
3828.95151020408
3827.38869387755
3753.3118125
3694.6421875
3651.80595833333
3631.30110416667
3677.82464583333
3729.11739583333
3718.13041666667
3676.64135416667
3646.93002083333
3631.201
3613.1675625
3600.67695833333
3585.45525
3558.33022916667
3556.90885416667
3555.87789583333
3533.92654166667
3536.906625
3568.86047916667
3591.1055625
3586.7575625
3568.24522916667
3559.54066666667
3560.86285416667
3589.7304375
3614.70583333333
3618.51739583333
3624.28877083333
3612.41704166667
3595.1855
3573.75914583333
3557.26102083333
3592.09058333333
3629.254625
3639.85720833333
3645.7930625
3666.7134375
3695.75664583333
3692.87138297872
3691.37508510638
3682.48710638298
3668.13674468085
3661.82621276596
3658.03754347826
3677.57365217391
3710.8877826087
3744.8085
3789.55313043478
3826.59758695652
3855.21004347826
3885.13797826087
3938.00023913043
3996.74139130435
3992.95053333333
3962.79837777778
3943.17982222222
3953.05122222222
4015.26426666667
4064.29366666667
4087.67291111111
4110.12146666667
4136.50757777778
4177.51326666667
4202.45231818182
4261.02202272727
4311.54170454545
4302.81309090909
4303.6956744186
4374.97920930233
4426.33823809524
4471.65933333333
4554.223
4640.32836585366
4679.71680487805
4706.39412195122
4773.924875
4837.60523076923
4943.48933333333
5031.69086842105
5117.23339473684
5166.49228947368
5191.7157027027
5245.01797297297
5283.23248648649
5327.97611428571
5488.42102941176
5537.27654545455
5616.44133333333
5711.80606060606
5772.9360625
5811.59919354839
5952.03361290323
5953.19766666667
6016.70537931035
5963.29039285714
6128.68203703704
6213.40366666667
6217.54161538462
6224.54125
6300.86558333333
6235.38609090909
6277.43777272727
6266.18357894737
6337.68968421053
6372.65822222222
6356.4933125
6396.2525
6333.66125
