# Supplementary material for: Single-cell growth inference of Corynebacterium glutamicum reveals asymptotically linear growth
Source: eLife. 2021 Oct 4;10:e70106. doi: 10.7554/eLife.70106 (PMC8594916; doi:10.7554/eLife.70106)
Supplement: Source data 1. [file elife-70106-data1.zip › MEAN/2.657 Ti008Tf004T.txt]

4006.558
4117.7426
4301.7475
4548.3221
4507.920125
4695.1954375
4859.81838888889
4947.3309
5122.6754
5168.76060869565
5299.09908695652
5338.19576
5499.13216
5531.64485185185
5577.92833333333
5599.63314285714
5632.19671428571
5689.33231034483
5645.56241935484
5691.23761290323
5720.55325
5770.76234375
5723.24982352941
5711.64441176471
5679.44847058824
5703.77135294118
5638.99138888889
5586.91161111111
5500.83808333333
5422.532
5333.12197297297
5289.24235135135
5170.7247368421
5148.55576315789
5187.11976315789
5154.55926315789
5044.95543589744
4968.20976923077
4884.99133333333
4826.99746153846
4768.920375
4704.54105
4688.545025
4646.641775
4572.29655
4498.3647
4447.311775
4401.538975
4324.00258536585
4271.93624390244
4200.1225
4125.77795238095
4065.00723809524
4010.581
3961.21123809524
3927.44645238095
3884.59572093023
3862.2568372093
3818.94279069767
3768.69906976744
3719.94602325581
3674.0481627907
3681.21709302326
3692.57586046512
3641.70562790698
3569.23327906977
3525.26113636364
3539.72409090909
3551.04047727273
3549.99902272727
3554.07904545455
3531.99418181818
3481.21031818182
3445.86509090909
3403.30252272727
3343.15313636364
3317.40037777778
3322.68482222222
3299.74193333333
3277.5646
3289.72228888889
3306.87995555556
3266.45582222222
3196.21137777778
3176.91004444444
3159.9502826087
3127.95842553192
3077.65919148936
3063.32957446808
3093.87587234043
3097.3894893617
3066.96363829787
3024.14325531915
2990.32146808511
2993.11236170213
3003.43295652174
3004.58410869565
2990.48404347826
2964.00826086957
2939.90410869565
2897.53158695652
2874.41353191489
2896.8389787234
2918.10229787234
2917.22761702128
2905.94636170213
2872.2795106383
2862.29644680851
2853.91710638298
2857.7785106383
2847.97134042553
2813.53217021277
2792.00363829787
2790.88663829787
2785.50485106383
2778.04753191489
2776.4444893617
2791.79417021277
2794.14731914894
2755.09968085106
2736.10268085106
2767.06410638298
2784.64893617021
2771.5969787234
2766.69178723404
2777.02778723404
2772.01865957447
2747.63946808511
2740.84727659574
2749.65778723404
2738.16587234043
2720.71874468085
2726.70438297872
2740.08053191489
2743.45963829787
2731.9034893617
2711.45553191489
2702.49753191489
2711.05721276596
2722.99544680851
2725.12229787234
2726.80731914894
2732.29872916667
2713.40254166667
2698.56472340426
2699.04
2716.37914893617
2739.67625531915
2737.16140425532
2711.1054893617
2694.97989361702
2700.99380851064
2722.13012765957
2753.79023404255
2782.34370212766
2784.05708510638
2772.69265957447
2789.66217021277
2809.53763043478
2793.77486956522
2779.86965217391
2792.8412173913
2812.28413043478
2825.13080434783
2849.04927272727
2851.14488636364
2850.53243181818
2854.29695454545
2862.95063636364
2865.523
2871.98751162791
2903.81918604651
2934.809
2943.20128571429
2969.80026190476
2983.36369047619
2974.42046341463
2972.11641463415
3002.2783
3021.265325
3048.97678947368
3075.20815789474
3068.58452631579
3053.72059459459
3064.54647222222
3084.24594444444
3111.28572222222
3143.73462857143
3176.648
3190.4253030303
3156.20122580645
3191.03226666667
3220.7795
3246.38482142857
3216.92796428571
3243.65512
3229.91744
3194.98195833333
3190.13795454545
3167.078
3140.43436842105
3023.32526315789
2940.40555555556
