# Supplementary material for: Single-cell growth inference of Corynebacterium glutamicum reveals asymptotically linear growth
Source: eLife. 2021 Oct 4;10:e70106. doi: 10.7554/eLife.70106 (PMC8594916; doi:10.7554/eLife.70106)
Supplement: Source data 1. [file elife-70106-data1.zip › MEAN/3.326 Ti019Tf023T.txt]

4701.433
4784.56528571429
4794.49328571429
4884.62778571429
4910.26633333333
4969.56568421053
5122.17084210526
5228.65859090909
5324.4665
5331.13220833333
5440.98125
5465.07176923077
5522.90676923077
5569.57414814815
5599.69335714286
5594.68114285714
5582.53706666667
5612.57653333333
5576.42503125
5548.1054375
5507.46603030303
5485.06478787879
5478.31555882353
5485.08394285714
5500.64954285714
5501.58048571429
5504.90936111111
5513.89838888889
5482.01330555556
5463.47966666667
5452.28455263158
5436.12152631579
5364.72034210526
5294.24681578947
5213.65756410256
5128.60105128205
5065.59533333333
5034.03920512821
5008.91731707317
4990.52475609756
4919.46453658537
4842.06958536585
4786.86046341463
4733.2992195122
4660.34351219512
4555.20102439024
4458.36776190476
4416.71102380952
4397.23742857143
4347.3216744186
4276.0113255814
4179.65009302326
4123.93774418605
4082.44874418605
4015.81879545455
3984.15093181818
3968.68697727273
3906.53170454545
3832.76972727273
3809.34109090909
3797.16329545455
3742.44520454545
3689.92879545455
3659.33106666667
3675.68306666667
3676.93451111111
3638.65775555556
3611.59054347826
3600.71634782609
3588.1017173913
3552.9175
3493.63232608696
3463.87926086957
3472.41041304348
3496.81604347826
3498.60265957447
3465.04625531915
3448.19036170213
3453.55527659574
3454.80878723404
3436.66574468085
3393.87659574468
3383.23363043478
3389.28293478261
3407.50942553191
3420.02040425532
3383.34893617021
3320.85785106383
3293.61572340426
3328.27389361702
3360.8840212766
3348.49025531915
3297.16712765957
3253.40236170213
3248.3804893617
3252.1450212766
3250.34625531915
3230.50740425532
3200.70904166667
3184.00102083333
3220.13220833333
3272.06620833333
3287.46832653061
3283.50926530612
3258.12755102041
3225.05653061224
3215.3213877551
3209.60683673469
3168.669
3136.5476875
3159.71902083333
3192.53254166667
3179.0439375
3132.07722916667
3125.4585
3172.6124375
3196.39229166667
3187.0966875
3181.84597916667
3166.7559375
3141.4973125
3119.75454166667
3108.41133333333
3116.46975
3117.96535416667
3107.06354166667
3095.96866666667
3085.15604166667
3072.84645833333
3060.225875
3053.50427083333
3056.25995833333
3049.43508333333
3029.719875
3018.1832244898
3019.55340816327
3019.53051020408
3031.68567346939
3037.27397959184
3010.45020408163
2998.33757142857
2997.03293877551
2973.329
2993.28295918367
2996.0406122449
2971.11951020408
2965.70569387755
2989.17316666667
3032.69204255319
3032.87814893617
2983.43540425532
2949.29189361702
2929.27442553191
2897.25757446809
2880.46519148936
2890.586625
2909.01058333333
2905.21175
2876.29635416667
2846.00041666667
2845.22760416667
2866.45733333333
2860.0418125
2853.20263265306
2825.40287755102
2819.49141666667
2858.95932653061
2890.4397755102
2886.1890212766
2868.04355319149
2863.99335416667
2865.8351875
2896.09804166667
2932.25334693878
2910.48073469388
2859.17495833333
2840.6910625
2871.63542857143
2890.12258333333
2882.75214583333
2887.74644
2887.98198
2900.89032
2914.01956862745
2898.66842
2868.9244
2859.24822
2899.02964
2931.75236
2929.61822
2945.94888
2980.67208
3010.48664
3005.24074509804
2991.95462745098
3004.01049019608
3030.60094117647
3053.26935294118
3061.30490196078
3082.02380392157
3116.57184
3113.86544
3128.80416
3175.08378431373
3205.43684313725
3243.11592156863
3282.10339215686
3310.22994117647
3340.9146
3384.23446
3449.7138
3493.2607
3499.14828
3498.47632
3531.72767346939
3590.35814285714
3644.93465306122
3688.18181632653
3695.2025625
3691.98639583333
3728.52233333333
3787.94270212766
3808.79495744681
3881.12721276596
3938.53904255319
3983.34831914894
4025.62353191489
4084.63730434783
4100.03845652174
4135.87835555556
4179.16586956522
4189.25858695652
4201.65255555556
4246.46306666667
4349.20127272727
4436.44583333333
4466.88281395349
4547.570925
4586.4749
4611.86856410256
4675.28192105263
4729.26760526316
4815.07233333333
4878.90438235294
4868.4
4821.58154545455
4896.43161290323
4891.26283333333
4774.5188
4694.46620689655
4620.5805
4507.54003846154
4375.459
4300.37008695652
4208.09695
4081.46429411765
