# Supplementary material for: Single-cell growth inference of Corynebacterium glutamicum reveals asymptotically linear growth
Source: eLife. 2021 Oct 4;10:e70106. doi: 10.7554/eLife.70106 (PMC8594916; doi:10.7554/eLife.70106)
Supplement: Source data 1. [file elife-70106-data1.zip › MEAN/4.044 Ti005Tf021T.txt]

3967.654
4109.0364
4190.7795
4249.0525
4385.87025
4471.33463157895
4535.714
4646.97438095238
4684.82316666667
4727.34246153846
4756.883
4763.52714285714
4831.81089655172
4834.48482758621
4871.48837931034
4942.27636666667
5025.18451612903
5105.8800625
5200.46496969697
5260.28127272727
5248.6834
5270.30074285714
5308.47961111111
5357.57475
5411.03672222222
5456.10586111111
5465.63478378378
5436.24763157895
5420.93297368421
5425.72656410256
5410.20164102564
5354.90864102564
5347.60753846154
5361.1792
5347.088125
5321.6367
5295.023675
5289.34525
5266.98280487805
5237.1424047619
5219.59723809524
5191.40876190476
5154.43957142857
5128.90978571429
5091.62640476191
5031.7461627907
5011.53146511628
4999.6976744186
4935.54962790698
4860.3381627907
4829.51837209302
4787.85520930233
4715.52662790698
4676.64786046512
4656.52788372093
4649.56365116279
4583.51953488372
4520.86418604651
4547.52127906977
4570.82586046512
4461.56388372093
4360.09320454545
4329.55797727273
4291.40622727273
4247.93043181818
4177.71847727273
4097.04581818182
4071.25388636364
4093.23629545455
4060.91579545455
3973.01320454545
3911.96904545455
3910.63072727273
3917.518
3867.47697727273
3817.28702272727
3780.28239534884
3722.91955813953
3694.8738372093
3653.61260465116
3586.96404651163
3543.622
3528.60030232558
3512.02676744186
3463.49372093023
3415.07379069767
3391.26662790698
3367.56837209302
3351.57648837209
3343.79839534884
3322.45913953488
3291.634
3278.24495348837
3256.4376744186
3194.52041860465
3140.88379069767
3119.6081627907
3117.20460465116
3119.57890697674
3130.55488372093
3125.26897674419
3103.83795348837
3090.05297674419
3086.59118604651
3096.03527906977
3076.93444186047
3025.92353488372
2996.28646511628
2994.69763636364
2987.95711363636
2975.06068181818
2985.75711363636
2997.33575
2990.81920454545
2977.22679545455
2982.67968181818
3009.91995454545
3044.798
3068.24195454545
3048.44875
2997.17238636364
2991.98263636364
3052.30213636364
3083.10090697674
3103.13190697674
3158.84048837209
3199.54788372093
3215.33797674419
3243.94923255814
3284.20040909091
3332.12063636364
3396.48781818182
3480.59568181818
3558.11902272727
3596.60575
3624.68528888889
3674.81626666667
3701.0638
3760.2812
3863.285
3935.54095555556
3960.51073333333
3999.09322222222
4139.00527272727
4322.71556818182
4519.20986363636
4700.35088888889
4917.56957777778
5156.9546
5388.4158
5650.06442222222
5914.7134
6110.69886666667
6276.99988888889
6436.17306666667
6546.89173333333
6640.86502222222
6641.85486666667
6603.72166666667
6485.75491111111
6333.20833333333
6114.27408888889
5856.79604347826
5626.83197826087
5372.99443478261
5114.84934782609
4871.28386956522
4636.49923913043
4402.24676086957
4209.54608695652
4048.66835555556
3935.87235555556
3838.18308888889
3725.87086666667
3621.52124444444
3607.27706666667
3607.73064444444
3579.08375555556
3559.01668888889
3519.64373333333
3485.19955555556
3458.49391304348
3416.59302173913
3353.20376086957
3292.08265217391
3254.13993478261
3245.52058695652
3217.42540425532
3141.45910638298
3074.59170212766
3034.72138297872
2984.79027659574
2943.61378723404
2916.037
2891.65115217391
2887.398
2883.70713043478
2869.47826086957
2855.98439130435
2832.86341304348
2816.11647826087
2817.52763043478
2814.9152173913
2806.75164444444
2816.65855555556
2823.61956521739
2811.08082608696
2814.22436956522
2838.04297826087
2853.40654347826
2854.91104347826
2849.90273913043
2856.78042222222
2874.63022222222
2899.48108888889
2915.62113333333
2925.54784444444
2932.27026666667
2943.22302222222
2965.23647727273
2967.67465909091
2979.32465909091
3021.75595454545
3052.79988636364
3064.49727272727
3069.93036363636
3068.84361363636
3076.69815909091
3105.14572727273
3137.60890909091
3162.8275
3203.62873333333
3241.25217777778
3246.51002222222
3287.04495555556
3353.65557777778
3378.61091111111
3393.02497777778
3422.33491111111
3496.19275555556
3596.61815555556
3630.69562222222
3609.36417777778
3635.79193333333
3694.28948888889
3729.85795555556
3754.6702
3786.41382222222
3829.7728
3879.98902222222
3918.09211111111
3957.57155555556
4019.418
4055.85009090909
4070.25537209302
4103.61306976744
4159.56193023256
4205.51381395349
4239.95506976744
4276.42525581395
4322.79862790698
4371.037
4408.39202325581
4462.42246511628
4520.41123255814
4570.56306976744
4639.55862790698
4693.4351627907
4732.31223255814
4805.50476190476
4874.41495238095
4929.82095121951
4983.32109756098
5056.90746341463
5123.98865853659
5139.02514634146
5177.00473170732
5248.3652
5294.98695
5347.52285
5391.1184
5394.10305
5408.683325
5458.62607692308
5505.13758974359
5540.52984210526
5575.59792105263
5585.59892105263
5553.29481081081
5511.56448648649
5495.95448571429
5494.10234285714
5532.96068571429
5559.98961764706
5447.19011764706
5387.01672727273
5374.96971875
5390.3545
5387.47296774194
5325.3959
5253.52467857143
5171.78746428571
5162.79361538462
5182.08734615385
5148.54245833333
5078.18682608696
5040.70254545455
5034.32535
4965.37378947368
4814.85194736842
4764.0790625
4688.3276875
