# Supplementary material for: Single-cell growth inference of Corynebacterium glutamicum reveals asymptotically linear growth
Source: eLife. 2021 Oct 4;10:e70106. doi: 10.7554/eLife.70106 (PMC8594916; doi:10.7554/eLife.70106)
Supplement: Source data 1. [file elife-70106-data1.zip › MEAN/2.480 Ti056Tf025T.txt]

4458.73195
4456.78630434783
4469.46792307692
4408.7732962963
4339.67211111111
4247.259
4213.75934482759
4158.03851612903
4128.3593125
4045.58203030303
3954.00979411765
3890.14742857143
3767.95264864865
3663.69591891892
3609.66246153846
3568.07612820513
3507.85035897436
3438.07041025641
3377.869425
3298.26205
3195.25717073171
3123.18131707317
3098.91913953488
3066.5938372093
2980.74004651163
2924.62209302326
2899.48868181818
2870.79406818182
2831.4551627907
2794.08904651163
2752.46186046512
2695.13993023256
2653.9598372093
2657.92876744186
2629.91657142857
2579.69638095238
2558.43941860465
2551.68204651163
2540.61162790698
2538.01930232558
2551.19909302326
2553.70342857143
2498.42742857143
2467.50307142857
2485.44530952381
2501.07792857143
2481.53997619048
2441.22985714286
2408.65571428571
2397.78892857143
2423.5449047619
2440.95092857143
2419.02173809524
2394.8274047619
2394.32445238095
2392.09221428571
2376.5225
2342.42254761905
2310.02814285714
2281.75292857143
2304.05452380952
2321.29104761905
2315.65980952381
2293.84402380952
2282.27576190476
2272.82719047619
2271.01521428571
2277.997
2279.63204761905
2279.185
2282.56297619048
2288.34261904762
2308.00707142857
2347.90678571429
2353.50273809524
2315.57533333333
2287.34819047619
2269.52411904762
2261.05588095238
2280.4544047619
2300.38007142857
2302.72530952381
2303.84176190476
2316.52580952381
2335.11423809524
2320.6329047619
2300.49566666667
2307.9829047619
2313.68657142857
2306.22611904762
2299.94838095238
2285.70680952381
2278.9650952381
2294.96721428571
2306.86030232558
2299.4726744186
2284.83548837209
2300.05972093023
2327.131
2320.68923255814
2302.0921627907
2323.25795348837
2373.99855813953
2400.8776744186
2396.36479069767
2361.7693255814
2333.20144186046
2332.86893181818
2359.37
2377.05334090909
2348.62429545455
2328.18304545455
2347.78775
2355.84304545455
2369.05470454545
2388.81318181818
2378.4485
2367.11977272727
2379.23511363636
2408.51222727273
2411.41806818182
2408.1766744186
2422.52051162791
2435.94569767442
2460.25820930233
2470.94202325581
2456.4623255814
2449.41460465116
2450.45337209302
2459.57339534884
2487.08172727273
2516.12254545455
2523.72929545455
2522.753
2524.57263636364
2522.094
2515.03144186047
2530.37526190476
2546.35845238095
2548.26819047619
2547.30283333333
2567.4071627907
2586.65716666667
2581.61176190476
2583.08321428571
2590.02721428571
2612.96345238095
2626.94988095238
2634.98982926829
2671.73180487805
2719.24951219512
2728.80551219512
2722.03882926829
2733.21385365854
2763.090625
2774.15905
2764.10602564103
2762.357
2772.16157894737
2768.27060526316
2759.37872972973
2780.47227027027
2796.87858333333
2800.88577777778
2826.16708823529
2842.78714705882
2837.39348484849
2828.93133333333
2840.78772727273
2867.02606060606
2909.43861290323
2937.50774193548
2962.9719
2969.89763333333
2979.53503448276
2965.82055555556
2909.79185185185
2905.87348
2904.84812
2935.88818181818
2930.40618181818
2899.0946
2865.70721052632
2865.77461111111
2829.70382352941
2826.00561538462
2828.861
2749.47685714286
2695.08075
