# Supplementary material for: Single-cell growth inference of Corynebacterium glutamicum reveals asymptotically linear growth
Source: eLife. 2021 Oct 4;10:e70106. doi: 10.7554/eLife.70106 (PMC8594916; doi:10.7554/eLife.70106)
Supplement: Source data 1. [file elife-70106-data1.zip › MEAN/4.315 Ti006Tf004T.txt]

4617.835
4819.52533333333
4919.54183333333
4928.7959
5005.21714285714
5124.8023125
5188.28294444444
5232.47852631579
5304.3010952381
5332.87073913044
5380.77054166667
5441.45356
5422.8742962963
5449.91540740741
5412.61220689655
5451.643
5422.48462068966
5400.52032258065
5385.84125806452
5395.42784375
5400.94509375
5390.05076470588
5398.50855882353
5397.47074285714
5415.60166666667
5432.016
5441.64672972973
5469.15013513514
5496.57163157895
5487.54813157895
5476.60485
5448.497225
5357.913825
5317.20005
5328.78234146341
5329.46412195122
5324.31856097561
5306.80378571429
5277.50638095238
5232.53037209302
5217.30230232558
5200.67146511628
5165.00530232558
5128.25868181818
5110.72609090909
5089.29813636364
5057.9735
5055.73808695652
5049.89041304348
5034.00286956522
5042.2447173913
5043.73189130435
4977.4812
4879.38786666667
4842.85293478261
4837.5847826087
4778.02506521739
4724.37091304348
4724.40445833333
4716.00779166667
4698.72066666667
4690.94975
4648.38704166667
4610.6529375
4623.55240816327
4620.54395918367
4588.60395918367
4557.48067346939
4534.77265306122
4527.27783673469
4518.53072
4505.3476
4492.26858
4502.84556
4526.67972
4508.21438
4464.08255102041
4437.42054
4422.88578
4399.58752
4364.86476
4339.99734
4301.85998
4271.98654
4251.83366
4221.61680392157
4196.68207843137
4150.64733333333
4088.90492156863
4073.83535294118
4092.68629411765
4092.76196078431
4079.06550980392
4066.2297254902
4059.22034
4065.98322
4068.86780392157
4060.11443137255
4064.60056862745
4071.68074509804
4095.97256862745
4105.99684
4085.25798
4073.03822
4070.87106
4081.9801372549
4089.48229411765
4084.01990196078
4073.75917647059
4069.3807254902
4063.31066666667
4033.04534615385
4027.93603846154
4040.68713461538
4020.71980769231
4026.45833333333
4097.1022745098
4165.96038461539
4221.37663461538
4266.91459615385
4286.20109615385
4319.71394230769
4386.54876923077
4443.38215384615
4489.56261538462
4555.54501960784
4593.59792156863
4620.25336538462
4623.56488461538
4607.83867307692
4613.35226923077
4681.008
4795.8405
4943.57109615385
5108.22992156863
5262.87554901961
5459.39241176471
5705.01580392157
5994.66188235294
6333.75298039216
6700.01954901961
7035.85001960784
7384.71134
7697.17918
7996.75002
8223.36582
8377.51572
8538.69482
8683.05402040816
8629.6023877551
8481.8974
8342.60072
8135.68938
7903.60008
7618.19276
7298.05928
6926.72062
6595.00802040816
6337.20269387755
6074.51814285714
5780.458375
5490.8085625
5224.9921875
5006.90079166667
4848.16566666667
4701.1964375
4544.83652083333
4385.87627083333
4268.75282608696
4181.32304347826
4081.89480434783
3955.98982608696
3858.48282608696
3782.58
3707.28317391304
3634.1817173913
3562.6982826087
3531.00595652174
3514.50952173913
3488.77095652174
3435.7285
3373.9992
3331.65468888889
3278.98757777778
3241.07735555556
3221.04681818182
3188.92045454545
3180.64453488372
3190.83739534884
3178.35748837209
3167.35418604651
3165.93718604651
3168.10076744186
3154.19939534884
3137.27213953488
3130.27671428571
3106.42252380952
3083.48504761905
3097.50123809524
3090.36214285714
3078.77421428571
3076.87111904762
3064.97323809524
3057.32614285714
3075.1840952381
3070.41602380952
3051.79597619048
3054.6113902439
3043.76617073171
3032.10297560976
3053.37263414634
3054.39963414634
3058.53192682927
3080.597025
3062.34535
3046.09731707317
3053.1143902439
3062.59624390244
3070.76658536585
3107.09026829268
3116.091
3105.39051219512
3104.11519512195
3093.57912195122
3108.50714634146
3153.99853658537
3164.67487804878
3150.584
3158.03082926829
3163.15619512195
3183.6827804878
3235.35319512195
3268.69182926829
3287.7533902439
3312.27621951219
3339.47665853659
3384.18453658537
3417.14068292683
3404.81578048781
3394.37942857143
3416.97554761905
3454.00802380952
3469.62930952381
3464.32683333333
3517.39261904762
3592.6004047619
3593.15785714286
3567.51354761905
3585.06285714286
3641.7530952381
3696.53557142857
3730.2458372093
3752.03009302326
3753.07141860465
3734.19395348837
3719.82295348837
3736.25453488372
3763.83195238095
3802.63088095238
3842.10647619048
3889.31765116279
3968.31909302326
4049.57388372093
4078.00865116279
4065.41895348837
4105.07255813953
4158.74086046512
4166.19339534884
4179.95755813953
4204.22948837209
4245.94358139535
4319.34323255814
4368.07402272727
4414.61615909091
4457.47797674419
4464.52309302326
4497.72334883721
4542.00090697674
4555.29569767442
4576.02174418605
4616.84988372093
4653.89660465116
4672.56848837209
4685.88513636364
4719.16284090909
4823.44954761905
4868.71938095238
4861.05616666667
4874.75266666667
4869.699
4864.91892857143
4934.84542857143
5017.535
5054.29358536585
5065.82043902439
5071.14012195122
5067.36112195122
5110.64117073171
5176.89182926829
5201.81565
5185.055675
5192.69425641026
5213.61792105263
5258.81207894737
5270.49992105263
5223.53365789474
5216.00427027027
5218.57051351351
5232.93837837838
5265.18575
5308.15165714286
5326.04777142857
5277.19685714286
5250.12617647059
5137.30597058824
5089.79421212121
5077.71822580645
5015.44861290323
4969.26974193548
4936.29783333333
4878.981
4866.85610714286
4854.6382962963
4799.53661538462
4770.24920833333
4732.577
4662.27927272727
4578.23425
4477.49221052632
4373.15961111111
4314.30175
4153.50884615385
