# Supplementary material for: Single-cell growth inference of Corynebacterium glutamicum reveals asymptotically linear growth
Source: eLife. 2021 Oct 4;10:e70106. doi: 10.7554/eLife.70106 (PMC8594916; doi:10.7554/eLife.70106)
Supplement: Source data 1. [file elife-70106-data1.zip › MEAN/3.306 Ti001Tf021T.txt]

4009.164
3919.2525
4018.4448
4140.41011111111
4330.82357142857
4491.339
4532.42
4490.0112
4497.95672727273
4589.51560869565
4612.74812
4664.2705
4739.579
4789.2335
4736.01389655172
4736.18706666667
4819.11156666667
4870.86248387097
4903.106625
4925.58863636364
4930.45433333333
4910.51273529412
4927.65688571429
5007.99774285714
5100.05545714286
5110.81913888889
5136.32797222222
5176.57508333333
5167.71572972973
5150.62497368421
5206.24189473684
5288.86486842105
5359.65739473684
5379.11028947368
5333.13085
5275.209325
5250.323225
5269.144075
5306.8597
5309.150075
5279.095475
5241.765125
5209.318925
5186.25855
5193.02531707317
5203.59504878049
5179.2177804878
5130.13970731707
5093.65097560976
5099.38478048781
5116.08402380952
5062.03683333333
4952.52176190476
4861.32973809524
4812.42060465116
4776.15302325581
4734.61
4717.90918604651
4720.38313953488
4680.60925581395
4612.97981395349
4567.55926190476
4549.51119047619
4538.68295238095
4511.55219047619
4439.31261904762
4402.68619047619
4391.0725952381
4331.94492857143
4264.60957142857
4218.20145238095
4191.81071428571
4163.79571428571
4116.32945238095
4070.16585714286
4004.5044047619
3949.97311627907
3960.55111627907
3958.38825581395
3893.82028571429
3864.0380952381
3800.98364285714
3737.63683333333
3714.84714285714
3707.09130952381
3698.2460952381
3683.74435714286
3667.5029047619
3656.21947619048
3640.19064285714
3622.17235714286
3607.97769047619
3584.42426190476
3555.7658372093
3511.06704651163
3474.35811904762
3464.69119047619
3426.28586046512
3370.52079069767
3359.49365116279
3370.94046511628
3372.64209302326
3376.38458139535
3372.36106976744
3330.74262790698
3270.90718604651
3237.87379069767
3254.71252272727
3265.36222727273
3282.44188636364
3281.92168181818
3238.54672727273
3222.16281818182
3234.46134090909
3203.16997727273
3168.58809302326
3179.09155813953
3190.24355813953
3182.12976744186
3169.54672093023
3173.697
3185.11795555556
3190.74528888889
3178.32146666667
3152.24228888889
3126.57782222222
3112.85095555556
3108.09915555556
3103.31173333333
3091.79584444444
3086.34948888889
3087.6036
3086.47955555556
3079.40691111111
3074.4652173913
3064.06213043478
3074.04773913043
3092.56840425532
3065.22442553191
3072.17623404255
3089.01780851064
3094.99668085106
3104.81961702128
3097.63080851064
3085.07008510638
3078.18714893617
3065.94117021277
3050.08563829787
3039.38542553191
3051.04914893617
3083.45485106383
3088.451
3051.06604255319
3047.14865957447
3080.2779787234
3091.98021276596
3091.39110638298
3099.85787234043
3116.54372340426
3105.60770212766
3087.05795744681
3101.62280434783
3127.4225
3130.04306382979
3108.22110638298
3131.23461702128
3165.37972340426
3145.92083333333
3145.03891666667
3164.06368085106
3158.58485106383
3128.96804255319
3157.92153191489
3205.36542553191
3217.66480851064
3226.17782978723
3246.83170212766
3278.17575
3269.11235416667
3266.75033333333
3276.1606875
3290.441375
3313.71939583333
3326.79939583333
3325.51602083333
3339.9491875
3370.28010416667
3390.29354166667
3395.48775
3396.84860416667
3395.36085416667
3388.71089583333
3386.76439583333
3421.0798125
3475.54708333333
3502.66564583333
3511.43466666667
3531.68604166667
3554.62104166667
3563.54897916667
3577.65775
3599.38389583333
3635.74008333333
3680.44566666667
3734.28412244898
3775.149
3782.43267346939
3779.53804081633
3780.63733333333
3789.455875
3823.22277083333
3879.83866666667
3931.40264583333
3979.22560416667
4020.548875
4047.71468085106
4065.39444680851
4088.38110638298
4116.69227659574
4141.91630434783
4198.09539130435
4247.67269565217
4316.56457777778
4382.05445454545
4427.59718181818
4433.37470454545
4424.84058139535
4480.10539534884
4537.62778571429
4581.53157142857
4591.4896097561
4666.01107317073
4718.84865
4756.724
4797.52228205128
4863.24625641026
4947.99534210526
5031.48610810811
5077.96733333333
5103.584
5198.43531428571
5248.06321212121
5303.41778125
5340.0945483871
5376.84113333333
5437.47393333333
5461.16777777778
5572.58188461538
5643.19930769231
5573.1237826087
5653.69704545455
5706.67204545455
5795.70394736842
5904.23605555556
