# Supplementary material for: Single-cell growth inference of Corynebacterium glutamicum reveals asymptotically linear growth
Source: eLife. 2021 Oct 4;10:e70106. doi: 10.7554/eLife.70106 (PMC8594916; doi:10.7554/eLife.70106)
Supplement: Source data 1. [file elife-70106-data1.zip › MEAN/3.386 Ti013Tf014T.txt]

4131.095
3926.4825
4247.587125
4338.67336363636
4552.96669230769
4642.8492
4703.2364
4682.80578947368
4767.9218
4898.46133333333
5033.89909090909
5180.29543478261
5154.86679166667
5135.21128
5101.72553846154
5119.73865384615
5160.83807407407
5198.33167857143
5191.37707142857
5183.26517857143
5166.40410344828
5158.1648
5112.11323333333
5059.20716129032
5113.20322580645
5183.98364516129
5137.48815625
5082.07890625
5056.82615151515
5089.68563636364
5138.70678787879
5130.06090909091
5082.41136363636
5030.01681818182
5002.43226470588
5016.7265
5024.94752941176
4992.03802941176
4942.41770588235
4911.49405882353
4873.39711764706
4842.39194117647
4812.60438235294
4762.75971428571
4739.83045714286
4738.63094285714
4723.56137142857
4671.54519444444
4644.07902777778
4615.35411111111
4554.06638888889
4505.32705555556
4443.84288888889
4362.37294444444
4333.60983333333
4345.88136111111
4328.30963888889
4271.59177777778
4220.42030555556
4181.6368
4152.18657142857
4132.11747222222
4130.35497222222
4105.67344444444
4023.573
3990.51255555556
3972.62002702703
3912.98810810811
3877.54445945946
3847.31554054054
3828.59667567568
3813.58232432432
3812.37991891892
3820.62805405405
3791.26745945946
3742.87894594595
3713.77418918919
3688.32676315789
3656.11018421053
3612.07707894737
3554.82284210526
3497.00053846154
3495.50953846154
3517.35194871795
3519.8281025641
3512.58412820513
3499.86071794872
3480.14623076923
3453.6886
3449.12531707317
3406.35573170732
3382.2263902439
3390.57426829268
3371.33614634146
3341.38551219512
3342.45007142857
3332.60348837209
3328.04723255814
3308.11518604651
3267.2016744186
3245.2371627907
3252.52269767442
3244.98465116279
3211.23146511628
3173.81934090909
3159.73547727273
3178.79288636364
3189.84388636364
3157.96738636364
3125.23115909091
3093.05804545455
3073.54820454545
3102.5745
3105.81611363636
3047.46562222222
3058.44058695652
3073.60241304348
3063.5427826087
3024.57563043478
3000.402
3029.70782222222
3011.15124444444
2961.6452173913
2939.04136956522
2944.18591304348
2948.87852173913
2909.38123913044
2883.87854347826
2916.40539130435
2932.70347826087
2909.23330434783
2892.55040425532
2884.08257446809
2865.00110638298
2844.08906382979
2824.33442553191
2828.72780851064
2838.34308695652
2863.17223913043
2868.8495106383
2845.44270212766
2833.71736170213
2827.41663829787
2799.70875
2789.20075
2813.14810416667
2826.58675
2812.32510416667
2809.7365
2807.4275625
2792.72554166667
2763.24238297872
2757.62208510638
2779.32302083333
2793.289
2835.77260416667
2864.83327083333
2859.71691666667
2871.71979166667
2878.749125
2865.1221875
2862.9040625
2866.91397916667
2879.28829166667
2886.94672916667
2887.52026530612
2901.63371428571
2921.54367346939
2946.12897959184
2954.28679591837
2930.25353061224
2928.20204081633
2978.39297959184
2991.18367346939
2961.61166666667
2971.54972916667
3015.34902083333
3048.068
3078.8605625
3096.12529166667
3081.357375
3058.9753125
3038.70689583333
3050.978
3101.37593617021
3150.76006382979
3165.51663829787
3155.93468085106
3165.51306382979
3173.35534042553
3218.00330434783
3254.0237173913
3256.00493478261
3259.6947826087
3266.78295652174
3286.67786956522
3324.2
3355.43944444444
3365.14528888889
3370.76677777778
3422.44964444444
3495.82335555556
3534.45068888889
3547.75445454545
3550.285
3544.53309302326
3581.28548837209
3634.98818604651
3639.277
3667.85633333333
3722.16752380952
3760.2009047619
3779.11152380952
3818.86604761905
3871.384625
3904.519625
3919.500775
3935.377925
3956.826225
3984.975775
4020.88055263158
4036.26434210526
4065.43834210526
4146.09842105263
4212.91892105263
4235.42907894737
4255.32713157895
4293.99910810811
4411.18663888889
4452.62544444444
4427.2185
4445.31055555556
4491.64588571429
4508.17288571429
4509.06788235294
4530.37191176471
4549.94382352941
4564.16584848485
4646.62687878788
4712.01318181818
4693.5109375
4627.801375
4599.10828125
4601.599
4600.59386666667
4533.01251724138
4562.80965517241
4611.93937931034
4638.87739285714
4616.04692592593
4556.93344444444
4538.58411538461
4485.92756
4438.89420833333
4405.41847826087
4345.51704545455
4294.8429
4196.79794736842
4053.3425
3911.4288
