# Supplementary material for: Single-cell growth inference of Corynebacterium glutamicum reveals asymptotically linear growth
Source: eLife. 2021 Oct 4;10:e70106. doi: 10.7554/eLife.70106 (PMC8594916; doi:10.7554/eLife.70106)
Supplement: Source data 1. [file elife-70106-data1.zip › MEAN/3.525 Ti013Tf026T.txt]

4612.45569230769
4578.35907142857
4570.9230625
4574.36629411765
4669.17542105263
4614.4399
4595.96466666667
4552.24913636364
4560.93817391304
4561.682875
4601.49216
4587.21446153846
4588.28337037037
4542.34514814815
4526.52362962963
4433.23553571429
4400.73506666667
4384.23123333333
4411.75206451613
4415.47259375
4375.65753125
4309.06121875
4292.77303030303
4290.78184848485
4276.13975757576
4232.21481818182
4202.30081818182
4205.01184848485
4229.32814705882
4198.00261764706
4185.46491176471
4185.46047058824
4161.80725714286
4134.036
4111.31285714286
4095.44285714286
4099.65194444444
4038.02977777778
4011.92580555556
4027.27432432432
4025.41056756757
4001.05978378378
3986.57686486487
3999.86727027027
4006.36376315789
3968.67684210526
3864.47624324324
3826.55710810811
3774.47048648649
3755.6757027027
3745.17945945946
3701.26278378378
3702.18937837838
3747.13008108108
3726.20264864865
3659.43518918919
3625.50767567568
3635.56305405405
3630.26078378378
3604.9005
3566.79463888889
3576.14845945946
3567.26316216216
3532.37705405405
3499.89435135135
3488.01837837838
3454.74854054054
3409.5665
3399.098
3418.49918421053
3434.16126315789
3435.30084210526
3399.86692105263
3354.362
3331.71765789474
3311.08815789474
3299.35521052632
3296.09355263158
3262.96689473684
3248.73936842105
3237.92539473684
3196.46902631579
3173.04213157895
3203.11236842105
3255.62647368421
3278.43325641026
3235.00525641026
3213.33718421053
3219.10694736842
3208.90913157895
3178.13536842105
3166.97310526316
3206.92718421053
3171.53476315789
3110.40381578947
3111.92910526316
3130.05907692308
3116.95797435897
3140.21679487179
3147.16082051282
3155.39579487179
3196.52015384615
3232.39975
3270.05735
3274.452875
3221.5294
3242.878225
3330.428925
3358.362025
3365.908525
3388.8145
3409.46635
3410.082475
3402.490875
3425.215425
3467.6711
3519.53525
3596.806775
3658.458725
3692.431275
3753.987475
3865.68317073171
3947.3763902439
4009.29095121951
4055.76134146341
4122.05451219512
4219.56243902439
4292.50887804878
4344.50012195122
4388.83151219512
4428.81247619048
4462.22764285714
4461.13930952381
4414.72142857143
4354.45423809524
4270.38419047619
4173.21014285714
4091.15428571429
3984.27992857143
3876.07035714286
3792.6325
3721.85804651163
3632.33455813953
3535.44597674419
3453.79311627907
3397.27339534884
3381.60672093023
3369.04495348837
3347.9543255814
3341.68865116279
3330.96286046512
3306.67334883721
3289.55662790698
3290.06618604651
3269.77334883721
3200.80876744186
3150.95369767442
3149.53086046512
3153.43427906977
3144.84853488372
3130.84655813953
3114.84393023256
3082.87595454545
3049.02677272727
3034.34929545455
3002.55393023256
2984.44279069767
2982.2943255814
2989.88430232558
3021.926
3037.51623809524
3015.24464285714
3005.30888095238
3014.96021428571
3028.0135952381
3012.12835714286
2992.38880952381
2984.04847619048
2987.79978571429
3016.37111904762
3037.24688095238
3035.65007142857
3015.36812195122
2998.44324390244
3002.24180487805
3028.980325
3051.9015
3057.82585
3053.037425
3028.70785
3007.21675
3004.443775
3021.132325
3082.043525
3080.80502564103
3052.10576315789
3074.04223684211
3113.4795
3153.27728947368
3178.69484210526
3177.37473684211
3167.86397368421
3186.30289189189
3240.75975675676
3251.57016216216
3229.19108333333
3251.31341666667
3279.32019444444
3285.39308571429
3283.47325714286
3273.98151428571
3286.50068571429
3299.493
3297.12557142857
3356.96923529412
3394.55981818182
3399.553
3391.66459375
3410.68340625
3421.820375
3452.79446875
3481.6945
3489.8773125
3490.60722580645
3517.19064516129
3553.30680645161
3580.29035483871
3566.31153333333
3568.71486666667
3611.1015
3641.15793333333
3659.02856666667
3679.78813793103
3752.4714137931
3774.34520689655
3775.48451724138
3808.79634482759
3838.58939285714
3887.46392857143
3932.50303571429
3906.86448148148
3914.27459259259
3992.8582962963
4076.82914814815
4081.46246153846
4091.66434615385
4114.13496153846
4141.97432
4183.457
4223.44844
4205.66783333333
4227.031625
4226.41141666667
4241.74634782609
4356.02417391304
4425.29113043478
4353.52054545455
4368.99595238095
4429.013
4464.6461
4403.06178947368
4417.71442105263
4505.41333333333
4577.53411111111
4628.51794117647
4600.04833333333
4584.126
4587.45545454545
4725.988625
4594.67766666667
4678.393
