# Supplementary material for: Single-cell growth inference of Corynebacterium glutamicum reveals asymptotically linear growth
Source: eLife. 2021 Oct 4;10:e70106. doi: 10.7554/eLife.70106 (PMC8594916; doi:10.7554/eLife.70106)
Supplement: Source data 1. [file elife-70106-data1.zip › MEAN/4.053 Ti022Tf031T.txt]

5915.41006666667
5941.03752941176
5898.93544444444
5832.71168181818
5831.33157142857
5777.15031818182
5735.51290909091
5795.72825
5749.62914814815
5629.81565384615
5555.40106896552
5537.34335714286
5453.59275862069
5390.40183333333
5459.4285
5378.3244375
5298.84580645161
5351.76985294118
5335.58582352941
5271.25
5193.65031428571
5209.12191666667
5188.98319444444
5166.07133333333
5108.89035135135
5068.19062162162
5073.38702702703
5053.02489189189
5007.7742368421
4982.16905263158
5000.28287179487
4898.6041025641
4786.871775
4793.6018
4769.88256410256
4745.21564102564
4684.7747948718
4613.98095
4538.820025
4536.708825
4553.8166
4527.254825
4488.09285
4424.069775
4377.29882926829
4360.44312195122
4280.17387804878
4220.90678048781
4194.45038095238
4198.06554761905
4157.76942857143
4100.49997619048
4065.21095238095
4055.55204761905
4023.34933333333
3954.58426829268
3925.05111904762
3914.622
3884.77033333333
3841.53345238095
3790.52072093023
3842.83051162791
3837.19151162791
3766.92804651163
3715.34690697674
3678.10738095238
3668.2360952381
3656.61711627907
3633.00365116279
3590.18062790698
3582.17474418605
3586.73490697674
3568.12634883721
3545.97341860465
3505.699
3462.18525581395
3444.8686744186
3408.27226190476
3381.67114285714
3379.2750952381
3372.66054761905
3358.64657142857
3313.714
3268.39340476191
3278.42176190476
3317.08692857143
3321.79414285714
3317.93730952381
3294.90330952381
3247.73853488372
3209.4441627907
3159.08423255814
3133.09109302326
3137.40327906977
3159.91402325581
3171.82690697674
3162.41265116279
3148.81518604651
3126.64962790698
3112.08925581395
3111.02433333333
3122.171
3120.013
3078.40997619048
3056.45541860465
3057.36375
3044.26172727273
3057.88240909091
3108.82536363636
3150.63758139535
3173.13981395349
3195.77848837209
3221.61837209302
3244.96725581395
3290.82934883721
3324.45648837209
3320.20765116279
3338.48290697674
3382.17888372093
3396.03255813954
3410.43845454545
3430.91123255814
3481.85395348837
3514.88153488372
3563.85339534884
3626.04521428571
3675.92392857143
3717.02561904762
3752.34033333333
3850.60269047619
3991.52880952381
4088.7574047619
4182.04143902439
4324.36726829268
4534.22124390244
4720.84753658537
4881.32195121951
5102.98712195122
5289.7795952381
5456.13169047619
5607.45216666667
5755.31452380952
5813.33066666667
5832.36092857143
5864.3907804878
5843.41992682927
5819.95336585366
5732.82873170732
5560.83353658537
5342.17912195122
5134.39107317073
4941.24309756098
4728.14275609756
4497.63970731707
4310.39758536585
4184.31095
4064.118425
3906.30990243902
3755.21956097561
3644.82234146341
3562.14863414634
3475.753
3386.6283902439
3326.18607317073
3295.24951219512
3282.49224390244
3251.55314634146
3197.13234146341
3161.50625
3119.6588
3070.0346
3018.672975
2970.894975
2950.831075
2935.5148
2919.8632
2912.821225
2881.56605
2861.25351219512
2846.82573170732
2799.50809756098
2774.42941463415
2796.24785
2803.038625
2802.28205
2783.8644
2749.719925
2765.2619
2787.718075
2771.46165
2746.3188
2745.479925
2761.8512195122
2761.89997560976
2754.64345238095
2776.68869047619
2812.40928571429
2802.70916666667
2766.49114285714
2759.79942857143
2760.21973809524
2758.0339047619
2747.32254761905
2769.41488095238
2787.13823809524
2789.79814285714
2791.60688095238
2793.13747619048
2792.02202380952
2798.59819047619
2817.39020930233
2840.95174418605
2861.59309302326
2874.95413953488
2885.13390697674
2911.84395348837
2949.19888372093
2966.60223255814
2980.42265116279
3019.13986046512
3050.77634090909
3059.34586363636
3113.87488636364
3142.90531111111
3119.69848888889
3107.68357777778
3129.13873333333
3143.20082222222
3153.07293333333
3170.76751111111
3233.63253333333
3294.78751111111
3285.21124444444
3294.5632826087
3331.97089130435
3349.55860869565
3367.99969565217
3405.9864
3422.583
3452.96348888889
3467.84028888889
3434.37068888889
3461.98153333333
3514.30353333333
3544.07804444444
3578.97177777778
3649.50091111111
3693.85484090909
3663.48654545455
3658.04651111111
3690.24844444444
3718.21433333333
3772.73346666667
3831.26013333333
3873.57713333333
3923.23715909091
3936.50206818182
3951.71552272727
3996.82927272727
4033.21672727273
4038.43777272727
4081.14865116279
4126.18331818182
4235.01834090909
4335.42593023256
4340.47153488372
4329.73351162791
4342.28553488372
4399.87845238095
4443.665
4472.69061904762
4532.90485714286
4537.70876190476
4543.65309756098
4576.11743902439
4602.329425
4641.159875
4708.08064102564
4738.38041025641
4745.51648717949
4737.72517948718
4723.50346153846
4706.73089473684
4711.02728947368
4717.57718421053
4764.61036842105
4849.64724324324
4913.96554054054
4906.5706
4857.78077142857
4893.92091176471
4898.43355882353
4899.974
4957.83696875
4892.75093548387
4893.79183870968
4934.21866666667
4935.28182758621
4960.69911111111
4894.982
4867.40257692308
4906.596125
4900.59127272727
4792.01118181818
4692.15694736842
4655.96941176471
4597.63593333333
4520.306
4461.81109090909
4331.323
4192.09975
4208.27
