# Supplementary material for: Single-cell growth inference of Corynebacterium glutamicum reveals asymptotically linear growth
Source: eLife. 2021 Oct 4;10:e70106. doi: 10.7554/eLife.70106 (PMC8594916; doi:10.7554/eLife.70106)
Supplement: Source data 1. [file elife-70106-data1.zip › MEAN/3.116 Ti023Tf023T.txt]

5347.53221428571
5346.51925
5425.132
5421.00684210526
5443.05725
5471.10031818182
5564.50365217391
5655.51865217391
5709.96052
5674.82223076923
5641.2587037037
5666.50544444444
5701.95921428571
5709.43882758621
5617.71941935484
5608.88609677419
5618.65009677419
5621.28448387097
5589.51096774194
5538.20753125
5526.92336363636
5489.25642424242
5494.55363636364
5461.99539393939
5368.24915151515
5313.218
5337.09164705882
5367.32974285714
5312.97214285714
5232.10914285714
5159.33477142857
5132.66777142857
5152.70755555556
5120.98180555556
5031.10519444444
4968.36713888889
4923.97869444444
4919.9317027027
4902.59881578947
4833.12536842105
4783.37394736842
4755.41781578947
4695.37113157895
4666.87260526316
4667.08863157895
4639.67363157895
4574.21831578947
4525.43642105263
4497.84715789474
4463.16807894737
4421.75215789474
4381.76258974359
4372.79269230769
4368.54676923077
4329.67971794872
4286.47430769231
4243.96779487179
4208.91543589744
4189.17025641026
4151.58948717949
4090.7032051282
4038.77633333333
4028.95212820513
4044.87969230769
4046.01684615385
4033.91335897436
4010.57351282051
3993.81748717949
3962.52576923077
3919.64176923077
3896.081
3894.35351282051
3909.20384615385
3883.96633333333
3821.33812820513
3786.59530769231
3768.47528205128
3777.00346153846
3793.81461538462
3763.26315
3727.656175
3736.17855
3772.3369
3774.65645
3755.331425
3752.318975
3740.61702564103
3726.78556410256
3738.13651282051
3751.59174358974
3765.29038461538
3798.64523076923
3828.06705128205
3865.65323076923
3911.86474358974
3940.99735897436
3976.69853846154
4031.89243589744
4107.17941025641
4172.75005128205
4194.332
4226.17638461538
4307.23646153846
4395.636675
4506.171825
4641.382475
4752.10475
4858.761575
4965.481225
5040.8252
5140.204925
5269.57305
5310.92765
5286.114875
5272.34045
5269.1157
5225.363625
5123.66126829268
5022.11792682927
4995.5063902439
4942.35365853659
4791.09275609756
4622.09858536585
4478.64697560976
4379.56119512195
4279.875
4195.09292682927
4095.73097619048
4050.59142857143
4048.04111904762
3996.68538095238
3903.94423809524
3830.36376190476
3775.31764285714
3751.76061904762
3713.01323255814
3673.98737209302
3634.54051162791
3596.15988372093
3560.08439534884
3548.84606976744
3548.57185714286
3526.88107142857
3516.11621428571
3498.10211904762
3468.37428571429
3422.555
3419.69339534884
3426.69209302326
3439.885
3449.49339534884
3445.79834883721
3450.66604545455
3442.56244186047
3422.30625581395
3391.75418181818
3411.13061363636
3438.42555813954
3424.15488636364
3428.43774418605
3460.26227906977
3465.31713636364
3459.03868181818
3451.98090697674
3460.31953488372
3475.73004651163
3480.15426190476
3495.24355813953
3505.2221627907
3482.35730232558
3499.37162790698
3537.27592857143
3523.42197619048
3525.3835
3528.02521428571
3546.48514285714
3619.10969047619
3669.33473170732
3683.28792682927
3725.85668292683
3741.7807804878
3732.33148780488
3764.13551219512
3813.681625
3832.8713
3827.5298974359
3815.96425
3815.324
3877.1362051282
3937.66294871795
3944.65971794872
3939.371
3970.88855263158
4017.38078947368
4051.45463157895
4084.88136842105
4125.49465789474
4108.68480555556
4118.70361111111
4174.6242
4197.32977777778
4209.02516666667
4281.2622
4329.9958
4334.16608823529
4362.68661764706
4440.83211428571
4493.17370588235
4525.07865714286
4583.72908823529
4572.2226969697
4591.39782352941
4676.21645454545
4701.91296875
4652.52965625
4689.2245483871
4730.0034516129
4783.59516129032
4862.71993333333
4898.925
4934.45432258065
4982.80303333333
5009.6926
4978.92062068966
4905.4137037037
4869.75392307692
4900.6848
4917.67532
4881.39929166667
4840.00108695652
4792.02336363636
4832.8806
4816.07105555556
4829.82411764706
4880.40078571429
4930.72975
4916.13511111111
5001.2258
5079.965
