# Supplementary material for: Single-cell growth inference of Corynebacterium glutamicum reveals asymptotically linear growth
Source: eLife. 2021 Oct 4;10:e70106. doi: 10.7554/eLife.70106 (PMC8594916; doi:10.7554/eLife.70106)
Supplement: Source data 1. [file elife-70106-data1.zip › MEAN/2.244 Ti062Tf023T.txt]

4692.70546666667
4668.53682352941
4628.52052631579
4650.52505
4652.21552380952
4624.60981818182
4669.47834782609
4682.76716666667
4621.19508
4548.93011538462
4504.91628571429
4486.56775
4508.26593333333
4499.2771
4457.98106666667
4396.5409
4389.90093548387
4370.08032258064
4337.65609375
4296.86575
4294.84696969697
4268.10793939394
4255.20944117647
4242.4855
4195.98076470588
4150.19597058824
4137.31225714286
4096.57694285714
4094.46357142857
4107.53137142857
4084.55502857143
4043.96574285714
4039.00808333333
4052.84732432432
4027.035
4020.71051351351
4012.81159459459
3971.68948648649
3936.81464864865
3942.41197297297
3952.5972972973
3932.74867567568
3922.71624324324
3936.98897435897
3897.55771794872
3882.48720512821
3875.81076923077
3801.98202564103
3730.28235897436
3734.48594871795
3783.99223076923
3788.9238974359
3734.59582051282
3687.63458974359
3671.04995
3687.32455
3686.43455
3681.8117
3680.00475
3668.485225
3655.4033902439
3654.59552380952
3636.3470952381
3637.0235
3639.2829047619
3625.32080952381
3616.17272093023
3583.16927906977
3559.73579069767
3556.63544186047
3548.28527906977
3547.46006976744
3543.58304651163
3524.032
3506.16964285714
3493.20626190476
3463.47428571429
3446.82176190476
3441.7600952381
3417.07523809524
3386.25557142857
3374.67804761905
3394.66888372093
3407.47690697674
3428.27731818182
3421.05215909091
3403.93574418605
3392.21023255814
3352.75168181818
3324.43038636364
3361.49968181818
3401.81395454545
3395.22959090909
3453.34047727273
3439.07979545455
3413.12245454545
3415.69352272727
3430.46422727273
3447.38784090909
3454.53727272727
3465.60361363636
3492.72920454545
3498.76970454545
3486.09861363636
3485.56781818182
3479.7886
3437.55290909091
3448.49859090909
3460.02531818182
3445.20302272727
3462.28875
3511.16359090909
3537.2
3545.43161363636
3550.75313636364
3538.11288636364
3533.62813636364
3544.22972727273
3565.65840909091
3585.09786363636
3590.49306818182
3581.63072093023
3574.38504651163
3547.55637209302
3542.57741860465
3577.16504651163
3630.26004651163
3645.89853488372
3631.71153488372
3631.80165116279
3661.37948837209
3660.94676190476
3668.9634047619
3651.78946341463
3642.20495121951
3633.95919512195
3638.216975
3676.1976
3697.1663
3728.798725
3750.77058974359
3780.09528947368
3767.50215789474
3757.51
3758.41858333333
3785.99047222222
3733.58022857143
3742.90697142857
3773.35274285714
3801.3624
3810.72912121212
3859.47790909091
3843.82721875
3845.1405
3876.1525483871
3874.54277419355
3877.37989655172
3942.44957142857
4012.58642857143
4062.82492592593
4033.7305
3995.75158333333
3954.30391304348
3987.94018181818
4061.23486363636
4087.501
4132.8368125
4107.46658333333
4105.307
4157.28766666667
4285.045
