# Supplementary material for: Single-cell growth inference of Corynebacterium glutamicum reveals asymptotically linear growth
Source: eLife. 2021 Oct 4;10:e70106. doi: 10.7554/eLife.70106 (PMC8594916; doi:10.7554/eLife.70106)
Supplement: Source data 1. [file elife-70106-data1.zip › MEAN/2.686 Ti014Tf025T.txt]

2597.047
2672.18292307692
2820.61666666667
2938.52952941176
2966.93472222222
2975.35063157895
3062.124
3132.99222727273
3145.91673913043
3170.28054166667
3212.18876
3269.71619230769
3290.05848148148
3291.2905
3298.66178571429
3319.4805
3310.61475862069
3283.90766666667
3294.50716666667
3338.19223333333
3335.94261290323
3306.08334375
3295.37546875
3292.97134375
3268.08306060606
3234.25084848485
3202.09803030303
3184.23484848485
3195.70128571429
3224.88005714286
3235.746
3204.4766
3173.78491428571
3170.51025714286
3161.13611111111
3121.41030555556
3099.02775675676
3104.67337837838
3069.72981081081
3011.71954054054
3004.45362162162
3014.1262972973
3001.73234210526
3002.47413157895
2998.23934210526
2975.18160526316
2944.79189473684
2923.64515789474
2910.21366666667
2877.281
2842.27887179487
2838.418825
2835.05205
2815.506775
2788.94195
2777.598825
2776.204725
2761.72131707317
2741.59442857143
2742.34116666667
2736.68695238095
2705.2510952381
2740.50378571429
2852.49288095238
2833.95511904762
2695.63453488372
2632.07306976744
2626.46206976744
2620.39158139535
2614.0383255814
2599.19437209302
2573.34186363636
2553.59427272727
2535.40125
2524.27334090909
2519.13311363636
2519.75302272727
2527.40553333333
2517.82337777778
2495.79295555556
2494.14671111111
2512.14691304348
2514.87556521739
2500.39943478261
2490.88706521739
2486.49373913043
2480.21802173913
2487.45393617021
2486.82946808511
2476.12465957447
2457.93472340426
2435.43480851064
2417.71189361702
2403.88160416667
2398.2379375
2403.22914583333
2394.53745833333
2359.71427083333
2352.90016666667
2395.78948979592
2404.53881632653
2384.64955102041
2372.72024489796
2364.65291836735
2363.84110204082
2357.53132653061
2363.19926530612
2357.8852244898
2345.73771428571
2339.52502040816
2349.02957142857
2348.272
2334.88736
2335.45822
2338.28056
2337.3922
2303.96479591837
2267.64259183673
2256.80065306122
2271.39679591837
2283.51779591837
2285.82216326531
2292.53967346939
2287.79173469388
2282.13146938776
2298.12804081633
2318.90528571429
2309.35491836735
2277.78010204082
2271.7562244898
2277.43610204082
2286.55720833333
2315.79491666667
2327.25325531915
2315.18919148936
2317.79374468085
2345.63444680851
2369.21217021277
2358.67340425532
2339.40342553191
2336.64187234043
2349.7999787234
2375.33782978723
2394.30160869565
2385.88758695652
2402.1428
2420.37310869565
2435.93951111111
2431.31582222222
2422.23253333333
2419.39773333333
2408.771
2412.62638636364
2440.04218181818
2479.95302272727
2513.78381818182
2518.31543181818
2505.18363636364
2531.04038636364
2563.64804651163
2575.81307142857
2582.10923809524
2592.72623809524
2617.48428571429
2663.74538095238
2709.49621428571
2735.91283333333
2728.94314285714
2721.98046341463
2756.60902439024
2796.91980487805
2824.833775
2831.8352
2832.86415
2841.29795
2866.077375
2887.97774358974
2898.60644736842
2918.48
2951.73821052632
2939.93363157895
2927.66016216216
3017.21166666667
3091.51680555556
3112.5214
3148.74577142857
3127.39170588235
3114.96952941176
3117.61926470588
3120.89227272727
3162.74828125
3182.13403125
3145.970625
3135.43290322581
3177.1706
3192.31506896552
3233.321
3199.03755555556
3162.83807692308
3119.74292
3064.82039130435
3032.04318181818
2975.96480952381
2922.29505
2854.53511111111
2826.3933125
2751.38673333333
