# Supplementary material for: Single-cell growth inference of Corynebacterium glutamicum reveals asymptotically linear growth
Source: eLife. 2021 Oct 4;10:e70106. doi: 10.7554/eLife.70106 (PMC8594916; doi:10.7554/eLife.70106)
Supplement: Source data 1. [file elife-70106-data1.zip › MEAN/3.732 Ti029Tf023T.txt]

5426.069
5598.78
5566.835
5506.13730769231
5500.32214285714
5523.63370588235
5466.80442105263
5400.06566666667
5308.43771428571
5292.81704545455
5314.29520833333
5288.89758333333
5231.36828
5157.79426923077
5062.701
4943.65755555556
4906.22892592593
4933.77833333333
4993.96867857143
4988.9354137931
4962.25234482759
4948.63717241379
4911.50831034483
4907.14133333333
4910.8726
4868.75556666667
4753.19313333333
4697.6563125
4713.81928125
4721.75503125
4672.62715151515
4625.19124242424
4630.92167647059
4607.10441176471
4579.07708823529
4561.22858823529
4537.78738235294
4469.12727272727
4431.50617647059
4390.36476470588
4377.43822857143
4330.1236
4257.25974285714
4211.90125714286
4174.34934285714
4173.55631428571
4176.3312
4127.83328571429
4097.81082857143
4114.86655555556
4094.47580555556
4030.25083333333
3977.37263888889
3920.7176
3900.95683333333
3891.94175
3843.82688888889
3768.64961111111
3738.80051351351
3735.69705405405
3748.98045945946
3733.77981081081
3693.91633333333
3673.52197222222
3681.33121621622
3688.0907027027
3650.62481081081
3610.65875675676
3575.28127777778
3525.11927027027
3512.91632432432
3524.1967027027
3513.25602702703
3514.75975675676
3505.52327027027
3466.3717027027
3450.33794594595
3468.50962162162
3445.70143243243
3428.14751351351
3405.90671052632
3406.02868421053
3393.55878378378
3382.86475675676
3397.45939473684
3390.07547368421
3332.70697368421
3280.74655263158
3286.82063157895
3312.35512820513
3322.29410526316
3349.13631578947
3361.33955263158
3367.07958974359
3373.77412820513
3354.01153846154
3344.244
3347.70526315789
3372.79676923077
3385.06120512821
3367.52728205128
3377.14120512821
3418.43264102564
3449.17546153846
3463.59202564103
3495.23723076923
3510.660125
3518.12845
3519.3188
3504.898
3522.6094
3570.4316097561
3575.309725
3531.7964
3511.54143902439
3536.03607317073
3572.648375
3585.91680952381
3610.54990243902
3660.50468292683
3748.42568292683
3782.82882926829
3808.70009756098
3813.63433333333
3863.76964285714
3954.06538095238
4045.07888095238
4089.97275609756
4090.75387804878
4104.51090243902
4136.12297560976
4191.75595238095
4245.28080952381
4248.78909523809
4277.34288095238
4326.20402380952
4424.05161904762
4590.94716666667
4784.14633333333
4950.41916666667
5118.68836585366
5323.88704761905
5679.92002380952
6034.94790243902
6281.83923809524
6521.59235714286
6849.26353658537
7178.07136585366
7453.89858139535
7683.62378571429
7829.45673809524
7887.38143181818
7916.55869767442
7829.15627906977
7679.02338636364
7532.39723255814
7346.33493023256
7063.84079545455
6793.69959523809
6504.37757142857
6231.6748372093
5990.02961904762
5809.47373809524
5596.725
5382.92418604651
5156.87525581395
4944.12525581395
4779.79488372093
4627.83276744186
4480.45439534884
4372.61472093023
4311.94137209302
4258.09465116279
4191.59581395349
4123.38460465116
4010.15041860465
3886.08602325581
3803.62565909091
3738.73686363636
3694.15190909091
3692.69684090909
3690.44622727273
3649.64088636364
3627.13072093023
3600.45781395349
3569.30930232558
3516.60088372093
3493.43811627907
3526.84207142857
3544.28685714286
3531.90783333333
3539.591
3535.68562790698
3520.85493023256
3527.52234883721
3524.06425581395
3516.70953488372
3527.71720930233
3543.81534883721
3564.20476744186
3566.90648837209
3569.61681395349
3578.98785714286
3566.4469047619
3547.70257142857
3517.68692857143
3498.84239534884
3524.25409302326
3549.23738095238
3573.81464285714
3589.444
3584.95578571429
3587.21121428571
3576.66988372093
3562.91802325581
3600.156
3642.47527906977
3651.38776744186
3660.65053488372
3679.30638095238
3692.22619047619
3732.74819047619
3766.5200952381
3780.05178571429
3819.46664285714
3872.11545238095
3896.99007142857
3876.58492857143
3864.31919047619
3865.42302380952
3876.05416666667
3930.12064285714
3985.77533333333
4011.28829268293
4026.21607317073
4029.77929268293
4017.887725
4029.17875
4053.31185
4080.298325
4118.578325
4189.42355
4230.14145
4247.423575
4269.1248
4286.145425
4308.01243589744
4329.9091025641
4344.75284615385
4339.93673684211
4367.87644736842
4427.36563157895
4492.88278378378
4537.04524324324
4555.62681081081
4537.37224324324
4513.57813513514
4523.48294594595
4550.38752777778
4547.17633333333
4542.88972222222
4594.02405555556
4642.75211428571
4691.75008571429
4729.24794117647
4735.89932352941
4739.48879411765
4708.57802941176
4675.38153125
4639.7850625
4604.786625
4550.8831
4523.4415
4502.63475
4469.77096428571
4429.97896296296
4347.58322222222
4269.84328
4209.62195833333
4164.27169565217
4151.73440909091
4089.68925
4043.173
4032.15238888889
3905.5585
3906.72707142857
3809.27591666667
