# Supplementary material for: Single-cell growth inference of Corynebacterium glutamicum reveals asymptotically linear growth
Source: eLife. 2021 Oct 4;10:e70106. doi: 10.7554/eLife.70106 (PMC8594916; doi:10.7554/eLife.70106)
Supplement: Source data 1. [file elife-70106-data1.zip › MEAN/3.729 Ti010Tf031T.txt]

4595.68992857143
4614.19566666667
4614.35538888889
4535.92789473684
4443.30835
4471.91565
4464.25177272727
4421.63313043478
4445.38868
4498.62464
4510.52642307692
4528.75525925926
4503.81922222222
4452.69492857143
4442.70453571429
4430.96256666667
4419.88906666667
4435.15187096774
4411.18080645161
4363.6945483871
4271.32212903226
4240.35996875
4221.86218181818
4213.74009090909
4180.50918181818
4154.63108823529
4138.35508571429
4115.33371428571
4095.80108571429
4059.74225714286
4010.85422857143
4012.92402777778
3996.41866666667
3975.12991666667
3950.4685
3965.91194444444
3988.7515
3988.52316666667
3959.97788888889
3905.69991666667
3880.08678378378
3844.19943243243
3783.61375675676
3730.97610526316
3728.16794736842
3745.88434210526
3745.81905128205
3736.61221052632
3715.69092105263
3691.75560526316
3641.76902631579
3606.49497435897
3569.25546153846
3560.09335897436
3549.04507692308
3538.70953846154
3503.39087179487
3479.298775
3473.080375
3486.9538
3488.86425
3495.08035897436
3484.30230769231
3446.6607
3411.570075
3382.987725
3379.23512195122
3379.090825
3391.2893902439
3388.21902439024
3353.48243902439
3349.37469047619
3334.51363414634
3297.28175
3269.90248780488
3260.624775
3249.576925
3250.36107142857
3223.51070731707
3222.49269047619
3210.6011627907
3181.59488095238
3183.50034146341
3203.99383333333
3210.40230952381
3215.87772093023
3172.10604651163
3164.72402325581
3191.62365116279
3210.742
3205.85211363636
3192.70261363636
3175.98493181818
3177.98959090909
3193.20930232558
3176.73711627907
3178.95669767442
3196.15662790698
3203.23184090909
3191.31054545455
3193.90095454545
3166.91202272727
3174.44995454545
3191.42675
3176.812
3173.31395348837
3181.03827906977
3168.31765116279
3165.38606976744
3194.7246744186
3239.60579069767
3290.57683333333
3303.30128571429
3299.14125581395
3297.04813953488
3320.00953488372
3355.92860465116
3411.46660465116
3487.77904651163
3553.30218604651
3600.23072093023
3683.81964285714
3706.23295238095
3771.73942857143
3854.89185714286
3943.73857142857
3994.63042857143
4030.17545238095
4110.00961904762
4260.892
4467.60166666667
4635.89376190476
4769.50658536585
4937.58573170732
5153.44258536585
5285.69095121951
5538.12641463415
5946.7152195122
6080.79004878049
5924.73304878049
5847.49975
5821.34605
5706.23129268293
5598.933475
5463.205375
5357.0387948718
5222.83197435897
5052.62215384615
4876.63351282051
4716.50753846154
4582.13871794872
4448.47769230769
4262.3048974359
4046.16997297297
3926.43086486486
3883.84878378378
3853.30048648649
3836.1502972973
3779.20313513514
3685.99077777778
3635.83527777778
3584.91938888889
3539.58172222222
3495.3432
3497.84888571429
3471.67354285714
3401.23271428571
3355.90111428571
3297.75951428571
3230.57194285714
3210.24637142857
3206.32991428571
3170.83414285714
3125.64111764706
3096.5575
3082.91660606061
3069.01709090909
3012.177
2998.5543030303
3034.10696969697
3038.55924242424
3015.64246875
2980.44371875
2970.92046875
2983.76003030303
2987.98021212121
2986.56940625
2946.5596875
2937.5178125
2959.3556875
2946.2460625
2933.415625
2937.70603125
2938.50771875
2915.49996875
2899.4124375
2907.81090625
2934.2565625
2971.78659375
2989.9185625
3006.98742424242
3014.52924242424
3044.39035294118
3036.38757575758
2990.33024242424
2970.87990909091
2998.77284848485
3054.28018181818
3079.51293939394
3057.15724242424
3030.25727272727
3023.48003030303
3039.13661764706
3061.43823529412
3079.04202941176
3063.52779411765
3067.03905882353
3115.26647058824
3169.31474285714
3172.52297142857
3159.15405714286
3167.86265714286
3196.99248571429
3205.75194117647
3193.27720588235
3179.75594117647
3201.86794117647
3223.29488571429
3239.4686
3283.88988571429
3325.34782857143
3338.05468571429
3334.04702857143
3342.25594285714
3358.89325714286
3363.94991176471
3370.05205882353
3373.11182352941
3404.98935294118
3460.60023529412
3489.78855882353
3501.64154285714
3520.45585714286
3586.14634285714
3650.54782352941
3714.65144117647
3735.79994285714
3725.26609090909
3758.0806969697
3786.13005882353
3810.02103030303
3859.17709090909
3904.91564705882
3932.73178787879
3987.39878787879
4039.35460606061
4068.8079375
4075.23959375
4074.86236363636
4078.440375
4113.21924242424
4134.32893548387
4170.66474193548
4200.50003225806
4190.913
4218.22532258065
4227.84946666667
4254.75344827586
4265.69232142857
4311.02057142857
4336.55146428571
4359.98522222222
4410.12580769231
4436.78272
4528.316
4602.09358333333
4673.55952173913
4680.80727272727
4730.74857142857
4758.21185
4759.16283333333
4779.75122222222
4761.27506666667
4826.28276923077
4950.4782
4886.1274
5108.357
