# Supplementary material for: Single-cell growth inference of Corynebacterium glutamicum reveals asymptotically linear growth
Source: eLife. 2021 Oct 4;10:e70106. doi: 10.7554/eLife.70106 (PMC8594916; doi:10.7554/eLife.70106)
Supplement: Source data 1. [file elife-70106-data1.zip › MEAN/2.510 Ti004Tf034T.txt]

3656.37723076923
3637.70257142857
3685.784125
3700.86788888889
3783.92952631579
3826.72125
3832.23731818182
3832.12586363636
3758.31692
3755.12284
3744.09184
3698.05917857143
3653.84123333333
3643.70833333333
3618.6364516129
3629.72738709677
3594.23859375
3549.24278787879
3541.718
3573.16823529412
3618.46470588235
3591.01880555556
3579.46552777778
3564.96586111111
3542.61654054054
3543.36637837838
3542.45581081081
3520.96705405405
3496.24142105263
3500.24363157895
3485.56928947368
3436.75531578947
3398.70789473684
3357.60192307692
3385.32453846154
3427.37723076923
3447.7097
3430.12119512195
3393.33451219512
3381.68587804878
3404.79778048781
3413.54814634146
3391.23614634146
3320.82728571429
3263.08995238095
3276.3195
3304.81483333333
3296.13607142857
3257.59928571429
3221.90841860465
3233.54904651163
3246.86748837209
3227.11648837209
3211.79776744186
3210.95769767442
3191.48248837209
3156.59541860465
3118.83986363636
3107.91029545455
3114.66863636364
3105.49704545455
3075.44564444444
3051.69791111111
3040.38542222222
3051.37144444444
3061.55104444444
3049.21302222222
3033.63044444444
3045.17133333333
3031.40882222222
2992.43146666667
2968.60175555556
2943.11115555556
2894.03282222222
2838.71553333333
2832.67875555556
2842.30481818182
2837.24081818182
2824.02293333333
2805.77106666667
2789.42973913043
2793.15045652174
2800.96973913043
2773.94619565217
2734.1935
2698.42589130435
2665.81495555556
2663.43117777778
2677.09233333333
2660.72742222222
2632.4868
2625.8258
2630.60846666667
2622.19244444444
2605.90506666667
2581.03457777778
2551.71575555556
2531.878
2518.36844444444
2513.91702222222
2512.04804347826
2513.46508695652
2507.94168085106
2500.72506382979
2493.9512826087
2498.16230434783
2512.21404347826
2501.44554347826
2474.93341304348
2445.8405
2416.00193478261
2419.69582222222
2434.27702222222
2439.38651111111
2430.73611111111
2408.2572
2382.48691111111
2369.46757777778
2362.68326666667
2348.51369565217
2351.51256521739
2349.44458695652
2340.93426086957
2366.38160869565
2388.27406521739
2369.05578723404
2336.53212765957
2310.6665106383
2339.72404255319
2389.6860212766
2405.65489361702
2383.1730212766
2358.49946808511
2369.13946808511
2391.50074468085
2419.06995744681
2423.19193617021
2402.83493478261
2413.83617391304
2442.7397173913
2438.70302173913
2442.23115217391
2477.57006666667
2506.24517777778
2514.50151111111
2510.58251111111
2509.38688888889
2533.52808888889
2571.35611111111
2592.49831111111
2598.56837777778
2598.95548888889
2617.69666666667
2655.2025
2686.33002272727
2742.05534090909
2789.72568181818
2827.58672727273
2882.70911363636
2924.72359090909
2972.47397727273
3055.10402325581
3091.15702325581
3124.21485714286
3149.39045238095
3173.16333333333
3211.64964285714
3305.826775
3369.25175
3409.7211
3430.93417948718
3444.45487179487
3512.10397297297
3524.99875675676
3533.36514285714
3517.20468571429
3528.48902941176
3489.21358823529
3441.5918125
3376.68434375
3375.4752
3331.02326666667
3314.56392592593
3241.58059259259
3197.84525
3101.51020833333
3081.52226315789
2984.16294736842
2945.00446153846
2838.38969230769
2792.096
2653.379
2599.228
