# Supplementary material for: Single-cell growth inference of Corynebacterium glutamicum reveals asymptotically linear growth
Source: eLife. 2021 Oct 4;10:e70106. doi: 10.7554/eLife.70106 (PMC8594916; doi:10.7554/eLife.70106)
Supplement: Source data 1. [file elife-70106-data1.zip › MEAN/3.868 Ti017Tf025T.txt]

3229.391
3374.887625
3408.9844
3425.21176923077
3433.67842105263
3439.51726315789
3443.00433333333
3443.95933333333
3460.29830434783
3454.69943478261
3474.04944
3482.41216
3515.50584615385
3529.10419230769
3517.57392857143
3503.10075
3511.04517241379
3510.90972413793
3507.964
3499.13580645161
3476.71861290323
3486.98603125
3487.85978125
3463.940125
3448.09854545455
3438.12808823529
3386.50714705882
3354.85217647059
3352.68129411765
3368.71917142857
3380.14883333333
3363.69752777778
3339.77063888889
3304.75658333333
3246.63716216216
3217.03678947368
3220.64594736842
3212.84789473684
3217.96205263158
3240.2122051282
3227.680925
3206.1353
3191.658575
3170.742225
3165.332675
3148.388275
3107.67995
3092.233275
3099.788825
3097.84875
3120.19290243902
3100.27235714286
3066.12711904762
3048.16023809524
3029.21111904762
3021.54978571429
3024.22528571429
3023.63526190476
3018.37545238095
3010.89676190476
3023.17864285714
3016.06326190476
2993.13397619048
2996.46971428571
2999.29330232558
2984.78241860465
2965.14304651163
2978.91169767442
2969.41262790698
2915.39006976744
2898.00206976744
2897.34788372093
2886.93818604651
2889.37113953488
2873.03155813953
2869.7291627907
2866.69797674419
2848.61504651163
2847.26846511628
2839.18095348837
2820.36897727273
2819.99970454545
2810.30029545455
2802.06327272727
2781.45097727273
2760.57245454545
2769.36781818182
2784.06309090909
2779.09852272727
2754.48415555556
2752.1496
2753.76637777778
2756.5268
2770.7316
2786.6796
2793.10964444444
2783.94864444444
2767.80386666667
2786.7745
2819.49086956522
2798.214
2765.84358695652
2781.87915217391
2827.22717391304
2863.38730434783
2876.31282608696
2870.6114893617
2862.8379787234
2848.91368085106
2860.79440425532
2903.86263829787
2935.96721276596
2955.45227659574
2971.92223404255
2990.97159574468
3001.08465957447
3014.9800625
3073.91927083333
3129.44627083333
3141.60116666667
3152.50335416667
3179.9065625
3212.77254166667
3243.55220833333
3280.90945833333
3329.72054166667
3377.49622916667
3422.68545833333
3466.07025
3525.127
3607.91229166667
3697.8425625
3815.16504166667
3995.251625
4177.80427083333
4306.43064583333
4438.26919148936
4575.51761702128
4727.78629787234
4864.54304255319
4959.73968085106
5034.358
5084.35758333333
5101.53675
5111.79158333333
5116.39023404255
5040.05087234043
4940.81544680851
4820.2827173913
4645.50945652174
4473.72808695652
4314.2365
4182.59232608696
4061.40902173913
3890.64284444444
3717.93424444444
3642.97664444444
3567.74866666667
3472.96924444444
3397.44857777778
3341.0258
3296.58586666667
3187.70286666667
3117.03797777778
3073.2712
3047.02091111111
3010.79342222222
2966.61404444444
2934.09182222222
2880.42451111111
2813.52424444444
2771.68757777778
2737.75755555556
2746.62655555556
2766.06848888889
2727.83233333333
2684.75673333333
2693.12782222222
2705.9762
2699.04095454545
2694.81813636364
2680.12468181818
2656.21761363636
2646.69688636364
2644.86618181818
2646.38290909091
2628.77125581395
2610.18188372093
2620.48823255814
2628.79697674419
2628.31090697674
2628.63616666667
2668.19
2712.67211904762
2703.73728571429
2664.0945
2644.09378571429
2627.30871428571
2608.15133333333
2620.1055952381
2659.82904878049
2682.8236097561
2702.23458536585
2711.63343902439
2689.668
2681.923
2674.29758536585
2642.60185365854
2623.93653658537
2644.82553658537
2681.00119512195
2692.17451219512
2691.13095121951
2697.73524390244
2688.117625
2686.382275
2697.115075
2719.11153846154
2728.67646153846
2724.69907692308
2732.80235897436
2785.83323076923
2850.68292307692
2853.14725641026
2847.76723076923
2861.27820512821
2859.89264102564
2836.74602564103
2824.24223076923
2848.38066666667
2888.23853846154
2932.07317948718
2954.70151282051
2935.68134210526
2912.51778947368
2900.53055263158
2910.15934210526
2939.89778947368
2944.13134210526
2944.83855263158
2942.13754054054
2937.00708108108
2930.76045945946
2934.03437837838
2953.34105405405
2989.36497297297
3045.5885
3089.17916666667
3076.70236111111
3043.75738888889
3024.13516666667
3048.28419444444
3102.06844444444
3130.07142857143
3169.48311428571
3186.87082857143
3171.8986
3177.56831428571
3226.89702857143
3265.30182857143
3234.26155882353
3210.03005882353
3231.32626470588
3245.49358823529
3253.64735294118
3257.72897058824
3277.89506060606
3295.07984375
3287.67990625
3290.8391875
3316.8305
3343.03896774194
3362.30370967742
3345.56277419355
3320.94051612903
3356.58826666667
3438.60533333333
3473.9578
3462.48586666667
3424.54875862069
3409.66817857143
3386.20892857143
3393.42142857143
3365.03457142857
3367.56444444444
3382.06276923077
3327.0584
3345.47339130435
3328.51359090909
3281.57359090909
3293.43557142857
3270.24361904762
3225.84183333333
3161.35561111111
3124.29635294118
3068.98778571429
2982.98835714286
