# Supplementary material for: Single-cell growth inference of Corynebacterium glutamicum reveals asymptotically linear growth
Source: eLife. 2021 Oct 4;10:e70106. doi: 10.7554/eLife.70106 (PMC8594916; doi:10.7554/eLife.70106)
Supplement: Source data 1. [file elife-70106-data1.zip › MEAN/2.845 Ti005Tf034T.txt]

4528.693
4510.98777777778
4800.727
4917.22393333333
4930.97366666667
5132.58844444444
5266.9278
5247.37808695652
5362.23847826087
5409.45333333333
5470.69592307692
5595.46407692308
5583.44185714286
5611.95653571429
5544.60896551724
5492.5758
5522.9366
5462.5135
5466.53928125
5481.91221212121
5472.83559375
5481.312625
5383.22326470588
5365.07817647059
5357.24674285714
5360.513
5311.36988571429
5273.83605714286
5239.46147222222
5264.52997222222
5320.41205405405
5348.79464864865
5275.38792105263
5216.97173684211
5187.80639473684
5168.83452631579
5132.45723076923
5076.33284615385
4985.27212820513
4939.35976923077
4933.41746153846
4883.94433333333
4812.94776923077
4717.79507317073
4697.68495121951
4706.39948780488
4668.61880487805
4579.47158536585
4484.71380487805
4411.77226829268
4367.83692682927
4311.48743902439
4256.89217073171
4218.04673809524
4179.636
4146.77678571429
4129.75504761905
4101.94797619048
4087.45238095238
4058.46426190476
3973.06328571429
3935.69938095238
3939.40755813954
3904.14474418605
3851.12846511628
3796.34609302326
3722.61739534884
3673.61248837209
3670.2661627907
3662.70058139535
3613.24053488372
3551.72227906977
3512.98988372093
3485.60434883721
3498.46247727273
3534.77245454545
3508.92025
3427.48529545455
3380.28109090909
3384.04547727273
3402.28488636364
3379.10511363636
3345.05746666667
3320.82268888889
3290.87911111111
3262.48597777778
3239.0222
3215.82857777778
3191.75991111111
3173.12651111111
3153.55575555556
3138.51582222222
3132.85513333333
3114.12466666667
3080.38604444444
3080.16764444444
3116.30934782609
3110.30067391304
3063.43615217391
3029.31460869565
3003.89658695652
2984.23393478261
2982.65919565217
2985.71595652174
2969.5332826087
2965.4357173913
2973.80447826087
2943.82739130435
2900.89495652174
2890.99880434783
2877.54767391304
2853.77708695652
2853.12629787234
2853.19817021277
2823.49763829787
2806.84125531915
2818.23665217391
2808.77591304348
2778.72932608696
2762.12860869565
2748.17791489362
2732.19319148936
2711.79587234043
2700.20964583333
2710.28072916667
2685.13275
2647.93070833333
2657.58377083333
2664.5840625
2637.2045
2626.64041666667
2643.87183333333
2652.60104166667
2660.23841666667
2661.00345833333
2649.04910416667
2632.88108333333
2625.06073469388
2628.06018367347
2620.892
2610.73355102041
2610.05902040816
2628.53314285714
2623.97310204082
2607.14448979592
2599.80659183673
2602.59958333333
2637.79316666667
2657.68470833333
2644.17675
2642.48
2650.72544680851
2646.72676595745
2632.33757446809
2618.89476595745
2634.31772340426
2644.00559574468
2616.96427659574
2610.174625
2634.83783333333
2636.41430612245
2619.61714285714
2615.07544897959
2611.2321875
2603.97835416667
2619.53704166667
2656.82602083333
2694.5040625
2711.7313125
2695.15122916667
2684.37360416667
2720.24252083333
2762.1386875
2767.55753191489
2747.92631914894
2751.33287234043
2769.88525531915
2775.34410869565
2791.68558695652
2835.76286956522
2845.99256521739
2867.03004347826
2925.53293478261
2951.1502173913
2954.19773333333
2972.00915555556
3001.54206818182
3029.97888636364
3080.13856818182
3120.23409090909
3124.27002325581
3129.10520930233
3149.45571428571
3158.47716666667
3178.97302439024
3205.99948780488
3243.69058536585
3269.6903902439
3296.04705128205
3317.69302564103
3376.24826315789
3409.49035135135
3437.98447222222
3441.02736111111
3455.24316666667
3598.44994117647
3682.7220625
3707.10803125
3747.0713
3727.67783333333
3776.90292592593
3801.44296296296
3917.10260869565
3886.02813636364
3798.91381818182
3693.60971428571
3665.42717647059
3609.91247058824
