# Supplementary material for: Single-cell growth inference of Corynebacterium glutamicum reveals asymptotically linear growth
Source: eLife. 2021 Oct 4;10:e70106. doi: 10.7554/eLife.70106 (PMC8594916; doi:10.7554/eLife.70106)
Supplement: Source data 1. [file elife-70106-data1.zip › MEAN/2.474 Ti006Tf030T.txt]

2769.032
2980.45236363636
3155.84836363636
3137.2378
3172.13466666667
3322.63941176471
3431.81121052632
3421.53580952381
3400.38395652174
3399.65916
3428.1442
3498.39803846154
3557.28230769231
3511.88785185185
3452.36625
3483.30575862069
3503.17176666667
3488.82541935484
3490.23193548387
3467.085125
3435.40624242424
3411.26320588235
3390.73441176471
3395.2805
3386.49165714286
3374.38713888889
3358.85359459459
3362.25762162162
3368.78235135135
3364.57168421053
3345.95784615385
3360.60058974359
3377.50761538462
3332.547925
3296.24235
3279.8111
3252.88104878049
3235.53319512195
3216.50314634146
3218.02319512195
3221.89270731707
3185.44645238095
3160.14947619048
3193.08011904762
3215.85423809524
3154.90857142857
3083.87727906977
3065.01711627907
3058.62058139535
3054.24493023256
3047.89274418605
3032.1053255814
3014.47230232558
3025.42938636364
3022.16637777778
2981.59973333333
2933.27471111111
2911.24191111111
2906.0736
2928.50066666667
2959.70522222222
2983.49164444444
2986.07051111111
2932.66964444444
2890.01853333333
2889.57862222222
2876.14347826087
2835.7525
2798.48313043478
2836.16251111111
2847.74773333333
2815.71695555556
2790.66655555556
2789.5638
2789.47857777778
2788.40882222222
2792.20786666667
2807.05304347826
2813.1220212766
2783.30027659574
2753.08708510638
2736.7360212766
2720.70995744681
2710.26327659574
2703.01331914894
2699.81727659574
2697.64357446809
2694.1705106383
2694.00682608696
2686.19123913043
2658.11782608696
2622.50726086957
2632.47680434783
2662.18656521739
2645.34731914894
2627.01791489362
2629.39042553191
2615.04144680851
2585.68308510638
2580.7415106383
2591.63059574468
2581.8505106383
2562.40091489362
2545.42791489362
2525.53474468085
2518.59240425532
2523.59765957447
2530.42217021277
2543.08170212766
2537.79610416667
2514.222
2507.120375
2514.86989583333
2505.484
2494.8408125
2509.66910416667
2522.05845833333
2500.72706382979
2471.60961702128
2461.96206382979
2473.63314893617
2494.51619148936
2644.23134042553
2790.95457446808
2663.8070212766
2523.4478125
2507.38638297872
2495.54512765957
2490.67008510638
2461.56221276596
2430.85474468085
2428.05265957447
2427.45659574468
2432.85468085106
2438.77165957447
2438.27712765957
2437.51229787234
2443.147
2443.30083333333
2453.39095833333
2464.07929166667
2476.27614583333
2492.2809787234
2504.70534042553
2520.36076086957
2528.46802173913
2534.13769565217
2574.77654347826
2573.60365217391
2588.43619565217
2630.29443478261
2662.20497826087
2686.41676086957
2722.03076086957
2754.77602173913
2801.70441304348
2861.91930434783
2909.50791304348
2942.3582173913
2979.63315555556
3039.32120454545
3072.72170454545
3121.88729545455
3197.62338636364
3271.29270454545
3341.43193023256
3443.69278571429
3511.43265853659
3562.50895121951
3603.38012195122
3674.94635
3721.589825
3770.67956410256
3822.53252631579
3826.74494594595
3847.71905405405
3865.72719444444
3856.39526470588
3836.31193939394
3830.7305
3850.2804516129
3791.78496666667
3742.75796551724
3710.011
3659.14072
3551.12673913043
3452.51504545455
3363.34419047619
3282.331
