# Supplementary material for: Single-cell growth inference of Corynebacterium glutamicum reveals asymptotically linear growth
Source: eLife. 2021 Oct 4;10:e70106. doi: 10.7554/eLife.70106 (PMC8594916; doi:10.7554/eLife.70106)
Supplement: Source data 1. [file elife-70106-data1.zip › MEAN/3.928 Ti005Tf008T.txt]

2605.122
2641.031
2807.353125
2912.03745454545
2985.49573333333
3095.93141176471
3212.66858823529
3250.23752380952
3252.19325
3233.45804347826
3274.21143478261
3311.42456
3313.28326923077
3293.23096428571
3270.81520689655
3238.35427586207
3217.392
3237.78203333333
3282.5680625
3297.462
3300.61354545455
3302.95776470588
3284.18921212121
3246.69557142857
3226.72758333333
3199.06513888889
3206.437
3243.14289189189
3257.18132432432
3260.86410810811
3249.98489473684
3219.98064102564
3204.72682051282
3220.145075
3210.4755
3185.538875
3181.4594
3160.6877
3135.344575
3141.07773170732
3143.55817073171
3123.66565853659
3093.00107317073
3074.64968292683
3074.7565
3057.0979047619
3015.08778571429
2991.99202380952
2982.83026190476
2941.61272093023
2903.65672093023
2894.66795348837
2901.25741860465
2879.30269767442
2836.94602325581
2787.83072093023
2746.48914285714
2710.39330952381
2686.14192857143
2679.55785714286
2659.54426190476
2604.98185714286
2571.63192857143
2581.54266666667
2582.83776190476
2546.25118604651
2514.03123255814
2484.73172093023
2454.82602325581
2440.32313953488
2451.95147619048
2446.66452380952
2436.0104047619
2410.07166666667
2384.53226190476
2380.74280487805
2383.58275609756
2366.84158536585
2321.15273170732
2271.72892682927
2243.6633902439
2252.03902439024
2247.28370731707
2189.07758536585
2146.1563902439
2151.32317073171
2161.25092682927
2157.5356097561
2148.67392857143
2155.32445238095
2141.61671428571
2113.04397560976
2083.06885365854
2074.55034146341
2079.49575609756
2080.0369047619
2077.261
2072.71192682927
2061.3163902439
2067.86146341463
2086.89048780488
2086.64590243902
2083.72997560976
2083.12656097561
2069.98175609756
2063.42290243902
2055.54063414634
2038.65595121951
2043.72997560976
2052.20656097561
2039.56743902439
2029.82148780488
2027.3916097561
2038.2817804878
2050.70212195122
2045.35068292683
2036.62007317073
2035.383675
2038.204075
2055.13551219512
2074.10585365854
2077.51769047619
2084.7720952381
2084.42304878049
2065.88892682927
2054.61817073171
2052.75695121951
2072.20317073171
2105.44619512195
2135.07741463415
2158.36680487805
2184.04
2234.35753658537
2277.07256097561
2268.11565853659
2259.40170731707
2278.07585365854
2313.79646341463
2358.8763902439
2387.64531707317
2395.57966666667
2418.8965952381
2447.01333333333
2470.71335714286
2461.93053488372
2453.16137209302
2498.73686046512
2557.97909302326
2596.05939534884
2632.67306976744
2694.09425581395
2772.46909302326
2826.79186046512
2902.146
2990.61309302326
3071.86613953488
3182.2781627907
3310.15786046512
3414.28362790698
3495.07904651163
3573.75651162791
3640.95462790698
3686.82886046512
3696.8753255814
3636.88979545455
3555.62640909091
3508.86856818182
3491.5675
3425.18304545455
3322.25820454545
3200.60734090909
3102.11761363636
2992.52195454545
2881.45620930233
2795.85197674419
2735.25923255814
2672.748
2594.04974418605
2516.00255813953
2460.96729545455
2433.08713636364
2427.50965909091
2423.10729545455
2395.55263636364
2360.86606818182
2336.02927272727
2312.6715
2280.61184090909
2261.62581818182
2273.01520454545
2280.41375
2278.82438636364
2236.35736363636
2190.94213636364
2184.3091627907
2179.54286046512
2151.31175
2126.18354545455
2128.62145454545
2132.19640909091
2121.13765909091
2120.36518181818
2125.51606818182
2112.65368181818
2101.95372727273
2104.25536363636
2105.11686363636
2113.94986363636
2125.88446511628
2126.45927906977
2121.84061363636
2116.06959090909
2123.89504651163
2146.34644186046
2151.59972093023
2150.00106976744
2151.10806976744
2150.81618604651
2156.76911627907
2177.43095348837
2196.57972093023
2209.05741860465
2208.63518604651
2198.26311627907
2211.93204651163
2224.54979069767
2217.68902325581
2233.32320930233
2264.93611627907
2290.26358139535
2294.25746511628
2299.35044186047
2318.01128571429
2316.63195238095
2319.91111904762
2351.12054761905
2389.61171428571
2421.2469047619
2456.21557142857
2483.00473809524
2489.38038095238
2503.73264285714
2529.19973809524
2536.6074047619
2537.96566666667
2566.05333333333
2600.66280952381
2594.85733333333
2603.12987804878
2643.23348780488
2646.61248780488
2630.90909756098
2679.37873170732
2762.09068292683
2769.08429268293
2760.19190243902
2800.12985365854
2838.33712195122
2851.2802195122
2869.712275
2902.80515
2928.454
2958.108225
2991.38676923077
2999.18164102564
3009.53341025641
3042.03451282051
3075.45243589744
3108.40348717949
3139.90036842105
3151.29155263158
3152.97081578947
3179.00610526316
3234.10294736842
3273.41286842105
3304.4325
3307.49602777778
3294.88566666667
3291.38702777778
3290.23186111111
3279.33980555556
3284.51079411765
3276.34967647059
3291.11967647059
3317.81088235294
3335.0576875
3316.39696774194
3287.4984516129
3298.2231
3313.52389655172
3306.94
3299.63732142857
3309.46203703704
3297.19530769231
3270.3946
3261.928125
3272.78259090909
3219.09286363636
3142.37265
3072.89326315789
3032.60761111111
3026.60321428571
