# Supplementary material for: Single-cell growth inference of Corynebacterium glutamicum reveals asymptotically linear growth
Source: eLife. 2021 Oct 4;10:e70106. doi: 10.7554/eLife.70106 (PMC8594916; doi:10.7554/eLife.70106)
Supplement: Source data 1. [file elife-70106-data1.zip › MEAN/2.771 Ti014Tf015T.txt]

3687.11869230769
3746.76261111111
3831.50433333333
3860.97922727273
3944.03886956522
4061.66804166667
4126.13396
4171.21816
4211.04496153846
4240.56015384615
4264.98582758621
4325.84917241379
4352.03583333333
4334.25948387097
4341.53758064516
4355.125375
4387.5553125
4381.03927272727
4394.79487878788
4422.62147058823
4470.56602941177
4491.16454285714
4491.41085714286
4481.65208571429
4472.89888571429
4458.849
4413.93622222222
4357.34116216216
4342.17191891892
4365.19776315789
4434.11871052632
4463.11678947368
4430.30452631579
4387.66418421053
4353.34694736842
4346.59823684211
4347.5925
4310.7742
4279.165775
4244.481675
4194.42345
4168.393275
4194.36745
4194.21290243902
4152.56675609756
4107.31068292683
4073.12234146341
4070.27417073171
4077.44765853659
4051.43412195122
4005.47882926829
3956.23982926829
3934.19195121951
3940.26033333333
3922.10480952381
3892.3719047619
3887.7875
3884.6610952381
3851.08819047619
3794.75533333333
3746.23252380952
3741.23883333333
3722.22380952381
3673.87321428571
3654.27914285714
3651.03502380952
3624.71854761905
3621.28988095238
3636.27880952381
3607.85360465116
3562.57555813953
3557.78979069767
3523.78685714286
3477.46535714286
3407.86254761905
3367.14685714286
3388.57561904762
3382.96792857143
3345.884
3350.148
3359.36723809524
3309.729
3276.75381395349
3282.48569767442
3304.86372093023
3312.4398372093
3271.55597674419
3227.20251162791
3225.7881627907
3234.10525581395
3229.16337209302
3215.38181395349
3180.19592682927
3149.309
3135.02742857143
3125.21502380952
3126.90821428571
3149.29204761905
3162.23520930233
3137.22918604651
3122.46534883721
3139.21720930233
3160.67395238095
3155.33433333333
3149.82573809524
3181.71952380952
3231.69897674419
3234.43634883721
3240.80897674419
3306.25537209302
3384.70054761905
3450.27188095238
3496.88428571429
3499.60866666667
3483.01271428571
3464.4781627907
3460.28751162791
3440.75641860465
3418.53313953488
3403.7593255814
3371.85460465116
3332.00504651163
3322.00009302326
3302.56120930233
3250.68086046512
3196.07188372093
3148.73444186047
3100.43545454545
3034.14729545455
2979.48386363636
2962.48118181818
2992.27077777778
2960.11464444444
2973.55795555556
2962.66824444444
2948.22888888889
2932.24324444444
2914.30746666667
2875.31002222222
2854.42193333333
2873.74837777778
2889.46933333333
2894.90937777778
2879.41191111111
2856.01673333333
2844.90451111111
2849.0147173913
2852.67154347826
2855.92534782609
2836.83876086957
2806.99804347826
2839.94680434783
2910.82565217391
2936.8122173913
2904.38395555556
2893.53206666667
2891.98111111111
2900.0498
2914.84037777778
2933.00848888889
2927.63877777778
2923.74857777778
2921.9314
2937.43238636364
2950.68411363636
2961.22293181818
2970.72159090909
2917.6106744186
2903.67095348837
2940.91711904762
2967.60838095238
2955.79180487805
2988.849
3034.40217073171
3040.439375
3042.373575
3031.18074358974
3026.776
3036.62869230769
3073.66223684211
3095.20051351351
3139.19391891892
3139.52802777778
3148.37375
3163.7355
3199.2264
3177.85032352941
3179.68964705882
3164.94024242424
3212.3260625
3259.49946875
3269.78403125
3236.84048387097
3197.7476
3175.78156666667
3193.74413333333
3151.34427586207
3176.85467857143
3211.96518518519
3254.96174074074
3299.69344444444
3311.7644
3317.76433333333
3289.63713043478
3261.46127272727
3226.4734
3227.84722222222
3256.05873333333
3240.54964285714
3224.88909090909
3299.61425
3436.27525
3014.233
