# Supplementary material for: Single-cell growth inference of Corynebacterium glutamicum reveals asymptotically linear growth
Source: eLife. 2021 Oct 4;10:e70106. doi: 10.7554/eLife.70106 (PMC8594916; doi:10.7554/eLife.70106)
Supplement: Source data 1. [file elife-70106-data1.zip › MEAN/2.966 Ti001Tf007T.txt]

3233.437
3346.14666666667
3349.14092307692
3400.9658
3428.42447058824
3451.10747368421
3560.30235
3609.49973913043
3613.902625
3626.63656
3596.17714814815
3634.11525
3652.20103448276
3665.0902
3658.66441935484
3676.804
3732.22403125
3775.39503125
3747.75351515152
3731.55757575758
3726.95551515152
3692.83942424242
3706.00118181818
3750.30626470588
3797.51568571429
3825.63327777778
3859.16786111111
3842.85118918919
3811.67813513514
3792.82878378378
3793.47748648649
3762.43023684211
3740.03748717949
3739.35253846154
3730.60571794872
3684.070925
3671.074425
3666.9738
3633.138275
3568.338375
3490.61665
3436.92768292683
3431.36102439024
3413.61387804878
3358.902
3329.26692857143
3329.88670731707
3321.22748780488
3318.32880487805
3314.02365853659
3258.91621428571
3186.35235714286
3130.08706976744
3138.339
3141.18523255814
3104.83109302326
3056.61220930233
3026.66327906977
3004.51969767442
2977.21795454545
2963.86097727273
2932.11402272727
2876.939
2850.39584090909
2844.83845454545
2817.60606818182
2762.99379545455
2708.93695454545
2699.70147727273
2694.7826
2675.283
2638.10110869565
2635.80280434783
2638.00565217391
2618.49630434783
2608.3126
2590.91026666667
2550.03995555556
2524.2957826087
2518.87291304348
2527.83165217391
2540.47480434783
2531.38669565217
2501.27076086957
2468.92756521739
2443.82234042553
2446.06623404255
2448.56793617021
2441.89891489362
2423.91638297872
2413.90270212766
2414.15074468085
2398.17927659574
2379.13814583333
2384.55810416667
2417.36780851064
2431.20938297872
2410.74160416667
2381.16363829787
2338.49629787234
2308.14555102041
2304.7006875
2302.30433333333
2286.744
2270.05402040816
2275.6200625
2273.761
2276.26440816327
2280.1735
2267.83116326531
2265.6026
2269.09565306122
2272.04224489796
2280.71992
2284.98888
2262.69626
2239.46286
2255.96904
2285.48634
2287.33972
2268.1465
2252.60358333333
2246.82174
2255.31086
2257.7428
2242.3285
2243.95402
2247.72332
2222.9872
2213.06356
2227.48744
2232.6224
2229.84218
2221.93447058824
2232.74939215686
2262.07315686275
2277.26868627451
2286.77116
2297.31958
2287.28522
2273.68532
2293.21816
2339.15352
2354.36848
2337.18014
2344.20502
2354.99714
2339.95152941176
2350.76896078431
2390.61254
2404.78624
2406.92162
2432.66244
2450.97572
2440.32186
2445.1623
2462.7756122449
2489.61673469388
2523.87251020408
2544.35173469388
2550.78341666667
2550.2055625
2536.96304081633
2546.28745833333
2587.83410416667
2627.89651020408
2627.28146938775
2616.845375
2635.78208163265
2640.70085714286
2625.1500625
2668.88055319149
2741.84783333333
2743.68569565217
2747.78245652174
2787.15906521739
2830.05602173913
2865.58932608696
2871.51306666667
2889.80404444444
2940.80648888889
2986.03868888889
3013.16448888889
3050.33237777778
3093.07347727273
3127.92586363636
3167.26097674419
3196.51334883721
3214.73390697674
3235.38895348837
3269.74779069767
3309.29469767442
3353.07506976744
3402.05078571429
3429.06471428571
3431.09787804878
3476.49734146341
3525.94109756098
3687.75092682927
3873.06219512195
3835.30665
3713.1268
3612.900125
3532.74633333333
3574.898
3625.23425641026
3646.69038461538
3650.81681578947
3685.77675675676
3686.95033333333
3691.30037142857
3686.73641176471
3696.64144117647
3690.11608823529
3655.39948484848
3634.35616129032
3616.2862
3606.23555172414
3589.60542857143
3602.09222222222
3586.72759259259
3539.0926
3470.873
3437.01917391304
3370.08795238095
3302.46184210526
3192.79483333333
3223.57933333333
