# Supplementary material for: Single-cell growth inference of Corynebacterium glutamicum reveals asymptotically linear growth
Source: eLife. 2021 Oct 4;10:e70106. doi: 10.7554/eLife.70106 (PMC8594916; doi:10.7554/eLife.70106)
Supplement: Source data 1. [file elife-70106-data1.zip › MEAN/2.707 Ti003Tf024T.txt]

3637.17638461538
3691.50493333333
3733.1555
3735.2004
3733.00328571429
3736.702625
3772.13358333333
3828.16465384615
3862.17619230769
3869.77974074074
3879.18174074074
3858.4225862069
3862.765
3887.30186666667
3944.755
3939.03932258065
3933.4335483871
3952.12563636364
3952.43739393939
3974.722
3989.65302941176
3975.28037142857
3965.6598
3913.16405714286
3871.57654285714
3922.75691891892
3960.93005405405
3903.91851351351
3836.26745945946
3770.41854054054
3742.83105263158
3743.67735897436
3723.07848717949
3701.46556410256
3680.87253846154
3681.39985
3703.12
3693.26685365854
3672.61814634146
3647.49095121951
3592.50307317073
3540.07024390244
3522.18541463415
3516.19275609756
3491.69819047619
3482.993
3492.917
3497.94076190476
3491.90585714286
3509.71811904762
3503.35544186046
3474.03006818182
3461.71991111111
3469.9685
3451.00404444444
3427.505
3441.53436363636
3435.32145454545
3401.64722222222
3390.51571111111
3385.08617777778
3379.14939130435
3389.97243478261
3386.69631111111
3353.85460869565
3328.51356521739
3317.62661363636
3308.06371111111
3308.62204347826
3275.5594
3238.68635555556
3255.34306666667
3274.47866666667
3245.52902222222
3215.32682608696
3192.93845652174
3165.53302173913
3152.61023913043
3165.24954347826
3176.42382608696
3160.50497826087
3143.24480434783
3159.1317173913
3181.18289130435
3173.90654347826
3137.68665217391
3102.58591304348
3099.29917021277
3112.19242553191
3094.19153191489
3045.21542553192
3030.74004255319
3042.28459574468
3047.41276595745
3051.10517021277
3041.44438297872
3010.7239375
2988.6246875
2996.54045833333
3001.7295625
2971.061625
2951.16964583333
2954.259375
2958.18208333333
2944.765875
2906.57695833333
2863.07666666667
2860.494875
2866.69871428571
2839.10373469388
2815.60032653061
2807.46824489796
2828.00246938775
2849.52210204082
2852.52820408163
2829.50272916667
2797.59666666667
2782.00229166667
2782.9184375
2792.24835416667
2785.32445833333
2776.62079166667
2778.8513125
2787.6094375
2811.02347916667
2809.86735416667
2782.23766666667
2763.53777083333
2744.03154166667
2733.44002083333
2748.82402083333
2758.1800625
2743.2046875
2703.11845833333
2695.32306122449
2710.88573469388
2719.45208163265
2724.04297959184
2715.132
2702.38920408163
2697.57016326531
2681.79640816327
2669.3305625
2682.7
2688.8174375
2673.48114583333
2662.97685416667
2654.48677083333
2653.62714893617
2653.86529787234
2656.05034042553
2670.14963829787
2673.13480851064
2660.65744680851
2661.72925531915
2682.59865957447
2693.09885106383
2683.59280851064
2673.92130434783
2683.78123913043
2714.59915217391
2725.3432826087
2706.70360869565
2705.78123913043
2745.67136956522
2769.70289130435
2756.21610869565
2766.97151111111
2801.07881818182
2811.18390909091
2798.65334090909
2788.34379545455
2831.751
2895.78531818182
2883.21373809524
2821.06242857143
2833.11207142857
2870.14719047619
2864.6812195122
2850.125975
2851.6185
2862.829675
2897.32130769231
2908.166
2886.47734210526
2858.18359459459
2863.30175
2885.94468571429
2889.50628571429
2899.66191176471
2889.76245454545
2899.41963636364
2926.82216666667
2942.6195
2971.43960714286
2934.72057142857
2878.086
2832.496
2821.05191666667
2794.43233333333
2834.33105
2815.6576
2894.94186666667
2811.34766666667
2681.8055
2597.22666666667
2554.594
