# Supplementary material for: Single-cell growth inference of Corynebacterium glutamicum reveals asymptotically linear growth
Source: eLife. 2021 Oct 4;10:e70106. doi: 10.7554/eLife.70106 (PMC8594916; doi:10.7554/eLife.70106)
Supplement: Source data 1. [file elife-70106-data1.zip › MEAN/3.564 Ti006Tf037T.txt]

4464.482
4443.52725
4468.8822
4451.37923076923
4496.28984615385
4555.3834375
4512.55868421053
4492.8873
4487.37371428571
4477.99063636364
4484.012
4473.838625
4436.6728
4403.40565384615
4408.79244444444
4371.93281481482
4282.77462068966
4230.994
4244.06316666667
4255.06823333333
4231.87216666667
4207.67861290323
4192.8003125
4174.9265
4123.768375
4039.58836363636
3969.51778787879
3920.30152941176
3899.8885
3829.29020588235
3753.28229411765
3748.03814705882
3753.31985294118
3696.89451428571
3642.39222857143
3625.47714285714
3619.013
3631.0522
3618.85248571429
3594.81982857143
3586.60963888889
3538.55952777778
3497.88016666667
3479.35591666667
3431.89766666667
3396.17652777778
3416.80738888889
3415.83394444444
3350.84321621622
3291.17508108108
3273.11224324324
3262.45475675676
3249.65172972973
3243.94405405405
3230.08736842105
3205.73636842105
3187.81289473684
3164.11068421053
3130.09632432432
3120.66910810811
3103.14789473684
3064.27010810811
3046.75136842105
3044.03548648649
3027.98705405405
3014.93939473684
3024.92116216216
3008.43113513514
2974.07863157895
2984.15476315789
3005.71743589744
2988.36561538462
2957.47942105263
2930.58605128205
2907.56518421053
2880.09191891892
2842.51331578947
2810.01167567568
2801.57354054054
2813.06805263158
2808.85578947368
2791.35907894737
2797.47261538462
2820.93955263158
2840.11678947368
2837.91512820513
2832.29560526316
2838.71836842105
2836.99141025641
2826.52412820513
2800.92782051282
2765.026975
2756.53784615385
2766.06712820513
2764.83795
2777.34517948718
2807.29156410256
2849.3688
2876.348625
2874.23543589744
2874.263325
2897.6351
2900.5707804878
2902.6192
2925.593375
2947.8899
2962.147525
2966.008
2991.37535
3036.3866
3065.084375
3075.49745
3097.898175
3126.84356410256
3148.23571794872
3196.30712820513
3273.0478
3335.9308
3380.3034
3463.085625
3583.3774
3720.424775
3864.10015
4018.24779487179
4198.77457894737
4374.50884615385
4531.43994871795
4643.585825
4728.2816
4826.286475
4896.30895
4911.885175
4899.016225
4848.856125
4773.77925
4684.115775
4578.229175
4428.7517
4251.2584
4076.872175
3938.14415
3804.62661538462
3642.82482051282
3525.49651282051
3421.8211025641
3317.46571794872
3225.6678974359
3159.95294871795
3093.96938461538
3013.7028974359
2969.80394871795
2967.29938461538
2944.458525
2912.084625
2878.95341025641
2846.66123076923
2813.3018974359
2799.17264102564
2781.0852051282
2748.784
2741.2862
2758.4949
2755.67202631579
2683.88610526316
2702.22334210526
2730.06684615385
2722.58069230769
2717.3441025641
2699.15438461538
2661.86426315789
2659.94457894737
2650.11202631579
2611.55021052632
2615.35342105263
2669.96239473684
2681.90665789474
2634.43076315789
2599.60118421053
2605.20442105263
2617.17210526316
2614.23545945946
2614.93227027027
2652.51237837838
2639.51005263158
2651.60947368421
2669.90202702703
2674.53608108108
2684.67856756757
2693.54359459459
2677.39554054054
2655.25683783784
2653.52972972973
2690.96213513514
2761.08124324324
2777.34189189189
2735.47154054054
2735.45864864865
2763.31843243243
2758.66224324324
2743.43405405405
2741.91305555556
2739.73622222222
2720.81994444444
2737.38154285714
2779.83491428571
2813.51057142857
2823.72235294118
2871.98338235294
2907.21508823529
2904.39123529412
2907.66584848485
2890.9846969697
2904.66306060606
2933.63321212121
2938.12909090909
2947.33854545455
2950.04938235294
2961.41079411765
3001.39090909091
3025.66227272727
3074.90203030303
3120.46348484848
3103.43075757576
3077.35666666667
3090.80190909091
3134.95784848485
3168.6366969697
3172.449
3179.32690625
3191.64546875
3230.6840625
3279.56557575758
3302.21909090909
3311.10603030303
3345.26553125
3376.5281875
3381.6335
3413.134875
3494.05065625
3566.27625806452
3592.99474193548
3596.606
3634.5649375
3660.654
3675.84228125
3718.67258064516
3744.27058064516
3743.04196774194
3757.87319354839
3760.37303225806
3778.36013333333
3819.3608
3859.79446666667
3888.6134
3942.58351724138
3954.40931034483
3921.97542857143
3934.83077777778
3979.2577037037
3938.32503703704
3949.95434615385
3909.53030769231
3822.14176
3760.43636
3811.237875
3841.75295454545
3813.88004545455
3739.70528571429
3635.88747619048
3568.8009047619
3559.70138888889
3516.43176470588
3446.90158823529
3403.48228571429
