# Supplementary material for: Single-cell growth inference of Corynebacterium glutamicum reveals asymptotically linear growth
Source: eLife. 2021 Oct 4;10:e70106. doi: 10.7554/eLife.70106 (PMC8594916; doi:10.7554/eLife.70106)
Supplement: Source data 1. [file elife-70106-data1.zip › MEAN/2.960 Ti004Tf022T.txt]

3344.177
3611.875
3893.1562
3948.4466
4112.48858333333
4244.45933333333
4370.41231578947
4524.45063157895
4610.3443
4669.50782608696
4846.45426086957
4898.465
5006.31996
5044.81651851852
5056.29821428571
5033.59062068966
5034.13643333333
5098.06183333333
5119.5784516129
5150.66071875
5194.07159375
5232.37265625
5228.38939393939
5225.52920588235
5215.32825714286
5290.57954285714
5360.67344444444
5419.977
5484.65572972973
5563.57975675676
5569.62910810811
5554.44132432432
5594.46159459459
5655.53594594595
5665.39212820513
5671.073775
5683.8825
5704.42697560976
5714.15573170732
5697.064725
5701.00282926829
5704.33866666667
5701.63304878049
5689.08652380952
5717.62988095238
5739.37685365854
5712.19790243902
5658.06453488372
5649.79486046512
5652.47581395349
5647.37677272727
5649.37913953488
5615.07202325581
5577.44118604651
5549.20052272727
5519.86181818182
5501.94688636364
5491.13429545455
5457.69061363636
5439.04504545455
5444.18097727273
5446.10777272727
5419.16320454545
5392.59254545455
5364.88537777778
5365.60344444444
5384.82895555556
5334.99117777778
5281.76468888889
5265.80146666667
5223.54475555556
5195.28073333333
5202.62882222222
5130.35751111111
5130.58210869565
5155.21858695652
5126.29582608696
5095.36443478261
5081.61208510638
5083.97534042553
5115.92734042553
5126.80885106383
5098.01929787234
5042.95591489362
4975.17089361702
4933.61480851064
4911.74431914894
4898.37157446808
4859.59673913043
4785.57717391304
4752.92963043478
4740.716
4723.01519565217
4699.30484782609
4628.59423913044
4584.933
4571.27404347826
4550.43184782609
4519.87082608696
4486.87910869565
4440.12491304348
4405.36797826087
4387.41989130435
4354.84747826087
4308.58502173913
4254.7724
4233.85237777778
4232.37466666667
4209.75733333333
4170.88415555556
4127.57126666667
4074.80442222222
4028.46631111111
4013.54622222222
3976.17397826087
3951.3625
3976.03452173913
3944.86356521739
3883.65991304348
3879.20917391304
3885.60867391304
3827.18084782609
3752.53256521739
3731.50074468085
3718.29368085106
3677.88965217391
3629.57404347826
3596.62886956522
3585.58069565217
3558.73123913043
3516.2807173913
3489.75982608696
3477.45043478261
3491.60658695652
3503.8422826087
3464.63004347826
3394.08047826087
3348.77915217391
3343.92947826087
3341.30110638298
3337.22063829787
3361.1376875
3378.31616666667
3343.54645833333
3294.3219375
3275.71147916667
3280.48497916667
3292.99152083333
3296.56466666667
3277.567375
3258.28595833333
3277.265125
3296.911125
3286.10214583333
3273.38964583333
3272.08244897959
3299.89436734694
3312.66144897959
3300.81226530612
3290.94475510204
3281.50193877551
3289.32353061225
3304.98816326531
3329.88289795918
3369.92869387755
3401.1683877551
3421.32028571429
3422.86069387755
3399.81006122449
3382.96573469388
3395.02881632653
3426.09879591837
3451.63124489796
3470.81436734694
3504.22387755102
3553.55763265306
3609.37795918367
3652.58604081633
3663.62214285714
3685.19018367347
3740.9527755102
3783.05597959184
3822.4061875
3872.81429166667
3921.07310416667
3974.17535416667
4033.8839375
4085.47663829787
4155.47863829787
4252.36255319149
4327.69259574468
4377.46619148936
4460.03765217391
4511.05223913043
4513.85791111111
4610.29693181818
4691.54802272727
4769.00311363636
4860.90763636364
4951.21961363636
5049.71638636364
5170.11571428571
5228.10254761905
5250.91614285714
5290.58621428571
5399.1752195122
5504.71965853659
5581.17875
5628.637475
5688.46243589744
5712.14820512821
5742.55762162162
5788.8537027027
5845.57251428571
5868.17339393939
5951.31815151515
5983.51277419355
5956.78883870968
5969.8159
5993.95557142857
5966.48260714286
6045.54025
6011.07591666667
5988.81261904762
5915.25561904762
5840.008
5724.11905882353
