# Supplementary material for: Single-cell growth inference of Corynebacterium glutamicum reveals asymptotically linear growth
Source: eLife. 2021 Oct 4;10:e70106. doi: 10.7554/eLife.70106 (PMC8594916; doi:10.7554/eLife.70106)
Supplement: Source data 1. [file elife-70106-data1.zip › MEAN/3.990 Ti005Tf009T.txt]

3227.98875
3273.94383333333
3376.36636842105
3453.47880952381
3537.94261904762
3565.56995652174
3578.69983333333
3605.3692
3617.87461538462
3561.2675
3555.27620689655
3629.71420689655
3660.4591
3648.42993333333
3632.18715625
3628.62528125
3575.446375
3597.39632352941
3619.78676470588
3631.91971428571
3621.51397222222
3607.26136111111
3591.49966666667
3563.27386486486
3557.27810810811
3539.32167567568
3524.97494594595
3510.72183783784
3487.26732432432
3482.84163157895
3488.6635
3472.09494736842
3448.19742105263
3410.04168421053
3392.9251025641
3390.982575
3379.7209
3332.316
3272.70915384615
3234.30112195122
3222.575375
3200.21073170732
3153.95314285714
3113.020075
3106.44215
3110.05863414634
3079.35058536585
3025.809175
2992.35795121951
2968.90543902439
2951.49805
2947.4960952381
2920.15052380952
2886.16871428571
2878.59480952381
2850.52892857143
2814.11026190476
2797.23635714286
2789.37102380952
2768.61535714286
2753.06385714286
2758.85053658537
2757.18107317073
2740.13629268293
2724.20617073171
2720.9513902439
2716.89156097561
2695.68235714286
2670.11266666667
2653.04988095238
2646.97830952381
2649.81338095238
2646.62733333333
2617.2692195122
2589.36546341463
2569.35536585366
2561.21875609756
2551.10348780488
2545.14165853659
2553.76804878049
2538.0265952381
2488.64002439024
2464.78787804878
2473.14065853659
2479.01348780488
2473.51797560976
2473.93907317073
2463.53458536585
2428.6934047619
2414.97173809524
2440.52611904762
2463.40688095238
2459.98295238095
2438.46352380952
2423.18902380952
2416.22197674419
2425.73779069767
2438.22283333333
2455.60892857143
2475.64234883721
2478.01724390244
2460.41107317073
2433.32527272727
2441.85237209302
2472.70513953488
2484.27909090909
2485.8471627907
2487.78402325581
2454.99462222222
2428.8004
2457.60197727273
2487.07851111111
2481.65231111111
2474.88970454545
2505.596
2553.66462222222
2564.75688888889
2559.67048888889
2577.33793333333
2617.29590909091
2654.35395454545
2681.86631111111
2700.49613043478
2717.57258695652
2753.32152173913
2795.37843478261
2831.74806521739
2901.10806521739
2991.4957826087
3055.35563043478
3133.19497826087
3269.50445652174
3421.692
3575.24432608696
3728.89106521739
3903.36356521739
4097.09873913044
4334.58656521739
4588.24967391304
4748.12
4839.82326086957
4910.65931914894
5002.07329787234
5007.31535416667
5028.288625
5029.429125
5008.96616666667
4938.3581875
4821.05383333333
4678.70002083333
4505.21489583333
4308.94785416667
4123.35035416667
3939.31814583333
3773.97445833333
3640.1515625
3487.88797916667
3373.96508333333
3307.1975625
3240.93335416667
3155.0996875
3091.900625
3032.08797916667
2959.77047916667
2891.24793877551
2841.46385714286
2793.55644897959
2743.54655102041
2706.59953061224
2699.0843877551
2686.24287755102
2638.16116326531
2586.24466666667
2550.0644375
2532.84675510204
2524.76008163265
2511.70424489796
2462.88720833333
2437.39625
2454.07716666667
2463.65371428571
2443.17512244898
2426.4926122449
2418.85973469388
2404.38304166667
2392.05416666667
2388.55095833333
2366.4156875
2343.14602083333
2356.9209375
2383.93525
2393.15270833333
2388.79033333333
2380.46757446809
2390.85325531915
2386.0244893617
2371.61904166667
2365.99731914894
2373.0410212766
2378.83387234043
2389.19129787234
2389.83727659574
2399.47568085106
2413.69682978723
2405.57815217391
2394.35306521739
2388.8642173913
2371.82397826087
2366.59797777778
2371.41288888889
2380.55943478261
2388.2002173913
2382.81889130435
2379.25388888889
2384.94444444444
2393.00406818182
2416.6595
2429.44429545455
2417.57870454545
2421.00177272727
2428.77888888889
2443.32528888889
2458.50065909091
2449.67893181818
2431.61034090909
2443.48754545455
2497.34359090909
2550.02627272727
2553.13456818182
2539.50931818182
2553.53097727273
2578.59286046512
2584.30544186047
2577.10959090909
2568.83325
2575.93848837209
2597.17251162791
2621.81120930233
2632.81469767442
2649.77323809524
2664.29833333333
2683.13514285714
2701.66265116279
2714.19461904762
2732.8835952381
2761.3475
2775.5685
2780.71219047619
2809.88116666667
2843.85538095238
2844.99680952381
2845.15661904762
2856.69202439024
2868.82753658537
2902.17828571429
2974.17057142857
3020.91138095238
3039.35948780488
3052.23826829268
3078.42324390244
3116.2636097561
3193.990325
3217.42175
3204.91719512195
3242.82990243902
3293.5845
3343.864575
3390.45874358974
3382.05525641026
3377.64882051282
3423.93535897436
3469.65438461538
3474.58223076923
3482.19630769231
3510.96526315789
3513.22115789474
3530.38839473684
3595.75445945946
3638.92344444444
3667.61230555556
3728.00458823529
3748.92123529412
3742.94297058824
3728.53893939394
3723.91372727273
3726.9623125
3754.1149375
3781.324
3765.09819354839
3720.7834516129
3661.9029
3600.60983333333
3559.34766666667
3559.33953571429
3497.54433333333
3469.07746153846
3446.94416
3386.71
3372.4100952381
3315.16505
3239.08358823529
3149.46073333333
3031.00083333333
2964.155
2942.654
2802.6415
2584.895
