# Supplementary material for: Single-cell growth inference of Corynebacterium glutamicum reveals asymptotically linear growth
Source: eLife. 2021 Oct 4;10:e70106. doi: 10.7554/eLife.70106 (PMC8594916; doi:10.7554/eLife.70106)
Supplement: Source data 1. [file elife-70106-data1.zip › MEAN/3.328 Ti034Tf025T.txt]

2465.721
2670.667
2653.30716666667
2870.88511111111
2960.29558333333
3024.67
3143.41211764706
3197.40610526316
3230.7889
3326.84942857143
3370.82420833333
3478.87033333333
3547.42184615385
3563.6045
3553.59244444444
3557.7885
3617.17279310345
3652.02603333333
3654.50322580645
3657.8704375
3651.4063030303
3653.40666666667
3645.44226470588
3663.24294117647
3654.6008
3653.73925714286
3629.33741666667
3624.35375
3620.12436111111
3626.758
3629.1125
3654.40431578947
3665.99010526316
3624.12138461538
3587.92107692308
3568.72894871795
3583.140175
3595.64912195122
3581.25978048781
3537.16912195122
3507.73156097561
3508.58058536585
3506.43553658537
3461.91817073171
3386.84819512195
3318.09576190476
3288.36533333333
3273.24016666667
3270.22778571429
3245.66269047619
3189.18273809524
3164.60174418605
3201.08937209302
3209.49281395349
3167.04795454545
3128.94877272727
3103.07547727273
3082.00018181818
3048.77479545455
3000.64168181818
2977.178
2979.73284444444
2978.46065909091
2949.14495454545
2912.59015909091
2903.57395454545
2889.39206818182
2863.77493181818
2844.5246
2836.88662222222
2841.0598
2839.91551111111
2818.979
2791.26776086957
2761.2955
2749.20173913043
2742.63997826087
2740.18058695652
2739.82843478261
2738.35789130435
2745.67473913043
2741.05452173913
2711.98467391304
2686.10723404255
2693.30742553191
2694.82308510638
2697.66165957447
2703.36063829787
2708.18465957447
2714.5503125
2702.51364583333
2671.02112244898
2653.49291836735
2635.15265306122
2612.08934693878
2598.33591836735
2613.47391836735
2654.83885714286
2673.66687755102
2671.40042857143
2664.22216
2715.19892
2796.5759
2832.39742
2853.94408
2898.52408
2927.33662
2941.13584
2966.91586
2991.30598
2995.96772
2959.94225490196
2923.4417254902
2926.51670588235
2933.37701960784
2915.48823529412
2917.94329411765
2892.66043137255
2865.50784313725
2819.31166666667
2755.28423076923
2718.77175
2679.87451923077
2653.20553846154
2644.06682692308
2616.22411538462
2556.57259615385
2527.2085
2524.55609803922
2510.75866666667
2489.074
2456.41909803922
2443.077
2440.77059615385
2444.29167307692
2436.97957692308
2399.93242307692
2351.74798076923
2325.94186538462
2342.75271153846
2365.38571153846
2368.24115384615
2362.20490384615
2348.48090384615
2329.41373076923
2316.12757692308
2317.80544230769
2326.31075
2333.22811538462
2333.94490384615
2304.26757692308
2279.52971153846
2299.86813461538
2321.57465384615
2320.14044230769
2320.58778846154
2347.714
2361.72698076923
2347.29115384615
2334.77611538462
2329.87440384615
2342.69394230769
2375.96494230769
2378.47778846154
2349.12048076923
2348.7702745098
2376.6882745098
2402.01825490196
2404.04211764706
2393.84876470588
2397.38217647059
2396.61452941176
2386.45878431373
2406.18054901961
2432.87160784314
2426.33835294118
2397.67318367347
2386.5792244898
2394.4633877551
2408.31663265306
2454.6286122449
2477.15289795918
2446.49304081633
2435.66773469388
2467.9892244898
2496.95144897959
2524.64621276596
2543.37519148936
2578.53617021277
2617.32025531915
2630.39265957447
2632.72910638298
2638.99889361702
2652.31242553191
2684.7662826087
2702.21436956522
2701.02195652174
2725.41219565217
2761.07469565217
2784.63897826087
2824.273
2876.50502272727
2851.23597727273
2821.81359090909
2842.60031818182
2859.40938636364
2882.45497727273
2922.74934090909
2969.29952272727
3010.0685
3004.36947619048
2998.46764285714
3015.4014047619
3044.3115952381
3071.8980952381
3101.1917804878
3143.76690243902
3194.25129268293
3236.23775609756
3242.45709756098
3226.921
3241.313925
3306.40925641026
3338.44012820513
3375.15666666667
3427.07984615385
3478.53626315789
3481.80268421053
3513.25065789474
3547.52464864865
3568.38478378378
3565.26491891892
3568.41177777778
3587.02391666667
3599.97174285714
3616.5922
3646.94273529412
3662.14291176471
3677.77990909091
3698.86927272727
3693.06427272727
3682.14712903226
3685.90406666667
3741.7225862069
3784.75624137931
3752.32307142857
3743.45218518519
3724.03776923077
3725.03832
3772.12676
3769.256
3767.69718181818
3741.13678947368
3677.11688888889
3671.312625
3599.00673333333
