# Supplementary material for: Single-cell growth inference of Corynebacterium glutamicum reveals asymptotically linear growth
Source: eLife. 2021 Oct 4;10:e70106. doi: 10.7554/eLife.70106 (PMC8594916; doi:10.7554/eLife.70106)
Supplement: Source data 1. [file elife-70106-data1.zip › MEAN/2.239 Ti056Tf023T.txt]

4303.658
4434.02714285714
4417.66609090909
4388.87385714286
4329.54178571429
4334.63472222222
4328.70894444444
4357.38535
4356.80128571429
4320.13980952381
4311.17145454545
4265.47934782609
4292.17408333333
4320.58295833333
4336.07568
4302.94016
4307.12896153846
4303.73903703704
4257.939
4245.03010714286
4201.36635714286
4174.09044827586
4160.12646666667
4118.1567
4068.32896666667
4089.91170967742
4060.78522580645
4036.22190322581
4038.87719354839
4007.83138709677
3992.4523125
3998.09848484848
3988.10360606061
3970.60287878788
3948.03206060606
3932.52906060606
3910.46651515152
3887.27282352941
3884.47511764706
3895.03108823529
3879.34605882353
3853.46917647059
3833.73658823529
3786.07255882353
3744.07873529412
3771.16145714286
3736.09965714286
3652.53974285714
3642.08705555556
3660.69622222222
3661.30094444444
3682.71102777778
3709.44238888889
3715.31183783784
3674.97027027027
3612.67072972973
3587.88508108108
3604.72072972973
3581.71216216216
3520.72840540541
3482.78443243243
3477.74245945946
3480.63827027027
3485.6127027027
3487.56248648649
3491.33564864865
3456.71478378378
3443.59262162162
3434.54394594595
3431.85937837838
3439.47268421053
3430.84718421053
3421.31102631579
3420.90863157895
3423.91857894737
3403.33444736842
3375.47131578947
3384.98181578947
3425.32087179487
3443.19392307692
3457.436
3424.65341025641
3379.90164102564
3378.27505128205
3388.57397435897
3389.76207692308
3356.06015384615
3310.81161538462
3337.14512820513
3410.35487179487
3407.23671052632
3388.68720512821
3388.80371794872
3392.8277948718
3352.36146153846
3316.70612820513
3313.7118974359
3300.37330769231
3279.58284615385
3284.85766666667
3287.04794871795
3274.83951282051
3263.67728205128
3252.77846153846
3266.26651282051
3286.42981578947
3304.12057894737
3318.82773684211
3295.92744736842
3291.172
3288.09523684211
3254.43039473684
3239.53844736842
3243.22973684211
3200.29321052632
3169.88181578947
3211.51407894737
3251.94942105263
3256.71368421053
3213.73362162162
3177.43016216216
3150.74308108108
3138.15656756757
3141.80237837838
3154.96745945946
3180.11348648649
3174.45208108108
3190.86351351351
3218.85972972973
3211.19878378378
3187.34658333333
3207.50577777778
3254.23630555556
3268.59744444444
3267.54605405405
3265.52894594595
3246.66061111111
3234.67044444444
3233.39786111111
3257.56288888889
3274.69075
3280.61236111111
3301.74354285714
3316.7914
3303.86714705882
3322.95508823529
3335.10782352941
3371.38667647059
3385.34820588235
3382.26091176471
3422.88588235294
3444.12275
3467.16584375
3508.01690625
3562.63440625
3589.65583333333
3628.88403333333
3639.52844827586
3674.52986206897
3707.19703571429
3812.3805
3849.51053846154
3872.97779166667
3936.555875
4014.74968181818
4110.48554545455
4186.3908
4275.24827777778
4326.47883333333
4392.20385714286
4462.52221428571
