# Supplementary material for: Single-cell growth inference of Corynebacterium glutamicum reveals asymptotically linear growth
Source: eLife. 2021 Oct 4;10:e70106. doi: 10.7554/eLife.70106 (PMC8594916; doi:10.7554/eLife.70106)
Supplement: Source data 1. [file elife-70106-data1.zip › MEAN/2.290 Ti001Tf029T.txt]

3764.856
3971.6286
4044.0028
4295.37575
4485.46628571429
4603.2651875
4666.37726315789
4786.85325
4960.87642857143
5055.58204347826
5201.08117391304
5239.38444
5344.46648
5467.13769230769
5521.85122222222
5683.77789655172
5744.87966666667
5772.54193333333
5778.3812
5780.55129032258
5783.538
5785.69559375
5821.08024242424
5814.49414705882
5787.84871428571
5842.30231428571
5845.08486111111
5875.90424324324
5863.50205405405
5829.70857894737
5830.65007894737
5849.10371052632
5818.32844736842
5747.92682051282
5709.53512820513
5664.716
5691.89561538462
5682.30495121951
5662.64136585366
5625.67431707317
5638.74829268293
5638.26985714286
5626.04164285714
5575.26161904762
5560.9726744186
5536.94760465116
5475.58127906977
5438.58753488372
5419.80525
5429.31877272727
5424.21925
5421.97175
5437.00288636364
5452.1925
5386.71502222222
5300.06433333333
5287.31673333333
5285.39324444444
5252.27162222222
5218.58884444444
5202.074
5194.5777173913
5129.53645652174
5054.16810869565
4998.90345652174
4961.7534
4942.06658695652
4956.78423913043
4980.27815217391
4994.61563043478
4982.54565217391
4957.88317391304
4917.4134893617
4874.43968085106
4831.77440425532
4820.88676086957
4827.87242553191
4825.80031914894
4777.33765957447
4730.23857446809
4689.70358333333
4658.2174893617
4633.97314893617
4613.48370212766
4601.30238297872
4572.23185106383
4545.02236170213
4514.18752083333
4476.509875
4401.68495833333
4356.36336170213
4376.37814893617
4389.9455106383
4398.93289361702
4409.2979787234
4377.856875
4346.51635416667
4341.93727659575
4300.02323404255
4267.80721276596
4254.79912765957
4213.79834042553
4166.59341666667
4147.52364583333
4132.1639787234
4148.04944680851
4195.1179787234
4211.3410212766
4183.63152083333
4157.56114583333
4144.23908333333
4145.85922916667
4121.32310638298
4095.61953191489
4087.96663829787
4097.5633125
4111.3985625
4099.24079166667
4063.51616666667
4020.15829166667
3998.44830612245
4020.39253061225
4034.09742857143
4054.50383333333
4081.0620625
4071.0125
4079.527125
4095.3261875
4071.20416666667
4057.828
4040.72975510204
4016.75991836735
4041.1283877551
4093.61097916667
4166.68795833333
4232.99327083333
4246.51383333333
4203.73938297872
4202.657375
4239.16854166667
4256.00372916667
4260.10008510638
4298.49565957447
4366.42613043478
4394.0722173913
4413.59591111111
4458.91473333333
4520.15471111111
4589.50993333333
4633.05686363636
4682.30013636364
4717.94243181818
4745.16579069767
4821.57713953488
4848.91926190476
4873.73423809524
4902.76719047619
4925.77802439024
4916.16156410256
4900.11235897436
4904.899
4854.62813513514
4830.7
4725.98625
4727.94845714286
4512.9625
4501.27364516129
4400.04648275862
4386.79021428571
4381.68833333333
4345.24304
4458.63534782609
4484.98504545455
4303.18010526316
4322.63235294118
4229.19875
