# Supplementary material for: Single-cell growth inference of Corynebacterium glutamicum reveals asymptotically linear growth
Source: eLife. 2021 Oct 4;10:e70106. doi: 10.7554/eLife.70106 (PMC8594916; doi:10.7554/eLife.70106)
Supplement: Source data 1. [file elife-70106-data1.zip › MEAN/2.298 Ti051Tf025T.txt]

2973.492
3088.756625
3145.562
3287.79871428571
3334.04692857143
3240.02235294118
3192.29311764706
3207.9705
3185.1257
3137.567
3125.79716666667
3116.76175
3096.59032
3103.38704
3155.20203703704
3132.92044444444
3101.44127586207
3091.55037931034
3085.9213
3080.7787
3073.69867741935
3055.81587096774
3027.30854545455
2990.78772727273
3015.19964705882
3065.61555882353
3068.85665714286
3035.18182857143
3021.20163888889
2994.64619444444
2962.00935135135
2947.70086486486
2931.79724324324
2908.04378378378
2922.05666666667
2930.37976923077
2895.09205128205
2853.11051282051
2843.78066666667
2851.14438461538
2847.62594871795
2846.57925641026
2833.01380487805
2801.23973170732
2805.6506097561
2844.34973170732
2842.40046341463
2807.58765853659
2774.2475
2746.927
2743.42161904762
2758.24616666667
2772.81652380952
2767.66104761905
2718.93521428571
2686.96078571429
2696.86342857143
2701.05438095238
2694.21720930233
2694.92151162791
2686.56520930233
2656.54018604651
2627.30209302326
2626.26939534884
2633.27865116279
2619.64718604651
2590.02811627907
2557.98418181818
2564.85970454545
2571.79104545455
2556.24438636364
2571.83577272727
2587.38140909091
2542.15706818182
2495.54617777778
2486.61377777778
2480.25453333333
2474.02095555556
2484.8662
2485.75095555556
2458.74406666667
2430.21351111111
2423.36566666667
2444.28195652174
2460.37523913043
2427.11056521739
2390.88186956522
2381.43495652174
2362.84010869565
2361.28367391304
2368.77152173913
2388.7472826087
2409.48386956522
2397.84843478261
2385.23886956522
2357.09391304348
2322.40112765957
2302.62268085106
2283.01344680851
2287.65627659574
2293.82845833333
2304.481875
2317.27852083333
2296.4845625
2270.42720833333
2268.42541666667
2269.94033333333
2265.82383333333
2262.86079166667
2255.81908333333
2248.38516666667
2253.45791666667
2260.31347916667
2273.13970833333
2288.25335416667
2281.12125
2265.1436122449
2261.91706122449
2261.69286
2268.42666
2276.85564
2289.87462
2301.07704
2292.56638
2284.11112
2284.90086
2284.02616
2284.2084
2287.74068
2298.4468
2305.90664
2335.3258
2375.06052
2387.47126
2383.21716
2380.39132
2390.86430612245
2385.96540816327
2374.66416326531
2398.80326530612
2437.18471428571
2437.03995918367
2424.694
2462.3992244898
2511.31064583333
2528.43216666667
2549.43668085106
2585.00144680851
2641.48208695652
2672.06584782609
2691.96295652174
2712.89206666667
2734.1132
2741.95930232558
2780.47895348837
2800.099
2804.04871428571
2807.977475
2824.448175
2808.5518974359
2818.23751282051
2806.523
2825.57181081081
2863.52756756757
2887.32988888889
2898.28832352941
2883.515125
2868.67328125
2832.51853333333
2843.8875862069
2835.33535714286
2837.06962962963
2837.26315384615
2857.031625
2886.23822727273
2804.1668
2714.84177777778
