# Supplementary material for: Single-cell growth inference of Corynebacterium glutamicum reveals asymptotically linear growth
Source: eLife. 2021 Oct 4;10:e70106. doi: 10.7554/eLife.70106 (PMC8594916; doi:10.7554/eLife.70106)
Supplement: Source data 1. [file elife-70106-data1.zip › MEAN/2.824 Ti002Tf031T.txt]

3896.964
3943.23833333333
4019.92016666667
4013.65077777778
4008.45984615385
4071.111625
4132.46788235294
4087.48861111111
4061.27478947368
4066.6288
4067.35452380952
4072.82604347826
4057.52452173913
4036.12156521739
4034.42928
4033.59956
4067.20942307692
4033.58314814815
4008.92733333333
4009.76842857143
3964.89921428571
3926.37164285714
3919.35706896552
3944.11603333333
3932.4078
3912.67653333333
3948.72058064516
3937.84283870968
3912.94219354839
3880.8874516129
3841.86816129032
3859.89966666667
3817.3046969697
3814.6645
3822.64982352941
3837.31670588235
3836.98382352941
3804.4964
3750.11408571429
3689.55557142857
3664.14272222222
3633.78763888889
3655.24123684211
3647.41534210526
3629.29338461538
3645.29052631579
3631.19884615385
3586.23415384615
3562.675275
3522.334975
3525.34351219512
3533.13146341463
3565.56245238095
3547.58302380952
3501.01048837209
3427.40058139535
3337.19265116279
3357.01979545455
3380.99122727273
3345.18634090909
3296.65786363636
3290.24553333333
3259.17502222222
3249.2038
3259.60202222222
3229.06068888889
3157.42497777778
3165.80556521739
3132.79106521739
3069.1942826087
3079.33134042553
3088.39625
3079.0075
3079.58166666667
3078.40704166667
3072.46347916667
3072.81679166667
3055.11208333333
3042.1074375
3027.79510416667
3008.409875
3005.89191666667
2965.796375
2904.85939583333
2908.80102083333
2910.75364583333
2861.7993125
2864.2061
2862.46742
2821.43514
2783.60677083333
2802.853625
2824.78495918367
2797.4664375
2770.46939583333
2770.15497959184
2787.51875510204
2783.01425
2758.10463265306
2755.60004081633
2783.85572916667
2797.86833333333
2769.0823877551
2739.05122916667
2745.74370212766
2778.36870833333
2786.4360625
2763.18768085106
2739.03634782609
2749.041
2741.31647826087
2713.11841304348
2704.0367826087
2700.66565217391
2696.17743478261
2714.49827659574
2747.65531914894
2788.71353191489
2805.58431914894
2782.84744680851
2762.3715
2770.19467391304
2768.09860869565
2745.99215555556
2749.73675555556
2761.79617777778
2761.1772
2757.35582222222
2761.74651111111
2770.79475
2791.61665909091
2796.31486363636
2779.82172727273
2777.885
2798.07175
2808.71937209302
2825.08458139535
2847.61488372093
2855.83330232558
2842.90909302326
2835.65672093023
2839.8668372093
2856.12204651163
2884.67744186047
2888.42474418605
2873.54766666667
2865.48664285714
2871.2209047619
2907.81523809524
2909.76188095238
2904.13312195122
2957.24463414634
2998.93995121951
2992.17982926829
2985.88895121951
3024.71631707317
3056.91541463415
3047.73546341463
3060.25392682927
3122.45885365854
3176.17712195122
3183.28051219512
3186.86580487805
3213.001325
3246.768425
3273.65285
3305.243675
3307.22135
3280.42646153846
3319.333
3395.11823076923
3438.22948717949
3453.59441025641
3502.18420512821
3513.53082051282
3491.70238461538
3526.57753846154
3563.83994871795
3561.551
3580.04108108108
3612.4687027027
3675.7632972973
3729.32132432432
3744.33362162162
3739.35821621622
3708.72348648649
3688.30035135135
3723.425
3776.28066666667
3789.78016666667
3794.6385
3839.93138888889
3899.19955882353
3942.91061764706
3931.1455
3908.79020588235
3902.25903030303
3893.86925
3874.1135
3865.4025
3906.80364516129
3931.69903225806
3915.55573333333
3935.56320689655
3941.22406896552
3905.62071428571
3920.66011111111
3963.79788461538
3971.06808
3975.84979166667
3934.95541666667
3893.09881818182
3883.8565
3876.28605263158
3881.46252631579
3891.7521875
