# Supplementary material for: Single-cell growth inference of Corynebacterium glutamicum reveals asymptotically linear growth
Source: eLife. 2021 Oct 4;10:e70106. doi: 10.7554/eLife.70106 (PMC8594916; doi:10.7554/eLife.70106)
Supplement: Source data 1. [file elife-70106-data1.zip › MEAN/3.479 Ti002Tf001T.txt]

5945.49942857143
6084.35047058824
6198.50923809524
6399.62961904762
6509.99195454545
6580.54
6684.07068
6823.88312
6916.53923076923
7013.59788461538
7092.98311111111
7104.00835714286
7112.0755
7149.88306896552
7285.9124137931
7269.10790625
7310.30460606061
7347.7676969697
7369.28257575758
7387.02067647059
7432.2406969697
7458.26917647059
7438.30974285714
7461.02065714286
7485.0574
7435.61957142857
7344.83330555556
7328.81022222222
7227.10297297297
7165.35064864865
7083.27471052632
7007.29873684211
6896.96302631579
6833.9795
6820.53515789474
6770.74068421053
6608.93871794872
6447.74564102564
6295.616575
6198.7847
6113.0974
6007.132675
5926.6215
5900.681425
5840.7444
5720.060025
5606.247
5489.30270731707
5413.35246341463
5340.84056097561
5285.30134146341
5209.90241463415
5099.90497560976
4992.732425
4938.594225
4915.4706
4831.783525
4741.161975
4676.700475
4591.3162
4545.27915
4481.01214634146
4375.51626829268
4304.76792682927
4251.39107317073
4212.05353658537
4172.02069047619
4115.25164285714
4039.32480952381
4002.52285365854
3984.63319512195
3920.09109756098
3830.97068292683
3784.24178048781
3786.10148780488
3783.49890243902
3726.46857142857
3642.68121428571
3600.6209047619
3597.93602380952
3608.7125
3626.77819047619
3565.75109302326
3518.9213255814
3487.41802325581
3473.78881395349
3438.54804651163
3398.32106976744
3431.62773809524
3455.14774418605
3391.28418604651
3317.44355813954
3265.28206976744
3236.00402325581
3231.52369767442
3238.03090697674
3233.88656818182
3193.80568181818
3138.14622727273
3128.04411363636
3126.12984090909
3099.59188636364
3090.248
3083.66013333333
3072.42564444444
3068.50671111111
3061.74971111111
3052.64254545455
3038.78943181818
3022.03713636364
3024.38295454545
3024.21822727273
3037.39284090909
3051.11788636364
3030.48015555556
3019.56706666667
3004.56302222222
2959.23722222222
2910.21336956522
2894.89334782609
2910.5152826087
2931.64267391304
2916.52541304348
2907.94730434783
2922.99272340426
2915.52034042553
2892.98765957447
2881.20957446809
2889.64327659574
2885.64789361702
2862.66272340426
2852.8855106383
2825.27080851064
2801.81034042553
2826.07923404255
2834.6289787234
2830.68895744681
2844.19872340426
2824.24175
2774.97339583333
2751.66147916667
2749.09512244898
2756.67089795918
2768.26479591837
2779.87728571429
2780.84308163265
2783.60518367347
2795.65132653061
2799.75895918367
2788.28110204082
2774.45355102041
2773.63206
2784.05728
2796.26396
2799.68994
2796.2288
2807.46074
2829.02824
2828.72348
2826.35256
2838.5657
2857.19066
2871.53398
2871.6102244898
2869.87791836735
2846.97638
2848.74488
2898.46144
2941.46506
2949.27356
2946.71832
2963.61258
2984.1914
2979.98444
2987.78632
3034.0387755102
3061.15902083333
3083.35314583333
3125.86560416667
3141.62629166667
3156.10810416667
3206.77616666667
3265.11204255319
3308.7221875
3323.5310212766
3316.77508695652
3331.54338297872
3370.41944680851
3402.89165217391
3422.63731914894
3439.70865957447
3468.76771111111
3496.99042222222
3516.98791304348
3543.70986666667
3557.98515555556
3581.8576
3650.8678
3736.59593023256
3813.25879545455
3872.89747727273
3922.64848837209
3974.21621428571
3997.5450952381
4029.5900952381
4076.58588095238
4133.3535
4181.38276190476
4244.77045238095
4345.27223809524
4444.14517073171
4510.99225
4560.099975
4614.520875
4692.40025
4784.276775
4834.21135
4892.0662
5015.565525
5122.029475
5233.16238461538
5318.26607692308
5398.47056410256
5495.23564102564
5546.943625
5625.85394871795
5689.89535897436
5733.13761538462
5789.53
5895.13792105263
5989.64745945946
6037.52510810811
6072.11862162162
6150.94427777778
6261.96316216216
6332.16381081081
6429.96988571429
6509.38369444444
6572.5745
6615.43762857143
6720.25785714286
6760.21926470588
6780.90805882353
6823.97674285714
6951.40463636364
6968.72167647059
6969.45453125
6974.37196774194
7009.22425
7066.91217241379
6970.78637931035
6919.18289655172
6837.04032142857
6810.36492307692
6717.82876923077
6616.95584615385
6525.45568
6443.52975
6465.29385714286
6299.39695238095
6195.3277
6029.04522222222
5835.32364705882
5809.10928571429
5565.82330769231
5323.17209090909
5103.205
4919.3
