# Supplementary material for: Single-cell growth inference of Corynebacterium glutamicum reveals asymptotically linear growth
Source: eLife. 2021 Oct 4;10:e70106. doi: 10.7554/eLife.70106 (PMC8594916; doi:10.7554/eLife.70106)
Supplement: Source data 1. [file elife-70106-data1.zip › MEAN/2.941 Ti021Tf024T.txt]

4318.189
4604.1258
4724.49145454545
4750.67661538462
4771.41413333333
4693.42105882353
4607.75166666667
4547.33436842105
4588.42065
4628.50576190476
4598.62886363636
4626.27175
4633.01045833333
4557.04708
4483.00772
4428.35408
4406.91265384615
4423.87666666667
4444.33053571429
4413.25242857143
4376.83103571429
4370.01589285714
4336.93606896552
4270.08020689655
4238.44183333333
4258.80606451613
4200.69619354839
4086.6584516129
4035.60828125
4045.7934375
4036.26896875
3982.80390625
3942.22609375
3923.95865625
3906.99060606061
3908.93754545455
3903.68812121212
3874.89417647059
3821.21341176471
3778.33055882353
3746.97247058824
3721.34091176471
3680.77797058824
3657.57461764706
3659.17267647059
3636.85267647059
3585.68655882353
3553.47537142857
3503.59068571429
3475.33251428571
3482.16888571429
3448.19094285714
3389.75936111111
3314.66697222222
3265.01468571429
3261.89314285714
3270.75037142857
3240.37842857143
3181.66794285714
3139.90431428571
3110.29308571429
3084.3156
3102.57438888889
3121.76152777778
3107.78872222222
3061.90302777778
3007.45141666667
2984.00091666667
2983.91413888889
2963.11188888889
2931.25136111111
2919.88007894737
2907.5512972973
2877.18865789474
2860.69228947368
2867.62518918919
2847.55541666667
2796.51655555556
2764.09377777778
2744.94375
2730.17147222222
2743.34164864865
2754.52734210526
2725.67105263158
2689.54264864865
2677.07127027027
2660.35860526316
2623.66627027027
2593.97864864865
2593.2237027027
2597.39213513514
2583.10775675676
2545.52140540541
2525.29747368421
2518.69578947368
2539.25976315789
2578.41860526316
2562.18373684211
2501.03868421053
2501.95347368421
2554.48426315789
2577.45926315789
2573.66471052632
2540.28515789474
2494.03715789474
2499.95297368421
2517.4705
2494.90210526316
2485.45328205128
2466.19741025641
2454.76135897436
2465.79571794872
2454.83581578947
2460.24239473684
2457.78671052632
2443.56418421053
2452.07876315789
2468.27592105263
2467.66807894737
2457.356
2455.9797948718
2472.887
2485.19558974359
2472.55028205128
2455.98458974359
2444.34879487179
2430.09646153846
2431.04723076923
2452.83884615385
2457.86407692308
2485.14447368421
2505.79592105263
2481.06613157895
2473.77028947368
2488.23776315789
2485.28931578947
2493.1635
2520.07813157895
2519.88571052632
2491.60973684211
2454.47313157895
2441.09044736842
2457.23192105263
2468.81328947368
2477.26652631579
2485.5395
2493.38260526316
2512.67628947368
2527.01642105263
2547.56268421053
2542.78489473684
2538.89913513514
2539.99005405405
2569.93551351351
2590.9517027027
2589.29467567568
2590.709
2592.86097297297
2591.71175
2595.96280555556
2607.25558333333
2625.20727777778
2651.09244444444
2649.7745
2639.34838888889
2677.86322857143
2688.34648571429
2655.28331428571
2672.53414285714
2717.10622857143
2712.79505714286
2765.00074285714
2800.29491428571
2812.22917647059
2831.57120588235
2844.07870588235
2858.67285294118
2885.57066666667
2907.97051515151
2965.51660606061
3019.8646969697
3035.67884848485
3051.72636363636
3081.11496875
3085.7768125
3092.9078125
3154.65340625
3224.13565625
3275.1353125
3293.2723125
3286.489
3321.07122580645
3373.07964516129
3412.66941935484
3444.19512903226
3461.14417241379
3499.12713793103
3533.07382758621
3562.28572413793
3579.93510344828
3609.53367857143
3664.0155
3726.24485714286
3797.37324137931
3794.53528571429
3789.18266666667
3849.63430769231
3913.26823076923
3962.881
3981.07938461538
3989.8455
3996.96672
3986.68632
4043.95520833333
4133.89368
4047.39827272727
4015.21257142857
4064.38052380952
4106.0629
4124.4906
4098.55266666667
4091.71416666667
4085.72894117647
4083.9525625
4117.3139375
4167.56076923077
4188.03063636364
