# Supplementary material for: Single-cell growth inference of Corynebacterium glutamicum reveals asymptotically linear growth
Source: eLife. 2021 Oct 4;10:e70106. doi: 10.7554/eLife.70106 (PMC8594916; doi:10.7554/eLife.70106)
Supplement: Source data 1. [file elife-70106-data1.zip › MEAN/2.403 Ti008Tf026T.txt]

4794.3896
4863.81314285714
4866.72175
4864.039
4896.87384210526
4975.82926315789
4973.26345454545
5056.79716666667
5097.14082608696
5013.0434
4995.4572
5025.72942307692
5043.26853571429
5070.67792857143
5061.55376666667
5066.71423333333
5103.33033333333
5155.0174516129
5126.90948387097
5102.54312903226
5167.75203125
5209.57612121212
5214.77896969697
5244.53729411765
5257.42779411765
5285.66648571429
5342.00631428571
5389.5292
5439.30241666667
5452.46819444444
5440.29619444444
5468.73424324324
5483.35224324324
5511.63610810811
5539.47321052632
5498.012
5468.37420512821
5469.36584615385
5449.61265
5405.92065
5374.734425
5332.318625
5309.94425
5311.31635
5329.67497560976
5322.53187804878
5287.74743902439
5237.38290243902
5183.20726829268
5120.92131707317
5065.46236585366
5020.99012195122
4997.67583333333
4975.21928571429
4935.79852380952
4894.40261904762
4858.71466666667
4811.18197619048
4769.64558139535
4728.95776744186
4671.84593023256
4595.36209302326
4546.42309302326
4504.81861904762
4488.57780952381
4478.34155813953
4444.13181395349
4411.76251162791
4379.47686046512
4335.07339534884
4325.57883333333
4280.48834090909
4256.67609302326
4242.30481395349
4188.14229545455
4144.85934090909
4126.30381395349
4092.3545
4054.49093181818
4023.21193023256
4000.86446511628
4008.74259090909
3975.90311363636
3941.60497727273
3939.18731111111
3939.57761363636
3931.52009090909
3906.36895555556
3872.02451111111
3861.12338636364
3874.44617777778
3873.11826666667
3862.60077777778
3808.62457777778
3778.53844444444
3806.53824444444
3839.39286666667
3850.65997777778
3830.91184444444
3787.82143181818
3777.76731818182
3755.67413636364
3718.49063636364
3724.14313636364
3728.96397727273
3696.25856818182
3675.40125
3667.96529545455
3684.51297727273
3697.05659090909
3686.08688636364
3694.94348888889
3687.26668888889
3682.82715555556
3659.5064
3644.63524444444
3684.08753333333
3721.54262222222
3704.37153333333
3660.63411111111
3657.20311111111
3689.85771111111
3701.20246666667
3692.83013333333
3685.82502222222
3698.70795555556
3733.31131111111
3756.16642222222
3755.20397777778
3752.75433333333
3730.19311363636
3738.57334090909
3766.60790909091
3788.59311363636
3784.70586363636
3766.6126744186
3785.74893023256
3781.45058139535
3778.00504651163
3802.13790697674
3858.15481395349
3888.64227906977
3879.28146511628
3875.45133333333
3894.08157142857
3908.40430952381
3922.92373809524
3937.57176190476
3972.60721428571
3991.70170731707
3978.42226829268
4007.45853658537
4082.60848780488
4104.37334146341
4085.57194871795
4114.11635897436
4151.76992105263
4181.68502631579
4221.29942105263
4280.17257894737
4332.35408108108
4374.23478378378
4391.53386486486
4377.18669444444
4395.8548
4433.10877142857
4497.09497142857
4560.97985294118
4653.90838235294
4715.03493939394
4766.75112121212
4770.62841935484
4796.91753333333
4839.61172413793
4872.51503448276
4900.35707407407
4890.96918518518
4896.44380769231
4907.470375
4903.54604347826
5039.45295238095
5178.68747619048
5243.02733333333
5264.27694444444
5418.16553333333
