# Supplementary material for: Single-cell growth inference of Corynebacterium glutamicum reveals asymptotically linear growth
Source: eLife. 2021 Oct 4;10:e70106. doi: 10.7554/eLife.70106 (PMC8594916; doi:10.7554/eLife.70106)
Supplement: Source data 1. [file elife-70106-data1.zip › MEAN/3.435 Ti002Tf009T.txt]

2901.928
3026.5054
3116.92966666667
3182.58952631579
3226.06685
3215.41060869565
3275.92917391304
3312.77024
3324.06607692308
3409.94757692308
3444.42574074074
3405.04703571429
3483.31639285714
3481.04
3498.81376666667
3534.52422580645
3502.4559375
3530.7488125
3554.55563636364
3558.19257575758
3524.3063030303
3472.09779411765
3425.31177142857
3441.22777142857
3450.85488571429
3427.15697142857
3416.49788571429
3422.89922857143
3392.66181081081
3364.95418918919
3326.83267567568
3330.12016216216
3340.16202702703
3321.445
3304.77652631579
3320.72344736842
3302.39421052632
3265.60613157895
3241.74484210526
3197.60586842105
3124.561925
3103.75115
3095.373
3106.225175
3142.979625
3140.333725
3120.369325
3126.55055
3080.33895
3037.59515
2999.9609
2966.774725
2949.972275
2956.24475
2965.46
2954.9436
2925.07505
2892.2316
2906.06155
2920.9197
2872.47882926829
2841.51217073171
2845.54787804878
2819.59221428571
2797.9165952381
2804.05402380952
2790.27492857143
2773.69716666667
2761.5390952381
2768.24011904762
2768.38192857143
2767.07107142857
2773.70197619048
2750.0874047619
2733.17157142857
2749.61435714286
2785.00614285714
2797.45590476191
2751.89848837209
2720.14218604651
2723.89593023256
2709.05520930233
2685.79011627907
2674.61274418605
2670.93890697674
2658.35353488372
2633.99690909091
2622.91161363636
2576.78755555556
2568.20242222222
2581.89522222222
2571.51191111111
2540.33562222222
2529.20195555556
2541.96662222222
2527.82897777778
2523.56288888889
2550.08153333333
2567.47315217391
2572.89606521739
2587.52647826087
2609.7952173913
2632.80452173913
2619.36123404255
2596.55957446808
2574.29631914894
2558.60820833333
2573.04241666667
2604.89429166667
2630.52710416667
2657.588375
2661.92472916667
2661.25595833333
2698.39824489796
2732.12048979592
2745.55902040816
2785.9983877551
2915.11016326531
3047.20204081633
3013.252
2955.09682352941
2980.25182352941
3039.90870588235
3091.78201960784
3131.59176470588
3155.61498039216
3142.90240384615
3169.76032692308
3159.94109615385
3121.71059615385
3091.02216981132
3068.19124528302
3031.3678490566
3007.35475471698
2997.53024528302
2960.73379245283
2904.88669811321
2857.56783018868
2801.81924074074
2736.63083333333
2687.56901851852
2664.10211111111
2635.42540740741
2587.82574074074
2543.99781481481
2530.89975925926
2548.39833333333
2551.69692727273
2559.491
2511.93627272727
2478.60830909091
2461.48594545455
2437.52014545455
2429.64274545455
2440.20723636364
2438.11287272727
2421.01776363636
2418.56838181818
2433.52305454545
2427.33776363636
2392.87418181818
2360.72089090909
2342.67478181818
2335.54136363636
2345.35354545455
2355.98105454545
2334.34963636364
2334.48983636364
2324.08978181818
2327.40009090909
2344.31658181818
2349.53537037037
2348.07701886792
2343.29866037736
2337.88596226415
2338.17971698113
2356.1420754717
2369.71486792453
2366.16413207547
2361.70447169811
2348.45311320755
2356.25160377358
2392.646
2420.40603846154
2439.6608627451
2446.34349019608
2436.43856862745
2421.33392
2426.6195
2442.64762745098
2462.99182
2470.1792
2464.59692
2474.53278
2484.24563265306
2483.37665306122
2491.10706122449
2493.74674468085
2507.44093617021
2542.8628125
2560.01672916667
2577.47023913043
2602.75993617021
2623.97991489362
2672.56915555556
2698.36627272727
2696.65971111111
2711.99043181818
2742.42197727273
2757.81218181818
2771.05815909091
2780.16630232558
2787.47993023256
2790.31430952381
2779.22623809524
2779.02634146341
2816.93336585366
2880.80368292683
2917.24604878049
2923.37273170732
2933.5822
2953.93966666667
2972.19447368421
2990.15671052632
3041.04789473684
3105.86947368421
3159.97735135135
3157.75778378378
3135.2302972973
3175.84805555556
3259.07408571429
3316.06388571429
3355.4002
3374.88141176471
3374.92873529412
3395.39526470588
3420.55717647059
3433.68560606061
3467.5465
3484.04609375
3500.9874375
3564.01478125
3631.42435483871
3624.76913333333
3628.20985714286
3625.61148275862
3614.72403571429
3587.5215
3581.12796296296
3611.99748148148
3546.6465
3569.35641666667
3590.92782608696
3582.00477272727
3479.53685714286
3407.61675
3413.33289473684
3354.44505882353
3154.95475
3052.78907142857
3047.68458333333
3002.37377777778
2954.96933333333
2864.0075
