# Supplementary material for: Single-cell growth inference of Corynebacterium glutamicum reveals asymptotically linear growth
Source: eLife. 2021 Oct 4;10:e70106. doi: 10.7554/eLife.70106 (PMC8594916; doi:10.7554/eLife.70106)
Supplement: Source data 1. [file elife-70106-data1.zip › MEAN/3.926 Ti004Tf005T.txt]

2964.519
3371.36425
3483.72944444444
3548.27653846154
3646.55
3730.66375
3814.41866666667
3864.6253
3977.766
4090.68034782609
4093.35845833333
4111.34615384615
4161.95603846154
4176.19185185185
4168.93507142857
4152.55406666667
4166.74633333333
4188.73225806452
4209.12475
4189.56628125
4207.04676470588
4217.27924242424
4224.32057575758
4217.51954285714
4170.59713888889
4173.04997222222
4198.26227777778
4210.08951351351
4200.94683783784
4201.13289189189
4196.81047368421
4206.7157368421
4232.51452631579
4190.51723684211
4135.68333333333
4104.95838461538
4076.41892307692
4036.933475
3996.35051219512
3933.78775609756
3894.0943902439
3861.600275
3827.280825
3799.700775
3744.46948780488
3704.68395121951
3669.9842
3658.97641463415
3645.71043902439
3589.13909756098
3522.76483333333
3447.05016666667
3413.45975609756
3416.82037209302
3390.18248837209
3351.4104047619
3317.97027906977
3263.85081395349
3229.46611904762
3207.94981395349
3152.56381818182
3111.07069767442
3113.72765909091
3083.63544186047
3043.12862790698
3039.11960465116
3024.20023255814
2969.9148372093
2918.85537209302
2910.51540909091
2899.88138636364
2856.28897674419
2826.94860465116
2845.55486046512
2875.02823255814
2836.93169767442
2757.45760465116
2719.66604651163
2717.68104651163
2710.66202325581
2685.29779545455
2654.43948888889
2634.6532
2626.26346666667
2605.80568888889
2604.14991111111
2580.8
2533.79777777778
2528.55662222222
2540.508
2524.74837777778
2511.50711111111
2510.84739130435
2492.31267391304
2475.59876086957
2467.44341304348
2464.22297826087
2468.83706521739
2474.08882608696
2457.78943478261
2431.94802173913
2437.16554347826
2441.29689130435
2400.84104255319
2412.97580851064
2445.7095106383
2468.08846808511
2474.64878723404
2446.02131914894
2403.46212765957
2375.42163829787
2375.68045833333
2401.4804375
2403.60897916667
2374.5460625
2352.9535
2347.3610625
2364.453875
2378.9413125
2379.11189583333
2375.13660416667
2364.0665625
2374.33158333333
2389.50802083333
2391.40329787234
2416.45506382979
2445.53606382979
2448.323
2448.13180851064
2469.82142553191
2496.73161702128
2512.29893617021
2534.57863829787
2561.23782978723
2602.68074468085
2654.66108510638
2690.38793478261
2739.739
2823.38486956522
2880.92432608696
2913.18960869565
2973.52115217391
3041.45208695652
3097.37686956522
3151.82274468085
3200.50402173913
3239.55154347826
3324.26776595745
3477.27685106383
3622.29814893617
3748.8110212766
3865.15882978723
3978.34617391304
4099.96330434783
4215.24165217391
4267.81634782609
4293.16263043478
4302.7297173913
4296.57513043478
4269.91306521739
4202.56075555556
4085.58893333333
3950.01333333333
3816.67124444444
3708.17051111111
3585.94117777778
3434.82688636364
3293.67022727273
3169.10688636364
3064.55020454545
2998.00668181818
2927.71665909091
2845.05146511628
2790.98541860465
2767.31746511628
2759.8366744186
2762.59020930233
2773.05290697674
2789.79172093023
2784.77756818182
2750.78675
2713.28602272727
2697.26860465116
2687.15109302326
2678.93153488372
2631.28388372093
2592.95433333333
2559.72095238095
2526.66364285714
2493.31235714286
2453.35552380952
2424.8029047619
2413.91247619048
2378.06095121951
2357.62580487805
2373.65624390244
2388.6937804878
2388.70758536585
2377.01402439024
2368.25982926829
2378.18726190476
2396.4129047619
2408.78480952381
2432.54697619048
2424.94778571429
2399.81895238095
2390.02538095238
2390.76152380952
2377.60223809524
2360.3224047619
2363.22028571429
2380.51923809524
2379.55654761905
2382.14680952381
2403.4613902439
2397.72546341463
2388.91743902439
2420.39731707317
2461.06129268293
2462.6603902439
2442.78624390244
2439.5743902439
2448.10414634146
2452.34829268293
2445.51628571429
2463.70092857143
2491.1494047619
2504.84885714286
2522.36495238095
2550.38223809524
2582.99076190476
2611.42554761905
2629.16221428571
2621.33511904762
2630.19095238095
2680.81071428571
2719.04623809524
2742.98030952381
2773.80514285714
2788.96616666667
2801.73219047619
2838.45864285714
2888.10495238095
2939.35357142857
2955.73652380952
2926.11719047619
2924.61352380952
2947.91507142857
2998.12626190476
3057.7599047619
3105.26707142857
3114.45347619048
3127.38447619048
3164.44252380952
3193.63197619048
3212.76114285714
3246.91241463415
3277.03751219512
3308.93517073171
3346.66443902439
3377.26631707317
3406.73426829268
3425.31702439024
3435.12365853659
3475.99341463415
3506.874
3526.67092682927
3562.10095121951
3612.936325
3641.663575
3642.24474358974
3651.18494871795
3685.4271025641
3709.24105128205
3712.77402564103
3728.99235897436
3773.45334210526
3813.19863157895
3878.30535135135
3895.8042972973
3881.642
3902.55522222222
3927.87205555556
3913.40905714286
3881.77217142857
3825.83265714286
3806.6556
3801.91460606061
3787.12684848485
3792.28090625
3806.527
3824.56003225806
3744.24109677419
3661.95351724138
3639.43313793103
3694.50257142857
3697.948
3672.09838461538
3588.63036
3526.14069565217
3423.63565217391
3370.54480952381
3379.80547368421
