# Supplementary material for: Single-cell growth inference of Corynebacterium glutamicum reveals asymptotically linear growth
Source: eLife. 2021 Oct 4;10:e70106. doi: 10.7554/eLife.70106 (PMC8594916; doi:10.7554/eLife.70106)
Supplement: Source data 1. [file elife-70106-data1.zip › MEAN/4.608 Ti007Tf017T.txt]

3785.65575
3923.7074375
3977.16394444444
3972.51304761905
4065.05157142857
4192.12573913044
4218.22283333333
4311.76316666667
4330.881
4430.49255555556
4421.27214285714
4427.10378571429
4384.9765862069
4426.67433333333
4511.24480645161
4619.85093548387
4627.03564516129
4594.0514375
4597.1835625
4595.08121212121
4666.54291176471
4683.73458823529
4714.70531428571
4776.08871428571
4765.2284
4707.85583333333
4691.99797222222
4708.81744444444
4686.52005555556
4670.524
4664.27733333333
4653.29016666667
4614.28727027027
4628.94259459459
4609.12132432432
4547.65940540541
4539.51992307692
4531.213
4504.25123076923
4442.47115384615
4349.92794871795
4326.06764102564
4374.32692307692
4358.851775
4332.94655
4314.12205
4266.991675
4207.01702439024
4174.73297560976
4151.0439
4126.883375
4113.0499
4116.8785
4115.4047
4071.66131707317
4028.14485365854
4014.40790243902
4008.02682926829
3989.47414634146
3955.785
3886.61473809524
3823.89447619048
3785.01483333333
3779.30914634146
3772.57712195122
3743.78534146341
3712.75311904762
3715.87947619048
3710.33638095238
3688.54497619048
3685.459
3684.15907142857
3660.87226190476
3624.62602380952
3599.01958139535
3583.2281627907
3559.72055813954
3561.76953488372
3558.78265116279
3551.85613953488
3565.8518372093
3547.77709302326
3483.88906976744
3426.45255813954
3397.03060465116
3377.97720930233
3373.89869767442
3384.81241860465
3386.87
3369.98931818182
3335.68534090909
3309.44906818182
3292.45151111111
3273.03937777778
3271.52204444444
3261.59847727273
3227.94934090909
3198.64288636364
3195.38266666667
3204.04391111111
3189.74482222222
3149.99166666667
3126.11897777778
3139.05155555556
3146.45824444444
3151.924
3123.8115
3101.75244444444
3072.63091111111
3056.26633333333
3046.67566666667
3033.0264
3025.70866666667
3021.28862222222
3006.36697777778
2998.45491111111
2997.59068888889
2983.13513333333
2968.02390909091
2959.99971111111
2956.19582222222
2959.4004
2976.80297777778
2994.1044
3000.37975555556
2991.48456818182
2961.93404444444
2944.08175555556
2955.58338636364
2962.71327906977
2986.23618181818
3026.82829545455
3051.74290909091
3054.53633333333
3035.4815
3009.20218181818
3007.20713333333
3019.82144444444
3051.51361363636
3091.03842222222
3116.31146666667
3136.40670454545
3162.33388636364
3176.92163636364
3134.14034090909
3138.90711363636
3175.82740909091
3184.43402272727
3237.80886046512
3339.85804651163
3402.0106744186
3461.17439534884
3544.29760465116
3614.18495454545
3675.73925
3747.96129545455
3841.32268181818
3918.10788636364
3956.26275555556
3984.41946666667
4006.90413333333
4026.50391111111
4022.70933333333
3961.33044444444
3905.20944444444
3834.05788888889
3797.07082222222
3755.42751111111
3669.56146666667
3567.42235555556
3478.00046666667
3395.14426666667
3315.70215555556
3256.49235555556
3211.40773333333
3132.88377777778
3073.84253333333
3072.92615555556
3055.18948888889
3025.92128888889
3003.81131111111
2981.097
2969.27282222222
2967.79813333333
2962.65671111111
2936.95195555556
2929.24837777778
2910.72677777778
2879.2374
2867.96244444444
2861.20780434783
2844.82160869565
2833.80784782609
2811.13426666667
2786.35164444444
2772.23088888889
2754.26824444444
2737.80104444444
2727.97891111111
2722.19146666667
2728.55733333333
2728.671
2717.66368888889
2716.3424
2701.28993333333
2662.73384444444
2648.93951111111
2634.24357777778
2616.40468888889
2626.4754
2637.25291111111
2636.9142
2601.38402222222
2545.1312
2552.34754347826
2593.78773913043
2587.58852173913
2563.49969565217
2583.19693333333
2594.7658
2577.4332
2572.61795555556
2574.69602222222
2586.88122222222
2604.7806
2595.13788888889
2597.08684444444
2597.85266666667
2585.008
2563.4314
2548.36015555556
2561.57486666667
2560.16291111111
2540.88797777778
2554.61862222222
2591.63855555556
2618.61197777778
2630.96291111111
2634.583
2643.34730434783
2636.93606666667
2622.3526
2608.08413333333
2584.40835555556
2562.38071111111
2587.62030434783
2619.87306521739
2638.56208695652
2686.549
2733.51365217391
2738.80113043478
2730.59017777778
2711.24746666667
2690.00876086957
2705.94689130435
2755.73956521739
2788.21213043478
2772.62167391304
2743.70523913043
2758.48045652174
2792.68543478261
2798.56469565217
2814.15836956522
2837.97927659574
2841.99810638298
2874.7115106383
2901.69158695652
2887.14313043478
2890.15910869565
2916.43345652174
2910.27556521739
2907.97486956522
2944.83165217391
3001.45184782609
3021.2767826087
3006.01052173913
3014.20846666667
3043.30911111111
3077.72013043478
3105.8832826087
3086.88447826087
3058.29236956522
3060.03702173913
3068.61056521739
3107.12397826087
3149.00789130435
3147.62331111111
3134.84302222222
3163.50797777778
3207.94742222222
3210.05502272727
3179.33659090909
3187.11797727273
3222.52668181818
3264.81213636364
3297.41729545455
3306.81165909091
3320.31177272727
3352.05126666667
3366.65409090909
3381.31306818182
3415.07272727273
3433.85525
3446.28602272727
3465.11840909091
3483.51943181818
3528.93254545455
3586.78136363636
3602.81577272727
3591.67915909091
3602.12273809524
3618.95735714286
3620.9829047619
3633.4855
3663.99504761905
3710.36954761905
3743.80066666667
3769.25123809524
3806.30614285714
3820.90556097561
3810.26909756098
3811.69682926829
3859.73105
3928.532925
3930.98205
3896.62248717949
3888.77907692308
3940.39648717949
4018.07131578947
4080.24567567568
4082.54502702703
4085.14819444444
4099.28633333333
4114.17108333333
4103.43854285714
4098.65732352941
4099.10311764706
4133.92818181818
4169.95171875
4190.29866666667
4144.30583333333
4102.18127586207
4060.88979310345
4050.96467857143
4074.90351851852
4052.8005
3989.45136
3960.598375
3973.14481818182
3916.95004545455
3842.24857894737
3814.40868421053
3818.16041176471
3816.12033333333
3686.91330769231
3636.916
