# Supplementary material for: Single-cell growth inference of Corynebacterium glutamicum reveals asymptotically linear growth
Source: eLife. 2021 Oct 4;10:e70106. doi: 10.7554/eLife.70106 (PMC8594916; doi:10.7554/eLife.70106)
Supplement: Source data 1. [file elife-70106-data1.zip › MEAN/1.885 Ti007Tf029T.txt]

3252.39776923077
3333.4195625
3420.15052941176
3480.67315789474
3546.70725
3628.12728571429
3663.58186363636
3707.96804347826
3738.7522
3804.72496
3882.41333333333
4005.37322222222
4087.58428571429
4175.44051724138
4253.66275862069
4248.87886206897
4248.31266666667
4349.77426666667
4453.93061290323
4514.99746875
4580.2511875
4550.83433333333
4596.62924242424
4635.63424242424
4608.25647058824
4609.25488235294
4610.70665714286
4667.69934285714
4662.53275
4628.45463888889
4618.91327777778
4651.77319444444
4653.74727027027
4654.11802702703
4627.19934210526
4621.00560526316
4595.68255263158
4590.16789473684
4581.33902631579
4571.65202631579
4602.1982368421
4555.41587179487
4473.725925
4459.9751
4485.06905
4469.5229
4398.467675
4321.331425
4278.1242
4250.48509756098
4194.32875609756
4122.98287804878
4125.7709047619
4177.02528571429
4163.47566666667
4088.90211904762
4048.0265952381
4015.11466666667
3950.70778571429
3949.6136097561
3978.7373902439
3971.45675609756
3942.82848780488
3907.29143902439
3890.41843902439
3878.59712195122
3835.86929268293
3792.58973809524
3779.71383333333
3753.94583333333
3729.59302380952
3703.79711904762
3694.2810952381
3695.16573809524
3647.31645238095
3584.41504761905
3582.33957142857
3622.4580952381
3639.68657142857
3619.01602380952
3623.09723809524
3579.11895348837
3529.557
3515.28557142857
3515.75542857143
3537.35578571429
3551.06157142857
3521.26120930233
3507.63978571429
3559.86861904762
3623.36293023256
3635.1539047619
3617.59778571429
3589.5116744186
3565.4288372093
3588.57947619048
3626.16225581395
3621.58352380952
3614.43714634146
3615.12021428571
3629.43575609756
3655.9273902439
3673.960825
3717.26495
3742.7088974359
3748.15797435897
3757.22381578947
3789.76857894737
3782.6842972973
3821.65210810811
3801.78808333333
3772.26161111111
3760.41755555556
3824.81445714286
3906.49002857143
3950.21705714286
3985.29377142857
3971.10538235294
4010.06039393939
4050.13563636364
4093.12
4093.49693939394
4086.91915625
4158.27970967742
4177.46706451613
4187.91206451613
4169.93062068966
4212.91655172414
4207.70310714286
4200.99189285714
4179.61242307692
4175.23746153846
4171.58058333333
4235.33254166667
4282.7422173913
4300.46126086957
4280.22714285714
4228.21247619048
4265.0341
4284.50164705882
4322.20821428571
4314.68385714286
4265.941
4298.44011111111
4051.25
