# Supplementary material for: Single-cell growth inference of Corynebacterium glutamicum reveals asymptotically linear growth
Source: eLife. 2021 Oct 4;10:e70106. doi: 10.7554/eLife.70106 (PMC8594916; doi:10.7554/eLife.70106)
Supplement: Source data 1. [file elife-70106-data1.zip › MEAN/2.316 Ti017Tf032T.txt]

5016.06961111111
5236.7914
5427.34166666667
5610.41775
5771.29284
5795.79365517241
5967.46914285714
6083.9431
6073.44840625
6101.8004375
6135.63511111111
6152.10108108108
6123.10673684211
6104.24717948718
5989.428525
5881.753575
5842.7465
5825.58936585366
5724.13817073171
5606.38804651163
5600.34672093023
5542.34943181818
5480.88138636364
5417.23920454545
5329.71379545455
5201.95782222222
5086.53015217391
5007.31843478261
4890.11556521739
4762.27912765957
4653.33834042553
4569.69361702128
4506.04344680851
4404.56645833333
4319.7235
4221.1820625
4082.43470833333
3972.66258333333
3883.2201875
3806.07466666667
3750.97864583333
3683.356875
3623.94908333333
3577.28791666667
3533.12683333333
3508.35275
3476.00314583333
3451.849375
3414.54248979592
3364.36181632653
3325.19485714286
3294.53544897959
3261.62483673469
3226.92808163265
3229.50344897959
3241.00410204082
3208.65526530612
3170.81287755102
3179.68373469388
3214.562625
3203.47514583333
3172.02029166667
3155.48489583333
3142.5796875
3145.24120833333
3157.9686875
3151.42520833333
3138.67845833333
3134.35952083333
3125.0539375
3125.97347916667
3145.4934375
3138.59122916667
3108.45219148936
3118.78921276596
3155.62717021277
3183.67378723404
3197.5254893617
3194.0424893617
3177.27955319149
3148.24610869565
3140.48882608696
3161.6952826087
3189.30582608696
3211.213
3211.6622173913
3197.88124444444
3197.07693333333
3186.01288636364
3177.95893181818
3225.76213636364
3283.82813636364
3281.72670454545
3275.01318181818
3297.94340909091
3307.19286363636
3316.61374418605
3327.749
3305.01386046512
3294.33604651163
3309.85957142857
3334.0159047619
3345.1390952381
3373.10092857143
3403.64428571429
3415.77576190476
3445.68852380952
3461.96852380952
3463.23557142857
3482.6485
3481.45226829268
3465.58573170732
3469.99178048781
3524.44746341463
3581.29553658537
3593.74526829268
3606.5955
3650.4
3672.43145
3694.1907
3697.38655
3686.8066
3703.522775
3698.761825
3726.012625
3761.19741025641
3786.07266666667
3818.34023076923
3823.96133333333
3804.9955
3833.22013157895
3877.73513513514
3899.17340540541
3918.20137837838
3950.38467567568
3929.88551351351
3893.0822972973
3904.80533333333
3955.15566666667
3957.94838888889
3945.19327777778
3938.55177142857
3955.44097142857
3973.30823529412
4013.57373529412
4050.91508823529
4029.50788235294
3959.30418181818
3957.30327272727
3994.9965
4044.46409375
4056.137
4067.46832258065
4057.9285
4076.81633333333
4131.6747
4176.05726666667
4182.36360714286
4170.63903703704
4169.16325925926
4179.66762962963
4188.08015384615
4221.6546
4239.69695833333
4240.34991666667
4199.36381818182
4199.62454545455
4193.14365
4244.9338
4281.00094736842
4331.97252631579
4361.03588888889
4376.0066875
4441.76628571429
4372.32722222222
4335.155
4523.163
4524.302
