# Supplementary material for: Single-cell growth inference of Corynebacterium glutamicum reveals asymptotically linear growth
Source: eLife. 2021 Oct 4;10:e70106. doi: 10.7554/eLife.70106 (PMC8594916; doi:10.7554/eLife.70106)
Supplement: Source data 1. [file elife-70106-data1.zip › MEAN/3.358 Ti007Tf007T.txt]

3347.325
3424.21881818182
3502.04157142857
3578.33133333333
3690.85026315789
3756.46147619048
3818.14777272727
3859.63582608696
3837.45304
3852.77907692308
3965.92748148148
3997.99314285714
3939.86214285714
3920.10612903226
3960.10923333333
3929.30253125
3881.03775757576
3852.68609090909
3813.44229411765
3774.4546969697
3718.19094117647
3724.1716
3748.00751428571
3724.85951428571
3640.77625
3585.21561111111
3579.44647222222
3577.46436842105
3573.14278947368
3551.01365789474
3497.23023684211
3426.22679487179
3396.5161025641
3408.18148717949
3396.79092307692
3352.473325
3310.388675
3280.46524390244
3269.75387804878
3253.06670731707
3231.33587804878
3191.35882926829
3141.13814285714
3117.86057142857
3130.59158139535
3087.03415909091
3051.92393181818
3048.94297777778
2992.78548888889
2921.43813333333
2903.30195555556
2882.10682222222
2847.60682608696
2837.83328888889
2807.24722222222
2770.95702222222
2749.89073333333
2739.19126666667
2714.35148888889
2688.30528888889
2673.67248888889
2656.68915555556
2628.11686956522
2617.81784782609
2614.94145652174
2560.92506666667
2519.56954347826
2525.56870212766
2518.74010869565
2494.2364893617
2467.56660416667
2460.89345833333
2458.13510638298
2436.85214583333
2400.46335416667
2353.81579166667
2340.91234693878
2362.55444897959
2346.90685416667
2309.00075
2285.76528571429
2271.5936875
2266.23363829787
2243.857375
2215.68160416667
2199.63425
2196.85816666667
2205.52866666667
2198.41327083333
2170.24041666667
2155.50333333333
2168.10689583333
2179.20616666667
2169.82435416667
2154.94439583333
2149.038875
2140.08804081633
2115.1306122449
2108.61532653061
2106.50565306122
2082.28606122449
2083.17497959184
2115.32172
2127.31214
2102.24616326531
2085.85436734694
2070.68086
2052.23598
2052.84254
2056.31244
2051.91948979592
2041.87087755102
2035.57514285714
2034.49689583333
2046.77908333333
2055.678875
2045.27239583333
2029.35883333333
2014.14072916667
1994.46872916667
1997.322125
2015.31389583333
2016.68010416667
2007.12422916667
1994.66760416667
1992.12081632653
1998.74848979592
2013.37871428571
2030.35908163265
2021.50936734694
2019.74844897959
2017.40808163265
2013.31402083333
2009.748625
2000.60633333333
2004.28585416667
2008.66
2009.09395918367
2011.13644897959
2024.33714285714
2041.0086122449
2027.55397959184
2009.79404166667
2019.99370212766
2026.02629787234
2038.28785106383
2058.20465957447
2051.93312765957
2043.28965957447
2043.81442553191
2045.11038297872
2049.0529787234
2076.68759574468
2093.86553191489
2095.79770212766
2101.89263829787
2096.74940425532
2090.17834042553
2095.51329787234
2104.32089361702
2110.77674468085
2121.73168085106
2132.8335106383
2118.63891489362
2118.84074468085
2147.12870212766
2148.92529787234
2144.79359574468
2132.67034782609
2147.31047826087
2182.2364
2197.15824444444
2202.2206
2219.31311111111
2229.56697826087
2218.56745652174
2210.22030434783
2227.22936956522
2255.1482173913
2267.44180434783
2272.276
2288.46197826087
2303.85408888889
2311.78126666667
2312.91838636364
2325.21752272727
2350.70836363636
2384.44123255814
2407.08325581395
2397.68802325581
2385.46355813954
2406.27930232558
2426.04402325581
2429.26878571429
2450.92469047619
2492.8355
2530.06911904762
2541.76704761905
2551.50614285714
2579.57116666667
2617.05673809524
2644.92566666667
2665.72747619048
2703.08087804878
2725.85621951219
2730.56219512195
2730.89397619048
2747.32719047619
2787.13847619048
2813.67738095238
2829.22875609756
2849.414
2869.53056097561
2888.58158536585
2906.64004878049
2936.74312195122
2978.7541
3022.81795
3047.961625
3043.515175
3033.187125
3070.34973684211
3147.81102631579
3206.19387179487
3234.82913157895
3258.01989189189
3271.89115789474
3292.5142972973
3335.40977777778
3383.69802702703
3430.2438
3475.1584
3500.36933333333
3531.03628571429
3520.9805
3476.98402941176
3463.52364705882
3500.21190909091
3536.6563125
3595.0051875
3656.7329375
3675.20140625
3685.69180645161
3672.63556666667
3706.6005862069
3703.70060714286
3683.8105
3708.83292592593
3793.55396153846
3842.11266666667
3816.31916666667
3808.30608333333
3779.099
3750.319
3740.83483333333
3759.21952941176
3630.64226666667
3553.16507692308
