# Supplementary material for: Single-cell growth inference of Corynebacterium glutamicum reveals asymptotically linear growth
Source: eLife. 2021 Oct 4;10:e70106. doi: 10.7554/eLife.70106 (PMC8594916; doi:10.7554/eLife.70106)
Supplement: Source data 1. [file elife-70106-data1.zip › MEAN/2.412 Ti006Tf013T.txt]

4554.71527777778
4511.2464
4588.77271428571
4607.96247826087
4632.03025
4642.68075
4652.08592
4680.97673076923
4587.91388888889
4514.29096296296
4482.03242857143
4467.884
4444.94331034483
4422.78733333333
4400.5358
4346.08680645161
4311.69312903226
4318.37303030303
4244.38333333333
4158.60675757576
4159.11490909091
4199.30952941176
4165.62417647059
4095.93658823529
4025.35023529412
3983.12502857143
3944.72594285714
3905.50132352941
3889.1812
3868.91145714286
3857.20114285714
3843.99305555556
3801.33755555556
3739.67091891892
3627.50748648649
3570.26860526316
3587.31339473684
3633.58142105263
3607.85581578947
3548.71521052632
3516.86168421053
3490.28294871795
3467.80548717949
3450.856
3445.47879487179
3439.78584615385
3390.019
3350.687625
3333.95615
3317.419325
3330.6662195122
3313.47892682927
3285.97534146341
3282.69636585366
3294.83778048781
3249.313
3173.13580487805
3135.12466666667
3130.10916666667
3110.39873809524
3096.69461904762
3128.42538095238
3157.56480952381
3138.17764285714
3138.45437209302
3131.15137209302
3102.14648837209
3070.29688372093
3041.04988372093
3011.61544186047
2975.65004761905
2969.07054761905
2983.16976190476
2966.69557142857
2915.22818604651
2901.97186046512
2913.87839534884
2905.83025581395
2893.46455813953
2898.83581395349
2910.50781395349
2895.5466744186
2863.31120930233
2857.54209302326
2878.68276744186
2890.53055813954
2886.01453488372
2876.98745238095
2862.08480952381
2859.26673809524
2880.22438095238
2896.65813953488
2879.13011627907
2840.93474418605
2817.32179069767
2821.0190952381
2864.76533333333
2884.52030952381
2878.34247619048
2896.575
2926.28656097561
2922.06382926829
2897.55529268293
2897.84985365854
2906.19556097561
2935.13348780488
2985.24021951219
2990.57685365854
2958.02973170732
2938.31312195122
2915.96441463415
2929.34173170732
2989.811025
3043.86505
3066.5669
3059.2692
3047.55925641026
3045.95758974359
3045.93446153846
3045.35384615385
3058.49705128205
3081.16023076923
3093.75882051282
3094.70720512821
3094.13897435897
3109.54987179487
3128.90389473684
3154.71613513514
3158.27248648649
3177.44737837838
3217.92548648649
3224.41762162162
3217.0282972973
3227.33578378378
3228.11697297297
3218.86255555556
3246.48922222222
3280.71177777778
3319.51247222222
3349.3106
3360.92354285714
3410.3404
3432.83745714286
3424.36148571429
3449.46982857143
3493.8466
3511.22885714286
3509.1146
3517.41148571429
3557.91502857143
3622.44903030303
3675.90124242424
3724.44287878788
3754.29784848485
3786.73815151515
3812.44463636364
3825.57978787879
3870.81627272727
3970.24570967742
4011.63977419355
4002.56832258065
4013.34077419355
4039.6321
4029.9591
4018.02906896552
4047.44734482759
4154.221
4176.73225
4125.87951851852
4103.05962962963
4135.6798
4147.758
4168.33156521739
4180.92239130435
4213.12638095238
4189.06604761905
4099.6278
4009.73055
3920.91233333333
3821.09172222222
3803.37185714286
3719.60864285714
3704.76175
3581.004
3396.309
