# Supplementary material for: Single-cell growth inference of Corynebacterium glutamicum reveals asymptotically linear growth
Source: eLife. 2021 Oct 4;10:e70106. doi: 10.7554/eLife.70106 (PMC8594916; doi:10.7554/eLife.70106)
Supplement: Source data 1. [file elife-70106-data1.zip › MEAN/2.479 Ti001Tf019T.txt]

3265.67464705882
3351.43685
3403.94038095238
3483.89836363636
3585.01604347826
3575.3036
3594.94703846154
3693.82848148148
3783.40342857143
3792.881
3840.28193548387
3921.62716129032
3976.7924375
4018.00666666667
3981.69688235294
3978.81391176471
4046.949
4118.87777142857
4161.48994285714
4138.25430555556
4100.92716216216
4123.97716216216
4158.19089473684
4169.75364864865
4183.31552631579
4191.41497435897
4187.69030769231
4141.34056410256
4101.22628205128
4108.365525
4145.4321
4124.13614634146
4052.167
4051.64668292683
4029.29512195122
3994.72585365854
3969.26521428571
3978.12676744186
3954.73481395349
3890.39478571429
3828.55151162791
3807.37288372093
3800.47286046512
3777.92060465116
3735.6483255814
3710.36527906977
3692.42836363636
3675.96165909091
3628.66072727273
3567.16504545455
3541.98906976744
3526.70959090909
3516.70731111111
3483.78723913043
3466.43884444444
3426.16168888889
3394.45795652174
3398.95732608696
3389.04026086957
3369.68293478261
3343.8455
3316.96308695652
3295.533
3302.68947826087
3313.76236956522
3285.53054347826
3265.38376086957
3215.844
3181.0460212766
3184.20180434783
3202.42052173913
3223.23329787234
3243.88780851064
3254.40508695652
3245.98668085106
3239.76885106383
3217.00229787234
3180.71654166667
3151.35253191489
3128.39395833333
3117.41085416667
3134.68365957447
3146.0738125
3123.25433333333
3092.19366666667
3110.3346122449
3116.21810416667
3097.9165625
3081.59022916667
3053.43779166667
3036.06154166667
3037.74941666667
3029.85432653061
3039.96570833333
3043.7476875
3018.9903877551
2985.945
2970.30589583333
2974.59920408163
2973.879625
2972.23471428571
2947.07179591837
2935.58264583333
2944.78247916667
2954.03944680851
2969.14459574468
2984.0640625
2964.06895833333
2917.88061702128
2894.28389583333
2911.60077083333
2934.4661875
2955.50822916667
2959.79963829787
2946.04814583333
2932.07879166667
2941.47258333333
2922.63370833333
2900.87291489362
2897.31861702128
2871.38780851064
2863.07641666667
2884.1200625
2886.86504255319
2863.70541666667
2859.73027659574
2888.38812765957
2907.06642553191
2910.73668085106
2916.38304255319
2910.32074468085
2898.77425
2892.76360416667
2885.05763829787
2882.75353191489
2887.08708510638
2911.06921276596
2934.50921276596
2936.84868085106
2940.12053191489
2964.43314893617
2963.85853191489
2947.21682978723
2972.83287234043
3035.30159574468
3068.29610869565
3073.67497826087
3086.46714893617
3080.31232608696
3084.9992173913
3116.3022826087
3156.11766666667
3191.71097826087
3220.9462
3243.53959090909
3271.99020454545
3346.43251162791
3405.071
3421.11438095238
3439.81665853659
3461.28605
3493.67053658537
3546.40595121951
3567.2292
3578.59817948718
3626.55740540541
3683.06459459459
3705.26616216216
3691.54602777778
3716.50645714286
3771.67835294118
3807.18227272727
3863.67379411765
3873.55378125
3894.22690625
3888.30486666667
3846.50896666667
3851.84544444444
3823.62546153846
3845.08966666667
3808.29369565217
3726.87054545455
3718.101
3707.02022222222
3673.49275
3577.94771428571
3521.07907692308
3395.78875
3600.234
3447.178
