# Supplementary material for: Single-cell growth inference of Corynebacterium glutamicum reveals asymptotically linear growth
Source: eLife. 2021 Oct 4;10:e70106. doi: 10.7554/eLife.70106 (PMC8594916; doi:10.7554/eLife.70106)
Supplement: Source data 1. [file elife-70106-data1.zip › MEAN/3.927 Ti060Tf025T.txt]

2670.433
2797.83275
2976.7907
3102.06466666667
3140.68344444444
3182.9627
3219.025
3253.56440909091
3241.88808695652
3273.73517391304
3299.14572
3326.04777777778
3334.99740740741
3340.07571428571
3299.13736666667
3291.3634
3272.80680645161
3274.44103225806
3275.32677419355
3278.0253030303
3274.85270588235
3293.32817647059
3276.08082352941
3266.71414285714
3286.97268571429
3277.85591666667
3259.98325
3246.92694444444
3212.96297297297
3174.81991891892
3159.41456756757
3128.31643243243
3076.61078947368
3053.42336842105
3087.06426315789
3134.13610526316
3175.57758974359
3160.10905128205
3119.0078974359
3079.64128205128
3043.091575
3011.6132
3020.449925
3029.924725
3010.92643902439
2987.34924390244
3004.11451219512
2999.5613902439
2985.77414634146
2997.35707142857
3013.47709756098
2999.66765853659
2968.655
2949.136
2922.36541463415
2910.48638095238
2899.92685714286
2898.80964285714
2902.55017073171
2871.64207317073
2831.67126829268
2829.65485365854
2843.58687804878
2849.37968292683
2832.87925
2814.23746341463
2772.36873170732
2749.24929268293
2724.00875609756
2750.82353658537
2791.49021428571
2755.53658536585
2749.40965853659
2768.0423902439
2751.2325952381
2729.53445238095
2701.19319047619
2662.64709756098
2649.36073170732
2646.88475609756
2644.27909756098
2707.34958536585
2790.44721428571
2728.95187804878
2630.11831707317
2613.11965853659
2618.07980487805
2622.26252380952
2597.80395238095
2589.63847619048
2580.50051219512
2563.43176190476
2546.76054761905
2545.2220952381
2549.16692857143
2559.16676190476
2564.02120930233
2541.42246511628
2535.05371428571
2540.4699047619
2539.86869767442
2515.68960465116
2502.01393023256
2476.32316666667
2484.27804651163
2475.63976744186
2457.47490697674
2469.04988636364
2493.06470454545
2504.89493181818
2489.46272727273
2477.07673333333
2471.1272
2486.84326666667
2497.08215555556
2492.43715555556
2475.92510869565
2454.22797826087
2451.80484782609
2469.55508695652
2478.332
2470.40969565217
2456.83338297872
2428.9154893617
2443.94765957447
2451.82478723404
2443.98785106383
2444.66044680851
2454.15121276596
2469.06927659574
2473.34568085106
2474.28723404255
2484.20389361702
2511.0124893617
2542.12742553191
2568.41355319149
2601.94431914894
2640.1930212766
2669.60945652174
2700.95504347826
2746.21180434783
2798.66567391304
2828.05732608696
2836.8277173913
2848.38080434783
2867.2112826087
2935.29330434783
2980.74502173913
3035.8465
3129.66480851064
3240.10223404255
3302.01059574468
3375.45853191489
3506.65980851064
3616.53029787234
3715.3919787234
3839.74304255319
3979.74506382979
4097.75931914894
4164.53814893617
4193.87382978723
4262.56467391304
4257.71773913043
4212.97391304348
4217.65843478261
4247.08476086956
4207.34097826087
4089.67924444444
3948.44426086957
3801.95286666667
3679.05804444444
3564.35230434783
3420.29397777778
3287.92951111111
3157.08844680851
3052.37772340426
3004.56010869565
2963.6199787234
2879.73357446808
2802.49608695652
2769.72984782609
2755.34023913043
2728.6944
2724.63515555556
2729.80608695652
2713.36015217391
2708.4965
2657.64360869565
2616.39163043478
2603.94102173913
2603.70784782609
2599.5806
2567.37095652174
2528.50839130435
2485.4475
2467.28745652174
2476.31076086957
2455.54404347826
2421.50865217391
2406.35866666667
2392.06908888889
2375.98711111111
2372.78797777778
2381.32948888889
2374.65984444444
2341.84546666667
2301.29854347826
2304.395
2336.63475555556
2359.24153333333
2332.99904444444
2303.75484444444
2306.99748888889
2306.43744444444
2302.42131111111
2309.5616
2330.08135555556
2354.06762222222
2352.03
2343.8058
2353.708
2374.45322222222
2393.87564444444
2402.83524444444
2387.928
2375.42342222222
2364.0794
2374.93486363636
2386.75390909091
2388.13964444444
2410.99126666667
2448.7445
2458.10459090909
2457.86684444444
2464.72877272727
2479.92237777778
2482.84371111111
2481.4475
2495.61144444444
2496.72204545455
2493.1761627907
2507.35271111111
2539.23266666667
2576.74752272727
2590.28855555556
2597.6292
2603.58359090909
2618.07320930233
2638.1368372093
2656.09060465116
2679.36279069767
2685.38804651163
2675.76811627907
2681.10281395349
2711.57746511628
2726.57048837209
2741.403
2764.28723809524
2767.97952380952
2751.36580952381
2745.05171428571
2767.47761904762
2799.66428571429
2824.27997560976
2850.831775
2894.597175
2907.81185
2929.289625
2964.67715
2984.1359
2972.51328205128
2979.31658974359
2992.46105128205
3030.53243589744
3067.81510526316
3107.16178947368
3147.23657894737
3166.20237837838
3125.62083783784
3126.54536111111
3162.05788888889
3190.83422222222
3208.20141666667
3200.21277142857
3228.12794117647
3261.39597058824
3243.14721212121
3274.18521875
3291.14964516129
3323.4984516129
3370.50556666667
3350.92131034483
3336.81106896552
3366.0664137931
3386.46388461538
3431.0854
3439.224375
3453.06313043478
3432.62213636364
3414.3029
3464.7291
3524.81023529412
3518.2864375
