# Supplementary material for: Single-cell growth inference of Corynebacterium glutamicum reveals asymptotically linear growth
Source: eLife. 2021 Oct 4;10:e70106. doi: 10.7554/eLife.70106 (PMC8594916; doi:10.7554/eLife.70106)
Supplement: Source data 1. [file elife-70106-data1.zip › MEAN/3.855 Ti002Tf035T.txt]

3543.294
3574.6975
3597.63722222222
3657.42192307692
3713.72547058824
3750.19985
3793.18169565217
3900.89095652174
3952.72566666667
3907.33530769231
3907.31337037037
3941.49664285714
3981.51651724138
3971.81565517241
3880.62233333333
3835.04448387097
3857.12284375
3860.3948125
3842.4235625
3813.18063636364
3778.41255882353
3756.67811428571
3719.24511428571
3661.73762857143
3641.10416666667
3638.84711111111
3603.88261111111
3574.55744444444
3564.75697297297
3544.49697297297
3486.25123684211
3422.75113157895
3390.86171052632
3361.50853846154
3345.60085
3325.062425
3308.269
3302.65485365854
3274.46243902439
3238.74480487805
3227.85704878049
3209.64876190476
3170.79428571429
3123.19545238095
3076.49335714286
3013.21211627907
2981.88702325581
2988.00372093023
2965.50090697674
2948.2641627907
2949.58627906977
2919.82860465116
2872.86086046512
2862.84072093023
2853.38297674419
2847.00440909091
2852.48779545455
2850.71775
2825.39477272727
2793.45413636364
2741.71561363636
2698.50627272727
2685.73804444444
2683.37577777778
2693.459
2688.05937777778
2673.95744444444
2678.35195555556
2660.38028888889
2633.85188888889
2623.24434782609
2602.28315217391
2574.8635
2585.21326086957
2593.33310869565
2573.01247826087
2527.50643478261
2499.62776086957
2479.49260869565
2480.42680434783
2498.66295652174
2505.766
2482.87826086957
2455.51515217391
2441.02330434783
2432.07515217391
2446.84097826087
2470.19119565217
2481.08538297872
2496.56421276596
2490.69574468085
2483.50665957447
2498.15576595745
2498.42853191489
2485.08731914894
2483.97619148936
2493.57889361702
2504.86338297872
2518.80370212766
2536.03061702128
2509.57606382979
2468.60434042553
2462.72804255319
2478.44010638298
2479.72470212766
2470.90425531915
2431.43614893617
2401.701
2441.13489583333
2498.39872916667
2507.95672916667
2507.65089583333
2520.23760416667
2524.48202083333
2532.10222916667
2548.90091666667
2595.47922916667
2627.05529166667
2660.35670833333
2708.34434042553
2743.82119148936
2737.74929787234
2743.49353191489
2772.52095744681
2799.42874468085
2831.18710638298
2859.26308510638
2886.88512765957
2939.89812765957
2985.26420833333
3011.6950625
3055.23791666667
3147.130875
3262.32589583333
3357.42145833333
3454.66047916667
3596.410125
3743.72845833333
3892.7951875
4046.7131875
4172.51227083333
4286.90270833333
4359.02672916667
4438.09466666667
4559.73827659574
4588.62021276596
4600.83614893617
4575.9065106383
4474.16814893617
4358.37461702128
4253.8785
4182.95170833333
4067.98725
3917.5346875
3782.45022916667
3646.99395833333
3510.64954166667
3383.13914583333
3270.89241666667
3154.21941666667
3050.043375
2998.70529166667
2983.15221276596
2936.47044680851
2880.78191489362
2860.84689361702
2832.13321276596
2763.3575106383
2719.56966666667
2696.50285416667
2656.4355625
2620.59383333333
2602.64345833333
2584.21625
2552.25547916667
2532.7815
2518.80845833333
2490.14833333333
2476.99095744681
2472.88736170213
2469.41179166667
2449.09946808511
2430.38785416667
2416.8405
2413.88802
2407.07787755102
2389.04542
2381.26202
2387.34959183673
2400.76026530612
2416.60130612245
2421.08589795918
2421.14654166667
2423.8402244898
2420.88957142857
2412.58702083333
2410.1245
2408.57556
2401.134
2386.93132653061
2371.85708333333
2369.64477083333
2376.2518125
2365.10327083333
2358.5045
2363.58922916667
2361.31055319149
2377.41759574468
2398.29344680851
2389.21325531915
2382.7829787234
2395.52023404255
2419.98808510638
2447.51134042553
2449.89335416667
2450.84589361702
2472.47995744681
2472.69485106383
2460.36291489362
2451.86772340426
2445.19831914894
2453.5044893617
2487.93774468085
2531.23642553191
2544.19853191489
2553.32870212766
2590.71053191489
2616.81906382979
2604.83970212766
2604.90458695652
2634.84669565217
2684.58902173913
2725.22991304348
2736.3547826087
2740.79919565217
2749.4192826087
2754.93439130435
2766.08141304348
2795.73115217391
2842.19504347826
2855.95197826087
2869.93530434783
2899.2575
2917.03226086957
2930.82028888889
2940.51493333333
2961.4634
2984.38277777778
2995.33062222222
3025.94290909091
3080.99113636364
3119.55004545455
3138.60925
3161.92411363636
3170.89047727273
3179.85827272727
3234.92925581395
3262.21402325581
3249.27448837209
3295.66246511628
3359.18285714286
3413.66264285714
3462.64328571429
3477.47436585366
3489.95343902439
3556.40970731707
3620.64268292683
3663.49229268293
3717.29465
3711.51715384615
3706.45282051282
3726.1511025641
3739.71907692308
3706.176
3691.85973684211
3707.05771052632
3709.27668421053
3708.12132432432
3744.18188888889
3757.86261111111
3729.4554
3712.20517142857
3716.90764705882
3712.85090909091
3669.14015625
3639.07332258065
3598.0024
3567.28410344828
3551.44506896552
3559.84866666667
3470.10188461538
3413.67524
3404.7392173913
3349.88842857143
3223.8628
3124.58338888889
3100.34186666667
