# Supplementary material for: Single-cell growth inference of Corynebacterium glutamicum reveals asymptotically linear growth
Source: eLife. 2021 Oct 4;10:e70106. doi: 10.7554/eLife.70106 (PMC8594916; doi:10.7554/eLife.70106)
Supplement: Source data 1. [file elife-70106-data1.zip › MEAN/3.688 Ti006Tf008T.txt]

3991.2499375
4035.64865
4184.87315
4253.04834782609
4395.85473913043
4426.96172
4454.42504
4479.14107692308
4583.31892592593
4687.26196428571
4698.6795
4598.7994
4619.65323333333
4637.51890322581
4667.75858064516
4650.26715151515
4686.53015151515
4720.67070588235
4727.36962857143
4804.62068571429
4875.9362
4914.61708333333
4931.2647027027
4947.34397297297
4962.09824324324
5002.84432432432
5010.33789189189
4943.79905263158
4929.13505128205
4964.64902564103
5004.05394871795
5011.99297435897
4998.78953846154
4990.15323076923
5007.525425
4999.0597
4971.2331
4950.3403
4889.405325
4831.744075
4815.63182926829
4766.74968292683
4738.21870731707
4750.79034146341
4730.73214634146
4669.20843902439
4603.71356097561
4527.15063414634
4449.85392682927
4406.91414634146
4384.98553658537
4378.16656097561
4402.08207317073
4384.85353658537
4325.33856097561
4285.22097619048
4248.42914285714
4177.90678571429
4102.27252380952
4047.30202380952
4018.83592857143
4001.9584047619
3991.14
3975.92738095238
3935.0904047619
3864.3180952381
3810.14907142857
3793.57688372093
3753.85358139535
3714.39193023256
3706.47426190476
3679.26638095238
3610.1705952381
3566.20983333333
3593.84326190476
3615.64280952381
3571.88439534884
3514.45976744186
3460.13325581395
3436.54779545455
3453.72247727273
3440.37765909091
3397.44886046512
3366.44025581395
3338.20190697674
3313.15969767442
3299.31195348837
3270.19123255814
3249.4648372093
3246.32439534884
3246.46630232558
3248.73406818182
3242.31009090909
3215.15175
3204.24297727273
3212.96981818182
3207.79243181818
3202.49272727273
3214.12491111111
3211.87282222222
3196.17453333333
3187.32915217391
3183.23395555556
3173.47837777778
3160.26491304348
3148.69517777778
3155.22728888889
3194.84897826087
3218.13928888889
3223.86517777778
3242.03256521739
3259.06986666667
3283.28337777778
3307.05560869565
3312.05326086957
3333.18545652174
3368.88378723404
3400.39165957447
3425.01967391304
3455.2955106383
3484.83023404255
3509.67882608696
3560.82619565217
3616.76206666667
3662.4574
3727.47382222222
3782.2806
3794.08973333333
3821.18404444444
3851.4202826087
3877.38102173913
3970.28826086957
4065.22413043478
4134.02252173913
4239.25976086957
4380.06097777778
4491.92257777778
4592.63137777778
4729.22615555556
4897.92017777778
5078.38875555556
5131.95111111111
5166.12626666667
5201.49713043478
5226.26693478261
5213.90908695652
5156.47352173913
5100.9682173913
5015.97219565217
4897.90232608696
4743.74619565217
4555.67560869565
4352.3112826087
4154.18630434783
4015.44495652174
3950.04091304348
3889.53245652174
3775.61947826087
3677.48619565217
3628.87165217391
3598.28076086957
3551.30945652174
3504.64754347826
3484.79089130435
3501.54131111111
3505.177
3472.84851111111
3469.41893333333
3502.15742222222
3503.2654
3461.4464
3397.46768888889
3339.03575555556
3299.09697777778
3298.91397826087
3286.16126086957
3253.80495652174
3256.99247826087
3266.37065217391
3242.3942173913
3240.14626666667
3225.67966666667
3199.07933333333
3188.43
3191.67177777778
3170.87593333333
3152.95751111111
3190.62126666667
3243.74182222222
3255.34117777778
3245.19635555556
3242.70693333333
3237.55551111111
3236.5186
3268.02846666667
3306.76951111111
3312.50262222222
3308.90488372093
3308.78455813953
3329.33527906977
3366.96809302326
3367.05695348837
3393.10746511628
3421.43179069767
3441.88327906977
3471.58306976744
3499.90272093023
3500.38911627907
3522.7813255814
3574.60365116279
3592.28688372093
3609.10623255814
3648.31147619048
3675.8229047619
3704.3263255814
3718.44872093023
3702.59134883721
3716.70855813953
3759.46488372093
3796.80093023256
3821.77183333333
3836.01176190476
3827.65173809524
3860.44383333333
3937.287
4014.1604047619
4053.5525952381
4073.37292857143
4104.82342857143
4127.57892857143
4134.92326190476
4135.75582926829
4147.36741463415
4225.03841463415
4338.85782926829
4405.79873170732
4413.61641463415
4426.229125
4460.7797
4517.573725
4594.99755
4618.6023
4592.5145
4573.91775
4567.67455
4564.48417948718
4558.6838974359
4596.55541025641
4623.70374358974
4575.35969230769
4526.66023076923
4556.07089189189
4592.29367567568
4636.51062162162
4642.36002702703
4622.48177777778
4574.12416666667
4561.55714285714
4556.66434285714
4539.12732352941
4512.54526470588
4578.26978787879
4652.2880625
4598.2878125
4579.00666666667
4568.4793
4594.3811
4601.62072413793
4562.01292857143
4511.72611111111
4505.28946153846
4493.6988
4447.63616666667
4383.82786956522
4366.2975
4322.19155
4207.26325
4152.7046875
4097.0881875
4094.26991666667
4027.45
3914.706
3861.392
