# Supplementary material for: Single-cell growth inference of Corynebacterium glutamicum reveals asymptotically linear growth
Source: eLife. 2021 Oct 4;10:e70106. doi: 10.7554/eLife.70106 (PMC8594916; doi:10.7554/eLife.70106)
Supplement: Source data 1. [file elife-70106-data1.zip › MEAN/3.731 Ti003Tf020T.txt]

3999.6699375
3978.44031578947
4010.7371
4086.90368181818
4198.27391304348
4303.73470833333
4325.17334615385
4347.05426923077
4388.90692592593
4417.17757142857
4428.99172413793
4511.36133333333
4510.04583870968
4540.50253125
4586.62148484849
4608.22151515151
4659.56632352941
4671.66808823529
4639.12563888889
4655.15508333333
4691.85483333333
4687.66158333333
4632.37591891892
4566.2125
4566.13918421053
4601.38235897436
4574.61735897436
4472.06864102564
4419.16730769231
4419.2015
4407.407825
4411.86965
4393.8922
4359.33975609756
4314.0462195122
4266.42634146341
4231.46863414634
4205.90883333333
4178.6894047619
4127.57938095238
4067.38647619048
4029.95954761905
4012.14702380952
3986.30730952381
3940.59813953488
3907.85448837209
3893.85318604651
3865.77
3824.39255813953
3768.85827906977
3718.64929545455
3682.69777272727
3658.11079545455
3611.78475
3548.21915909091
3514.92329545455
3483.20675
3434.431
3408.95708888889
3390.76088888889
3348.18844444444
3320.88835555556
3290.68755555556
3234.82855555556
3225.13646666667
3204.15893333333
3192.58517777778
3172.84553333333
3108.34806666667
3050.83409090909
3023.48868888889
3024.75333333333
3004.36715555556
2963.85153333333
2940.23057777778
2943.62706666667
2931.04382222222
2889.50291111111
2861.50626666667
2846.84855555556
2828.7715
2806.10989361702
2765.05378723404
2744.44614893617
2734.78517391304
2703.85082978723
2664.35484782609
2656.04906521739
2653.66269565217
2653.1622826087
2651.22530434783
2638.52889361702
2627.42195744681
2624.59423404255
2629.64882978723
2634.09285106383
2629.9750212766
2613.61382978723
2616.44368085106
2637.50212765957
2622.63676595745
2585.02746808511
2575.97368085106
2586.05715217391
2575.85823913043
2555.48569565217
2559.41126666667
2571.72608888889
2571.35706666667
2573.57444444444
2573.27737777778
2566.38077777778
2577.86048888889
2598.71248888889
2608.40911111111
2606.7682
2638.04373333333
2687.12172727273
2722.01047727273
2756.56454545455
2801.44677272727
2847.82220454545
2881.96204545455
2915.00477272727
2963.4845
3016.53513636364
3075.08681818182
3132.03381818182
3225.55909090909
3339.82890697674
3424.11474418605
3517.11183333333
3658.53145238095
3821.6154047619
3999.29619047619
4178.60185714286
4356.35780952381
4539.80252380952
4704.40314285714
4856.57354761905
5020.7520952381
5184.72319047619
5277.46945238095
5348.55121428571
5315.66457142857
5238.05121428571
5160.40290476191
5105.39268292683
4955.84648780488
4818.70285
4638.7839
4459.250525
4290.539925
4111.23958536585
3942.02687804878
3770.01331707317
3605.76041463415
3451.3969
3368.986725
3325.07385
3318.8312
3329.577
3297.3874
3245.150525
3233.912275
3243.0671
3231.038625
3179.577475
3137.981025
3127.86455
3101.127125
3050.812875
3009.655325
2972.966875
2941.645325
2908.68295
2882.937975
2870.073775
2850.632075
2820.159975
2801.10625
2793.217825
2796.665775
2810.09878048781
2809.14185365854
2768.61217073171
2737.99112195122
2759.16426829268
2782.62348780488
2784.32356097561
2798.05529268293
2805.94190243902
2776.17582926829
2761.6635
2795.833075
2796.0263
2762.91095
2776.191275
2809.10405
2820.726975
2824.82905
2852.67597560976
2866.65509756098
2854.37065853659
2875.614
2929.03924390244
2976.11548780488
2977.88104878049
2966.4316097561
2977.55263414634
3000.19709756098
3044.51119512195
3084.45782926829
3095.20119512195
3091.60692682927
3102.55804878049
3147.35670731707
3196.36478048781
3211.54487804878
3218.99643902439
3257.03090243902
3299.11475609756
3319.43814634146
3320.7956097561
3338.01648780488
3417.93612195122
3501.64436585366
3542.54451219512
3551.09380487805
3540.70863414634
3538.72075609756
3583.99748780488
3641.8335952381
3670.05133333333
3677.36215
3694.933025
3759.6367
3816.4974
3853.057525
3905.24905
3961.371725
3964.717325
3946.240675
3974.1271
4026.456675
4075.5586
4114.778325
4129.66164102564
4125.196
4129.09386842105
4165.51236842105
4243.39542105263
4303.62005263158
4333.01452631579
4330.789
4321.89464864865
4324.30413513513
4336.13858333333
4341.23636111111
4361.84997222222
4358.96919444444
4320.98842857143
4262.6106
4249.30017647059
4244.43255882353
4289.56148484848
4270.89803030303
4154.6523125
4118.4915483871
4126.32629032258
4128.60480645161
4084.15986666667
3996.2104137931
3947.70214285714
3888.27548148148
3818.56933333333
3861.12168
3814.90576
3745.068
3632.05352173913
3578.61852631579
3503.48521052632
3475.71094117647
3335.49829411765
3230.37285714286
3166.16923076923
3113.5055
2995.699
