# Supplementary material for: Single-cell growth inference of Corynebacterium glutamicum reveals asymptotically linear growth
Source: eLife. 2021 Oct 4;10:e70106. doi: 10.7554/eLife.70106 (PMC8594916; doi:10.7554/eLife.70106)
Supplement: Source data 1. [file elife-70106-data1.zip › MEAN/3.033 Ti014Tf026T.txt]

4617.488
4879.406
4852.095
4880.42716666667
4881.37285714286
4923.618
4970.08123529412
4954.07268421053
4929.54480952381
4868.46823809524
4791.49228571429
4802.09352173913
4785.35791666667
4757.86315384615
4712.50023076923
4697.37548148148
4714.32453571429
4724.35727586207
4678.54973333333
4641.49403333333
4584.37366666667
4535.29332258065
4487.0554516129
4517.14190625
4527.41559375
4509.123375
4449.96534375
4416.35915625
4421.99309090909
4383.54990909091
4323.93336363636
4255.49487878788
4257.65744117647
4261.30241176471
4219.65529411765
4161.04723529412
4163.00528571429
4143.19902857143
4093.75802857143
4044.47751428571
3999.28737142857
3959.98388888889
3955.69086486487
3928.72586486486
3867.57891891892
3857.42572972973
3896.76981081081
3888.84892105263
3801.767
3716.88851351351
3684.38627027027
3667.63359459459
3629.47905405405
3609.09771052632
3581.22639473684
3573.467
3572.87960526316
3559.53368421053
3524.62568421053
3503.98215789474
3466.78610526316
3404.30725641026
3370.32923076923
3358.3361025641
3334.98838461538
3303.446875
3272.5563
3276.7078
3289.1589
3277.644825
3249.6546
3217.00353658537
3193.29880487805
3179.98024390244
3166.6596097561
3153.74243902439
3143.78646341463
3121.67812195122
3098.85051219512
3084.93388095238
3095.92146341463
3106.79607142857
3111.0523255814
3069.43820930233
3020.19513953488
2989.96895348837
2958.26080952381
2962.2243902439
2994.21646511628
2987.15076744186
2971.14081395349
2955.55595348837
2977.36423255814
2997.82979545455
2945.61054545455
2897.92797777778
2896.64868888889
2905.63635555556
2906.92915555556
2955.90111111111
2985.97877777778
2974.66575555556
2937.36166666667
2915.54655555556
2921.88906666667
2939.53746666667
2947.33163043478
2956.92455555556
2954.45171111111
2952.96793333333
2962.81228888889
2983.96242222222
2993.51273333333
2987.55986666667
3003.046
3017.3282826087
3065.296
3116.32082222222
3118.9382
3067.20235555556
3048.97147727273
3070.04886363636
3064.41865909091
3113.68931111111
3128.15617777778
3127.95027272727
3152.30377272727
3165.35331818182
3134.20977272727
3081.765
3084.61813636364
3079.22970454545
3033.20240909091
3025.38762790698
3006.03830232558
3035.12720454545
3045.50286363636
3068.26638636364
3094.17245454545
3070.61869767442
3029.11786046512
3015.891
3029.31309302326
3060.98053488372
3052.02481395349
3036.68151162791
3055.97765116279
3089.86797674419
3111.98314285714
3117.6828372093
3097.08288372093
3091.35541860465
3101.45572093023
3105.85446511628
3108.92164285714
3086.57511904762
3086.85392857143
3113.0274047619
3115.8440952381
3114.84404761905
3115.47617073171
3142.72853658537
3171.06421951219
3199.92076190476
3227.41773809524
3222.97969047619
3240.13695238095
3275.74285714286
3302.77458536585
3324.63668292683
3317.89253658537
3302.26012195122
3323.70095121951
3345.20685365854
3380.42614285714
3421.83397560976
3463.24831707317
3493.56741463415
3512.4382195122
3524.461
3554.43353658537
3598.83129268293
3610.46168292683
3609.95116666667
3637.223
3705.84714285714
3761.28987804878
3755.30109756098
3734.06097560976
3730.84326829268
3766.944275
3830.36765
3868.6219
3915.3061
3961.412375
4002.94435
4047.15343902439
4071.598925
4079.255925
4108.794425
4147.934725
4174.85641025641
4175.98178947368
4196.44073684211
4227.17963157895
4232.06008108108
4231.145
4274.52354285714
4327.89234285714
4387.92948571429
4425.63142857143
4459.94082857143
4484.08685294118
4526.82364705882
4605.30508823529
4600.60382352941
4546.18912121212
4518.82118181818
4498.76706060606
4491.24278125
4551.7440625
4699.57806666667
4726.67924137931
4682.03748148148
4666.56585185185
4665.29553846154
4594.0757826087
4508.4395
4539.33552380952
4663.9926
4697.36694444444
4695.9892
4684.7618
4654.82714285714
