# Supplementary material for: Single-cell growth inference of Corynebacterium glutamicum reveals asymptotically linear growth
Source: eLife. 2021 Oct 4;10:e70106. doi: 10.7554/eLife.70106 (PMC8594916; doi:10.7554/eLife.70106)
Supplement: Source data 1. [file elife-70106-data1.zip › MEAN/2.709 Ti001Tf011T.txt]

5230.0134
5224.82894444444
5179.23135
5274.48352380952
5311.5555
5237.86065217391
5273.225
5270.864
5228.1937037037
5217.65762962963
5107.28648275862
5047.1294137931
5065.57613333333
5013.35932258065
5052.796625
5046.20724242424
5032.93084848485
4984.22502857143
4952.27428571429
4931.00765714286
4907.40166666667
4946.36630555556
4948.2117027027
4947.30259459459
4966.52356756757
4994.98247368421
4996.54366666667
4978.75035897436
4976.05041025641
4960.34925641026
4949.672525
4928.102025
4903.47270731707
4931.46961904762
4944.58126190476
4933.23192857143
4902.84334883721
4889.12920930233
4895.3286744186
4867.08504651163
4855.77631818182
4861.75046666667
4818.98944444444
4788.14073333333
4773.30784444444
4757.2702
4768.9517173913
4784.49523913044
4738.2326
4695.19388888889
4677.30336363636
4654.36432608696
4610.4120212766
4583.9885
4596.70663043478
4601.65691489362
4568.59423913044
4544.54806382979
4549.75054166667
4522.80693617021
4487.10957446809
4464.72604166667
4417.86708333333
4370.80919148936
4344.19058333333
4304.56347916667
4266.47176595745
4244.278625
4214.10652083333
4174.0544375
4138.33054166667
4135.22772916667
4135.43191666667
4140.52708333333
4139.44904166667
4109.1087755102
4093.31834693878
4080.13644897959
4042.97928571429
3981.37628571429
3945.4773877551
3929.52408163265
3913.14442857143
3911.26642857143
3925.19689795918
3916.20081632653
3857.97736734694
3818.38359183673
3819.45902040816
3824.04559183673
3822.37657142857
3805.22659183673
3770.53326530612
3735.25940816327
3700.641
3671.73256
3649.44004
3632.37304
3639.94546
3660.6694
3624.13968
3565.95124
3575.84882
3587.38696
3560.04786
3520.43922
3511.32006
3501.65048
3489.72948
3498.21304
3520.3965
3550.03646
3542.85546
3492.3382
3459.66216
3463.89988
3477.93412
3465.09855102041
3422.30728571429
3385.95285714286
3397.27253061224
3427.90559183673
3413.68304081633
3391.08946938775
3400.68873469388
3410.95740816327
3411.92787755102
3426.30110204082
3426.18291836735
3404.69851020408
3409.06685714286
3429.51930612245
3440.12544897959
3435.19687755102
3434.85587755102
3442.85646938776
3428.15254166667
3402.89639583333
3384.47883333333
3371.214625
3375.90070833333
3416.54820833333
3477.97220833333
3551.42202083333
3578.09860416667
3542.25197916667
3555.55904166667
3583.34897916667
3613.84529166667
3655.58945833333
3676.4170625
3667.95968085106
3668.92546808511
3687.41544680851
3710.36146808511
3741.61321276596
3803.54612765957
3875.74138297872
3930.11491489362
3961.89808510638
3975.31780851064
4006.58136956522
4085.74491304348
4180.87741304348
4266.96582608696
4340.71245652174
4399.40189130435
4461.68817777778
4527.31504444444
4620.22688888889
4703.00853333333
4759.77211363636
4856.15031818182
4941.32247727273
4998.59315909091
5067.46604545455
5180.96114285714
5286.01092857143
5338.49397619048
5354.12526190476
5383.8069
5448.333875
5458.87974358974
5501.44982051282
5547.45823684211
5590.07313157895
5561.65335135135
5575.37683333333
5549.48491666667
5502.75688571429
5493.55694117647
5449.27421875
5413.71440625
5372.17883333333
5382.22276666667
5331.59189285714
5306.24542857143
5213.25480769231
5183.37143478261
5180.79213043478
5118.9263
5026.366
4936.96276470588
4905.25015384615
4816.92830769231
4780.035375
4903.247
