# Supplementary material for: Single-cell growth inference of Corynebacterium glutamicum reveals asymptotically linear growth
Source: eLife. 2021 Oct 4;10:e70106. doi: 10.7554/eLife.70106 (PMC8594916; doi:10.7554/eLife.70106)
Supplement: Source data 1. [file elife-70106-data1.zip › MEAN/2.967 Ti003Tf004T.txt]

4216.0229375
4294.4846
4362.49570588235
4552.87338888889
4641.61545
4676.27430434783
4760.19424
4874.23856
4884.28988888889
4954.14966666667
5055.62088888889
5077.32796551724
5159.07027586207
5153.42533333333
5197.726625
5243.12724242424
5343.7593030303
5377.94526470588
5365.6762
5381.4378
5414.14877777778
5442.23225
5449.3807027027
5524.84816216216
5557.41321052632
5574.90542105263
5568.55946153846
5519.813825
5532.53833333333
5559.168275
5521.44325
5494.46309756098
5516.66880487805
5484.33595121951
5441.96541463415
5421.14545238095
5437.13397619048
5429.43030952381
5329.24057142857
5224.30369767442
5216.40502325581
5192.65365116279
5122.99809302326
5053.23359090909
5063.21479545455
5099.53456818182
5083.7325
5029.3085
5038.26256818182
5030.04743181818
4981.60404545455
4922.62920454545
4860.50429545455
4830.27170454545
4828.49486666667
4828.34575555556
4800.69246666667
4764.1904
4727.45595555556
4674.78013333333
4592.39162222222
4537.99711111111
4522.49002222222
4523.53422222222
4536.92891304348
4514.10447826087
4446.6205
4391.11963043478
4341.86523913043
4340.16132608696
4320.39560869565
4264.84352173913
4217.6917173913
4226.20658695652
4238.53842222222
4207.31893333333
4194.2874
4137.64251111111
4033.80502222222
4017.65051111111
4052.01754347826
4036.73945652174
4008.14410869565
3979.08589130435
3947.1387173913
3919.78808695652
3905.38552173913
3890.30973913043
3869.27234782609
3861.6132173913
3851.35313043478
3838.82630434783
3840.26613043478
3837.8862826087
3816.72493333333
3776.90008888889
3732.62526666667
3712.89031111111
3706.37037777778
3696.73277777778
3684.70691111111
3656.34246666667
3617.56259090909
3600.42086363636
3603.47695555556
3614.08931111111
3623.00004444444
3610.81057777778
3583.29706666667
3548.41975
3543.79263636364
3545.58979545455
3524.27836363636
3511.57151111111
3495.46282222222
3493.03722222222
3490.70593333333
3475.29362222222
3463.16331111111
3435.73584444444
3431.56215555556
3435.39017391304
3404.14891304348
3385.53484782609
3398.41376086957
3381.9817826087
3340.06906521739
3340.32317391304
3358.98995652174
3356.95604347826
3342.03608695652
3316.84719565217
3288.58684782609
3274.54760869565
3257.5795106383
3231.85904255319
3215.063
3232.16695744681
3249.07055319149
3261.55572340426
3281.15564583333
3252.6369375
3200.844875
3174.76252083333
3161.54191666667
3164.929375
3178.1025
3197.19966666667
3211.14435416667
3204.6651875
3181.76435416667
3160.23853061225
3137.59193877551
3165.26412
3216.54606
3192.16922
3130.84194
3132.13378
3181.57584
3204.943
3212.66448
3223.31122
3215.126
3204.16132
3219.2258
3262.31918
3295.99238
3278.39652
3281.96962
3326.45464705882
3361.81909803922
3364.60437254902
3394.59645098039
3455.83709803922
3522.57080392157
3585.3511372549
3620.12364705882
3651.29894
3682.79276
3740.27792
3793.53946
3830.78814
3898.01516
3979.8733
4045.23838
4079.06612
4092.66776
4123.73679591837
4197.8682244898
4224.05351020408
4234.99657142857
4242.07679166667
4288.97225531915
4294.92053191489
4311.05891489362
4364.79993617021
4434.88174468085
4432.74813043478
4476.85633333333
4538.03608888889
4603.90248888889
4583.85177272727
4544.74234090909
4571.69252272727
4657.65190697674
4725.57435714286
4851.12653658537
4905.26355
4920.075
4925.466
4914.28225641026
4959.67142105263
5023.71683783784
5051.67633333333
5061.08208571429
5012.38966666667
5009.49318181818
5073.00838709677
5037.88229032258
4999.2075
4900.86110714286
4854.0715
4761.334375
4765.52515789474
4623.61168421053
4591.70435714286
4341.627
