# Supplementary material for: Single-cell growth inference of Corynebacterium glutamicum reveals asymptotically linear growth
Source: eLife. 2021 Oct 4;10:e70106. doi: 10.7554/eLife.70106 (PMC8594916; doi:10.7554/eLife.70106)
Supplement: Source data 1. [file elife-70106-data1.zip › MEAN/2.707 Ti011Tf009T.txt]

3178.212
3354.05525
3406.22628571429
3438.1245625
3461.25294444444
3534.506
3610.01721052632
3597.91690909091
3676.09372727273
3723.17336
3785.74968
3745.86033333333
3744.00959259259
3763.78821428571
3770.11967857143
3753.95413333333
3771.58303333333
3765.35277419355
3774.0494516129
3772.68066666667
3779.16484848485
3746.50151515151
3738.00315151515
3739.06642857143
3734.04337142857
3725.32968571429
3717.2604
3694.38605405405
3677.7332972973
3637.29132432432
3575.29510810811
3516.94386842105
3477.80769230769
3462.1798974359
3446.4121025641
3429.71212820513
3399.74594871795
3342.8851025641
3290.45995
3267.15955
3244.77229268293
3213.10551219512
3183.99129268293
3167.89473170732
3147.75456097561
3107.19929268293
3074.80870731707
3063.2733902439
3053.18465853659
3049.59665853659
3044.38685365854
3013.59263414634
2980.31835714286
2955.00435714286
2954.86078571429
2925.55221428571
2885.38952380952
2858.57352380952
2847.77697619048
2861.87069047619
2865.54534883721
2841.17665116279
2821.45911904762
2801.07352380952
2761.23813953488
2743.84209302326
2748.79569767442
2746.42772093023
2757.00948837209
2737.91346511628
2685.78804651163
2660.62374418605
2648.04451162791
2655.57990697674
2665.30837209302
2641.38727906977
2617.48660465116
2598.62943181818
2574.69815909091
2554.80781818182
2555.49363636364
2545.42136363636
2534.77079545455
2545.00715909091
2550.04452272727
2531.8365
2493.33370454545
2455.15646511628
2435.60990697674
2429.14284090909
2434.96052272727
2444.21120454545
2444.79461363636
2423.54081818182
2413.715
2412.73395454545
2394.40527272727
2397.25588636364
2396.76688636364
2348.27677777778
2308.12353333333
2307.0278
2324.14611111111
2339.69637777778
2337.6816
2331.75675555556
2344.54295555556
2363.0332
2352.53691304348
2315.99036956522
2302.61897826087
2318.54439130435
2333.35015217391
2325.25786956522
2294.51672340426
2262.51014893617
2252.4959787234
2264.53259574468
2278.69961702128
2280.51946808511
2280.61993617021
2285.47376595745
2289.49746808511
2282.85570212766
2263.53604166667
2249.42235416667
2234.81495833333
2227.66770833333
2233.5928125
2246.8113125
2283.67141666667
2293.55555319149
2267.51838297872
2265.21574468085
2276.72053191489
2256.8889375
2265.35722916667
2276.29414583333
2290.01522916667
2288.33452083333
2271.963375
2251.9758125
2244.882
2247.606875
2240.669125
2245.72854166667
2283.09822916667
2307.0555
2310.104375
2308.45489583333
2314.490625
2323.83572916667
2317.47427083333
2321.59819148936
2339.88455319149
2331.71640425532
2319.85063829787
2313.55891489362
2340.08629787234
2374.88757446808
2403.89991489362
2421.89114893617
2416.52253191489
2418.9720212766
2429.5892173913
2426.01417391304
2435.1917826087
2464.12956521739
2489.651
2510.54910869565
2536.12846666667
2547.87104444444
2571.4802
2616.47915909091
2608.53388372093
2623.06809302326
2650.44807142857
2661.42035714286
2682.93219047619
2707.27269047619
2721.83814285714
2739.23234146341
2766.23990243902
2806.491875
2800.64058974359
2814.08560526316
2838.59521052632
2865.72692105263
2916.96097297297
2940.77959459459
2945.21463888889
2924.54238235294
2991.59864705882
3026.78494117647
3022.58472727273
2986.0024375
3039.11963333333
3062.84086666667
3067.32172413793
3074.476
3104.24664285714
3131.49557692308
3162.61424
3184.99332
3195.91356521739
3241.09959090909
3239.7526
3203.17958823529
