# Supplementary material for: Single-cell growth inference of Corynebacterium glutamicum reveals asymptotically linear growth
Source: eLife. 2021 Oct 4;10:e70106. doi: 10.7554/eLife.70106 (PMC8594916; doi:10.7554/eLife.70106)
Supplement: Source data 1. [file elife-70106-data1.zip › MEAN/2.052 Ti017Tf030T.txt]

4217.036
4200.45275
4101.7112
4195.08338461538
4277.51735714286
4239.51175
4159.20505
4126.9243
4101.11963636364
4073.07169565217
3977.18439130435
3986.58608
3971.91288888889
3921.47222222222
3899.2814
3859.7654137931
3886.424375
3856.79106060606
3769.7029375
3721.18871428571
3657.00338235294
3611.78820588235
3554.40622857143
3493.41088571429
3410.29552777778
3431.10927027027
3433.62743243243
3382.55776315789
3332.70021052632
3290.35632432432
3255.31281578947
3240.226825
3181.39087179487
3120.81935
3084.22625
3076.19425
3020.42156097561
2959.67902439024
2923.556725
2915.29428571429
2919.66588095238
2929.078
2900.13928571429
2853.95165116279
2805.29469047619
2803.26255813954
2824.28472727273
2761.11376744186
2732.55202325581
2724.63655813953
2731.97152272727
2715.83972727273
2698.34293181818
2689.37840909091
2658.67156818182
2627.75368181818
2644.08631818182
2662.47572727273
2631.94965909091
2612.38911363636
2631.18095555556
2625.8254
2609.38984444444
2581.20137777778
2570.19433333333
2570.86091111111
2575.23144444444
2570.19462222222
2552.30497777778
2552.41665217391
2540.01684782609
2525.39736956522
2523.92695652174
2523.08473913043
2518.74173913043
2526.78895652174
2539.04946666667
2537.31406666667
2510.11617777778
2501.93415909091
2524.02688636364
2539.51861363636
2537.90127906977
2525.25841860465
2531.07351162791
2555.52327906977
2566.87209302326
2538.38009756098
2552.59885714286
2552.09912195122
2541.03645
2543.0337
2554.615875
2567.93325
2581.6761
2605.1583
2610.02405128205
2610.49643589744
2628.25774358974
2641.0248974359
2631.42831578947
2633.11265789474
2666.4675
2698.93652631579
2705.58768421053
2702.41602631579
2707.0847027027
2719.95145945946
2732.29355555556
2725.91569444444
2746.65372222222
2800.09694444444
2848.99716666667
2875.86083333333
2882.88011428571
2887.47051428571
2885.27002857143
2880.52468571429
2902.84217647059
2954.407
3010.78597058824
3048.53952941176
3075.36138235294
3091.71567647059
3099.02327272727
3094.94027272727
3118.05584848485
3207.24409090909
3238.22190909091
3259.5156875
3321.08980645161
3383.61280645161
3405.5025483871
3399.15467741935
3428.58906451613
3481.76670967742
3513.28283333333
3535.32275862069
3558.64531034483
3581.83951724138
3563.1535862069
3527.85748275862
3542.85532142857
3588.14759259259
3596.80107407407
3609.34151851852
3625.30385185185
3666.4798
3594.6705
3591.21570833333
3656.65668181818
3636.3565
3616.2521
3593.73835
3657.31452941176
3606.42347058824
3563.78342857143
3490.21807142857
