# Supplementary material for: Single-cell growth inference of Corynebacterium glutamicum reveals asymptotically linear growth
Source: eLife. 2021 Oct 4;10:e70106. doi: 10.7554/eLife.70106 (PMC8594916; doi:10.7554/eLife.70106)
Supplement: Source data 1. [file elife-70106-data1.zip › MEAN/2.015 Ti008Tf027T.txt]

3647.37207692308
3595.56275
3608.769375
3659.35336842105
3689.65289473684
3707.69827272727
3768.99490909091
3798.98795833333
3773.00832
3781.48196
3878.53557692308
3903.6985
3894.94427586207
3894.696
3926.4338
3950.72676666667
3972.96267741935
3973.63158064516
3959.8675625
3929.25840625
3918.47325
3954.925375
3981.51641176471
3978.80317647059
3956.93729411765
3934.65926470588
3891.42444117647
3879.61328571429
3869.23522857143
3860.45491428571
3863.8422
3889.75916216216
3881.97337837838
3848.71294594595
3818.24208108108
3835.08413513514
3832.76127027027
3789.96168421053
3756.86223684211
3773.89860526316
3806.28513157895
3816.1455
3803.99981578947
3768.32805263158
3727.18723684211
3692.43678947368
3699.91856410256
3735.04633333333
3752.74494871795
3732.05866666667
3689.8716
3711.113275
3730.892275
3727.9154
3698.3876
3662.7036097561
3609.24441463415
3575.29153658537
3569.53709756098
3564.33317073171
3543.57324390244
3540.57226829268
3564.4166097561
3582.10342857143
3536.07411904762
3456.65064285714
3406.95326190476
3395.77661904762
3392.63930952381
3369.041
3352.33169047619
3378.15597619048
3368.45504878049
3367.12814634146
3359.7792195122
3340.25314634146
3303.61841463415
3259.7613902439
3257.60007317073
3252.53846341463
3214.87914634146
3199.0289047619
3203.47478571429
3190.91483333333
3171.41354761905
3131.29736585366
3115.50892682927
3138.74617073171
3127.80107317073
3080.91970731707
3041.63235
3044.850575
3032.96435
2997.0772
2991.51725
3010.2173
3021.089325
3019.83635
3022.235475
3015.06355
3001.439225
2995.18345
3005.6793
3024.186675
3024.04194871795
3029.62343589744
3019.67905128205
3008.85194871795
3020.95248717949
3056.95746153846
3088.49461538462
3097.76615384615
3079.77674358974
3062.40005128205
3055.49223076923
3067.72447368421
3103.25042105263
3113.11289473684
3104.90618421053
3117.55745945946
3175.85391891892
3226.30405405405
3218.84872972973
3189.30178378378
3202.09608108108
3232.42394444444
3239.79766666667
3256.17744444444
3325.06138888889
3372.32294444444
3374.70475
3421.21141666667
3485.53394285714
3531.90777142857
3528.8582
3525.02002941176
3561.08044117647
3619.90055882353
3637.6046969697
3694.37427272727
3752.25684848485
3764.79925
3746.70174193548
3775.50825806452
3716.90916666667
3695.58582758621
3690.12232142857
3707.98767857143
3658.47823076923
3666.98453846154
3640.865
3669.12754545455
3640.84346666667
3664.71673333333
3654.359
