# Supplementary material for: Single-cell growth inference of Corynebacterium glutamicum reveals asymptotically linear growth
Source: eLife. 2021 Oct 4;10:e70106. doi: 10.7554/eLife.70106 (PMC8594916; doi:10.7554/eLife.70106)
Supplement: Source data 1. [file elife-70106-data1.zip › MEAN/3.228 Ti001Tf032T.txt]

3970.626
3997.33925
4052.95666666667
4221.49453846154
4298.7186875
4402.41838888889
4480.23488888889
4532.34725
4702.497
4876.62433333333
4952.07447826087
5014.29120833333
5072.76983333333
5105.78107692308
5173.56755555556
5268.30525925926
5344.68364285714
5343.67465517241
5264.51696666667
5250.33326666667
5253.31996666667
5242.74458064516
5233.62590322581
5186.8059375
5179.1819375
5099.16293939394
5047.50960606061
4995.42302941176
4965.59220588235
4914.1915
4824.73702857143
4809.66102857143
4832.47202857143
4848.02394285714
4787.78108333333
4697.60597222222
4579.48905405405
4513.84272972973
4496.61911111111
4498.93630555556
4469.66841666667
4348.62248648649
4276.86716216216
4234.56135135135
4184.99802702703
4156.03116216216
4160.0887027027
4118.55018421053
4036.47842105263
3960.84568421053
3930.84210526316
3897.91792105263
3845.62363157895
3753.01602564103
3712.34792307692
3707.46310526316
3702.60068421053
3653.33223684211
3565.33339473684
3463.21812820513
3424.73807692308
3419.16705128205
3417.61238461538
3409.00648717949
3361.70556410256
3323.68264102564
3312.24738461538
3263.742675
3215.56115
3184.904825
3149.518575
3135.126775
3122.2521
3072.37680487805
3052.54473170732
3048.6143
3018.706375
2996.7023
3000.576475
2990.21282926829
2962.03630952381
2924.60230952381
2910.72795238095
2902.38578571429
2892.58845238095
2858.57326190476
2806.48506976744
2793.78835714286
2799.04007142857
2760.24226190476
2719.79176190476
2739.48426190476
2780.65769767442
2792.85402325581
2779.89861363636
2774.70626666667
2759.17486666667
2727.2767173913
2704.32363043478
2698.78506521739
2676.49132608696
2657.81053191489
2651.28791489362
2635.28738297872
2637.31731914894
2640.92953191489
2629.37053191489
2614.84185416667
2600.91854166667
2589.3388125
2595.91185416667
2584.86944680851
2553.896375
2522.57335416667
2546.19308510638
2550.6279787234
2552.28814583333
2566.91389583333
2573.19985714286
2559.46671428571
2537.47304081633
2525.06724489796
2556.78151020408
2594.58389795918
2583.26989795918
2566.38928571429
2576.71367346939
2577.10391836735
2543.63358
2522.95396
2527.95834
2530.92334
2524.84678
2512.15116
2533.79632
2521.57522
2518.2785
2512.85632
2505.89043137255
2499.45633333333
2495.44794117647
2497.26998039216
2506.0492745098
2516.44258823529
2526.38454901961
2540.46858823529
2557.55723529412
2569.53096078431
2576.76916
2580.96886
2585.17956
2593.00698
2601.84162
2613.70548
2610.79954
2614.1099
2628.31228
2635.78008163265
2609.72508163265
2593.35318367347
2584.65516326531
2601.47448
2608.9776
2601.80766
2617.46134
2631.72508
2626.36266
2634.5666
2652.36494
2663.26381632653
2677.65281632653
2698.49846938775
2698.19589795918
2682.54940816327
2705.76236734694
2714.98751020408
2756.49791666667
2769.89391666667
2760.6144375
2756.22260416667
2755.23579166667
2775.30389583333
2829.6015106383
2857.57631914894
2865.3089787234
2868.21144680851
2883.68256521739
2912.86954347826
2928.63076086957
2929.77033333333
2936.3274
2959.67537777778
2979.45971111111
3004.79075555556
3027.60522222222
3048.07629545455
3106.41831818182
3148.93154545455
3184.26515909091
3222.83937209302
3276.13885714286
3278.75783333333
3285.09404761905
3331.65624390244
3374.0573902439
3419.45180487805
3479.62758536585
3543.89825
3580.711975
3611.34438461538
3643.446
3708.21253846154
3765.05852631579
3774.46644736842
3820.89407894737
3879.814
3916.65748648649
3946.993
4044.74044736842
4123.05480555556
4144.13727777778
4172.64691666667
4182.38397222222
4215.06474285714
4262.59397142857
4290.84417142857
4279.15979411765
4303.355
4357.41836363636
4363.03678787879
4389.89666666667
4426.82667741936
4411.63106451613
4400.5444
4378.87656666667
4355.229
4363.15148148148
4303.99984
4230.40076
4206.27258333333
4151.097375
4109.46943478261
4121.92471428571
4070.79604761905
3977.641
3991.08294736842
4034.4633125
3942.1516
3848.61123076923
