# Supplementary material for: Single-cell growth inference of Corynebacterium glutamicum reveals asymptotically linear growth
Source: eLife. 2021 Oct 4;10:e70106. doi: 10.7554/eLife.70106 (PMC8594916; doi:10.7554/eLife.70106)
Supplement: Source data 1. [file elife-70106-data1.zip › MEAN/3.861 Ti004Tf008T.txt]

3918.704
4008.94275
4193.68971428571
4251.10707692308
4384.7506
4483.55311111111
4530.58514285714
4554.21780952381
4595.298
4636.24265217391
4586.24554166667
4560.0702962963
4628.05353846154
4633.53667857143
4618.14962068966
4605.94982758621
4595.1935483871
4609.10516666667
4637.08925806452
4634.1144375
4676.45264705882
4700.90971428571
4702.38834285714
4707.88177777778
4687.61736111111
4627.77972972973
4600.34613157895
4606.15376923077
4588.45907692308
4579.24838461538
4597.85653846154
4595.33223076923
4593.50235
4611.313775
4597.25734146341
4583.12995238095
4567.88876190476
4531.43042857143
4461.33766666667
4397.14318604651
4364.45423255814
4354.25227906977
4358.86751162791
4343.11318604651
4317.38060465116
4312.35413953488
4284.89227906977
4268.13734090909
4276.89227272727
4241.94804545455
4213.18688636364
4197.94431818182
4148.47738636364
4129.56765909091
4113.61788888889
4079.16317777778
4021.93486666667
3971.59797777778
3956.51453333333
3942.97451111111
3922.27148888889
3899.14243478261
3880.38586956522
3861.49582222222
3829.0724
3811.71182608696
3823.00569565217
3810.1482826087
3778.29445652174
3733.68534782609
3678.08069565217
3649.37173333333
3656.32854347826
3619.947
3588.76065217391
3586.68873913043
3580.47632608696
3554.41847826087
3532.01930434783
3519.96065217391
3515.62523404255
3504.55445652174
3491.65204347826
3471.71967391304
3467.8
3459.62182608696
3459.28582608696
3474.43831914894
3444.67053191489
3398.05438297872
3420.5934893617
3445.7707826087
3423.2600625
3433.78120833333
3447.47976595745
3474.05880851064
3487.29908510638
3468.43931914894
3466.75193617021
3473.83204255319
3455.214625
3456.577625
3457.2351875
3459.30572916667
3505.57235416667
3565.38391666667
3600.4644893617
3639.24206382979
3704.15014893617
3741.15014893617
3747.66140425532
3789.34114583333
3865.62780851064
3986.33470212766
4053.14525531915
4065.70106382979
4102.11878723404
4167.91017021277
4209.98612765957
4236.846
4253.94561702128
4287.6749787234
4329.19410638298
4360.68195744681
4448.48576595745
4609.38744680851
4790.37339130435
5030.96708695652
5314.56804347826
5568.77295652174
5799.73915217391
6064.1517826087
6362.89914893617
6743.85653191489
7038.95889361702
7292.245
7499.03621276596
7607.01876595745
7676.5045106383
7666.37621276596
7594.9480212766
7393.29678723404
7175.70080851064
6977.08084782609
6715.28813043478
6437.4865
6147.21780434783
5830.49130434783
5517.9972173913
5216.39460869565
4930.40567391304
4678.93115217391
4457.41589130435
4349.35351111111
4191.6702
4051.91066666667
3962.76813333333
3890.61711111111
3832.59811111111
3756.05804444444
3646.99013333333
3565.61786666667
3515.27462222222
3467.73002325581
3367.31760465116
3288.81890697674
3241.33086046512
3173.15690697674
3098.65839534884
3060.57326190476
3020.7654047619
2975.28888095238
2941.50392857143
2937.34019047619
2925.12869047619
2914.3529047619
2879.88262790698
2856.3195
2845.99913953488
2826.35109302326
2816.27354761905
2830.2598372093
2845.64830232558
2836.86661904762
2810.42955813953
2781.81751162791
2797.81582926829
2835.92433333333
2865.27673809524
2875.3977804878
2870.11207142857
2869.21783333333
2853.06729268293
2841.93002380952
2857.53592857143
2845.35590243902
2845.17782926829
2858.85228571429
2880.58235714286
2923.3764047619
2976.79221428571
3017.4915
3031.55726190476
3012.01682926829
2993.37802439024
3004.94247619048
3001.15542857143
3031.662
3081.47297619048
3115.29873809524
3159.9574047619
3175.32792857143
3149.32904761905
3160.9825952381
3220.5295952381
3285.41220930233
3320.56160465116
3366.65726190476
3413.64616666667
3426.41157142857
3425.28635714286
3447.20038095238
3484.39797619048
3509.32047619048
3542.56695238095
3589.55555813953
3610.80995348837
3620.54848837209
3639.80274418605
3653.05020930233
3669.48530232558
3715.24737209302
3744.72969767442
3740.80381395349
3751.88704651163
3786.71697727273
3854.65859090909
3926.23715909091
3973.59756818182
4010.81120454545
4057.48951162791
4082.50560465116
4089.47779069767
4101.43776744186
4133.69955813953
4185.27181395349
4203.51981395349
4191.20623255814
4234.59030232558
4313.03488372093
4361.55635714286
4418.64054761905
4494.28233333333
4530.50411904762
4537.25395238095
4573.82285365854
4583.37074418605
4540.96513953488
4528.12007142857
4562.43653488372
4597.1809047619
4653.14904878049
4703.80530952381
4693.88092682927
4665.8027
4663.45765853659
4671.833225
4669.47887179487
4648.140775
4656.62348717949
4732.40933333333
4804.52525
4790.84666666667
4762.48566666667
4738.85035897436
4749.74855263158
4754.44316216216
4730.08235135135
4680.25405405405
4679.19705714286
4687.24851428571
4679.88765714286
4682.08921212121
4652.18840625
4639.34980645161
4586.98406451613
4558.40376666667
4552.74003448276
4545.40717857143
4492.69062962963
4486.59142307692
4434.14696153846
4486.60886363636
4315.38677272727
4143.04545
4043.60105
4064.728375
3927.4965
