# Supplementary material for: Single-cell growth inference of Corynebacterium glutamicum reveals asymptotically linear growth
Source: eLife. 2021 Oct 4;10:e70106. doi: 10.7554/eLife.70106 (PMC8594916; doi:10.7554/eLife.70106)
Supplement: Source data 1. [file elife-70106-data1.zip › MEAN/4.320 Ti038Tf023T.txt]

5079.584
5013.40433333333
5048.414
5126.51236363636
5083.99542857143
5047.13146666667
5055.66838888889
5069.66963157895
5056.98085714286
5064.68295238095
5089.17779166667
5075.02704
5025.19857692308
5035.00792307692
5108.06530769231
5096.72655555556
5035.82855555556
5028.16548275862
5042.66389655172
5096.62873333333
5070.8134
5027.44551612903
5008.79935483871
5048.3241875
5035.4965625
5017.042625
5013.85518181818
5004.86608823529
4964.76267647059
4914.76897058823
4888.89235294118
4851.44135294118
4811.52765714286
4759.32377142857
4713.00085714286
4648.01945714286
4612.76713888889
4600.87277777778
4542.00430555556
4479.58689189189
4461.02525
4437.00347222222
4414.17251351351
4453.31694736842
4423.95259459459
4342.17121052632
4273.45668421053
4228.93691891892
4186.742
4145.82668421053
4114.85702702703
4067.323
4030.61276315789
4038.42597368421
4005.17865789474
3954.35213157895
3937.04526315789
3922.99607894737
3903.28726315789
3856.78371052632
3804.50002631579
3769.852
3746.31657894737
3739.20192105263
3731.41235135135
3728.00472972973
3705.77878378378
3675.81386486486
3642.38978378378
3593.49556756757
3563.90554054054
3550.3902972973
3522.14913513514
3521.56510810811
3524.40202702703
3511.87786486486
3504.98445945946
3486.22084210526
3454.95484210526
3427.32794736842
3436.66813157895
3464.23202631579
3463.95905263158
3425.0575
3377.97228947368
3367.87613157895
3372.86781578947
3375.19623684211
3377.40323684211
3378.91871052632
3374.00347368421
3379.0808974359
3400.43236842105
3414.02542105263
3405.04020512821
3368.97484615385
3325.42474358974
3323.81638461538
3327.02617948718
3292.3868974359
3248.93230769231
3231.25320512821
3245.60084615385
3301.88333333333
3354.71158974359
3383.69145
3427.056575
3451.274575
3427.832925
3408.923875
3414.4976
3451.05645
3484.043725
3496.38545
3511.290875
3530.68948780488
3555.69568292683
3581.99375609756
3572.16970731707
3537.66419512195
3547.02912195122
3567.5306097561
3587.31731707317
3658.53530952381
3747.18592857143
3818.52651219512
3864.99878048781
3933.59254761905
4051.62778571429
4160.53442857143
4233.00247619048
4317.62658139535
4404.69197674419
4470.32244186047
4532.91348837209
4566.90426190476
4592.70890697674
4633.61233333333
4674.74992857143
4731.91518604651
4825.97328571429
4960.81271428571
5100.83874418605
5274.61527906977
5518.18879069767
5819.38877272727
6165.93322727273
6542.06092857143
6915.61897674419
7349.95188372093
7767.57442857143
8090.34025581395
8277.65213636364
8483.78390697675
8680.883
8791.61188636364
8773.65860465116
8706.2268372093
8584.5665
8347.36130232558
8006.15038636364
7747.66064444444
7503.68831818182
7171.94381818182
6800.61948888889
6527.76909302326
6196.88969767442
5835.0635
5575.58546511628
5371.12106976744
5137.66408888889
4950.52511111111
4758.45115909091
4580.78695555556
4430.22622222222
4271.54138636364
4204.10486363636
4080.96990909091
3974.39179545455
3898.86097727273
3805.41127272727
3706.44382222222
3633.66706666667
3550.22702222222
3494.58775555556
3488.20352173913
3464.89186956522
3426.80491304348
3398.37741304348
3351.4242173913
3310.57939130435
3291.38182608696
3249.00954347826
3201.27904347826
3189.8282173913
3172.54893478261
3152.70384782609
3160.57723913043
3137.92619565217
3090.42436956522
3060.28523913044
3054.44752173913
3067.65604347826
3090.78813043478
3086.99486956522
3035.29828888889
3002.34046666667
3012.52786666667
3020.26897777778
2981.94408888889
2948.36882222222
2963.46773913043
2977.98945652174
2959.92784782609
2916.93843478261
2887.99832608696
2886.06115217391
2889.42147826087
2881.32186956522
2868.84837777778
2878.57537777778
2864.73234090909
2874.40656818182
2896.43522727273
2901.52547727273
2911.41270454545
2941.17940909091
2949.46720454545
2934.76940909091
2943.13790909091
2968.27570454545
2971.01623255814
2966.89537209302
2984.13762790698
3008.38455813953
2994.42676744186
2972.06834883721
2953.377
2960.01746511628
3000.77190697674
3017.04064285714
3030.19088095238
3038.68880952381
3034.88769047619
3053.91180952381
3077.23378571429
3094.19695238095
3109.93578571429
3114.85151219512
3128.82180487805
3142.32719512195
3136.75056097561
3151.55465
3187.412675
3210.597325
3230.25085
3247.99095
3289.44412820513
3331.830475
3367.10745
3389.67312820513
3379.766675
3385.28543902439
3403.252175
3417.7647804878
3454.052175
3507.9854
3531.664425
3540.01407692308
3532.78738461538
3530.382125
3580.43046153846
3632.58845
3624.80290243902
3598.333975
3647.68919512195
3726.03887804878
3749.76370731707
3760.152925
3797.028625
3821.602375
3830.51055
3858.94535
3927.4194
3998.856925
4017.06425
4014.725675
4032.334275
4058.00855
4082.77975
4106.381175
4147.91643589744
4201.73561538462
4237.40474358974
4261.59146153846
4302.64533333333
4307.53364102564
4291.38263157895
4334.45071052632
4380.08721621622
4387.98113513514
4432.43554054054
4482.66121621622
4486.38913888889
4475.86366666667
4475.95313888889
4501.48871428571
4576.9292
4664.64028571429
4698.03557142857
4656.11358823529
4674.57661764706
4738.85141176471
4775.50245454545
4760.6835625
4793.3840625
4821.24135483871
4837.08706451613
4879.73279310345
4930.42006896552
4944.28646428571
4927.95523076923
4927.06796296296
4940.47875
4967.05996
4933.60069565217
4961.84781818182
5030.29933333333
5014.5015
5064.624
5138.05088235294
5172.38041666667
