# Supplementary material for: Single-cell growth inference of Corynebacterium glutamicum reveals asymptotically linear growth
Source: eLife. 2021 Oct 4;10:e70106. doi: 10.7554/eLife.70106 (PMC8594916; doi:10.7554/eLife.70106)
Supplement: Source data 1. [file elife-70106-data1.zip › MEAN/3.671 Ti011Tf037T.txt]

4140.566
4295.217
4473.955
4349.18877777778
4296.08945454545
4409.1642
4461.44741176471
4424.53
4415.27215789474
4418.65528571429
4431.61113636364
4454.87026086956
4404.10548
4353.27169230769
4299.95665384615
4254.90251851852
4248.00292592593
4222.81225
4199.03075
4173.97210714286
4161.34567857143
4152.46696666667
4083.8752
3987.91123333333
3957.50773333333
3949.05383333333
3873.90906451613
3824.13935483871
3804.19525806452
3776.18029032258
3711.66925806452
3655.04825806452
3614.42193548387
3521.6943
3442.2195483871
3413.53386666667
3401.54856666667
3370.60851612903
3321.03356666667
3295.96064516129
3280.22990322581
3237.97677419355
3210.19325
3192.55809677419
3154.53703333333
3124.50638709677
3095.76036666667
3081.2984516129
3070.60696774194
3044.35926666667
3008.12664516129
2973.15561290323
2974.23883870968
2987.40751612903
2947.54703225806
2893.51751612903
2860.48251612903
2869.55306451613
2877.03932258065
2847.242
2831.36296774194
2812.48323333333
2774.32235483871
2749.05141935484
2722.95625806452
2703.01958064516
2702.64261290323
2716.56961290323
2732.55590322581
2740.59241935484
2720.79203225806
2706.82335483871
2720.96364516129
2732.11406451613
2716.85325806452
2702.48506451613
2692.26106451613
2681.43925806452
2693.1206875
2719.58753125
2722.330125
2695.86153125
2675.484
2664.56009375
2649.3909375
2644.2646875
2651.00521875
2654.028875
2650.08125
2645.0096969697
2660.67748484848
2668.33021212121
2659.04263636364
2650.39378787879
2617.39071875
2609.77645454545
2654.9336969697
2685.31318181818
2666.12775757576
2658.43936363636
2688.12509090909
2694.478
2667.92545454545
2679.70336363636
2701.95824242424
2692.683
2688.91445714286
2692.90148571429
2683.00851428571
2678.82668571429
2699.64722857143
2725.01862857143
2745.91525714286
2738.04974285714
2754.34702857143
2777.52971428571
2805.56345714286
2868.06320588235
2924.62285294118
2955.90935294118
2979.31902941176
2961.09888235294
2939.84235294118
2972.40902857143
3036.84985714286
3059.97857142857
3060.15197142857
3090.71331428571
3157.62451428571
3178.83005714286
3184.5678
3257.61582857143
3353.01968571429
3433.81333333333
3505.79619444444
3601.77472972973
3684.52483783784
3787.33632432432
3875.33505405405
3966.195
4034.71391891892
4094.55362162162
4148.36340540541
4168.6397027027
4191.6345945946
4226.45089189189
4205.22427027027
4161.53145945946
4155.74143243243
4115.75854054054
4045.81664864865
3950.40213513514
3837.89508108108
3747.712
3687.49802702703
3551.34986486486
3461.45516216216
3438.19580555556
3372.68266666667
3290.78922222222
3234.81177777778
3163.556
3109.13513888889
3087.19144444444
3034.42541666667
2969.76851428571
2942.61248571429
2927.2474
2925.59685714286
2895.97575
2860.37858333333
2839.62352777778
2825.98527777778
2832.79725
2832.65248571429
2797.33734285714
2812.80565714286
2839.02668571429
2797.72651428571
2720.65597142857
2686.27125714286
2692.51971428571
2690.84397142857
2691.64237142857
2692.63814285714
2655.14935294118
2624.98558823529
2614.87772727273
2615.08693939394
2635.26396969697
2649.13324242424
2660.90287878788
2673.39718181818
2629.85890909091
2619.59221212121
2673.41957575758
2699.67636363636
2671.97451515152
2650.58724242424
2678.1923125
2686.63367741935
2670.82761290323
2659.79061290323
2662.38151612903
2677.3425483871
2695.91577419355
2713.96938709677
2729.45464516129
2737.31076666667
2739.0223
2770.17466666667
2794.08216666667
2751.02263333333
2707.14231034483
2729.94366666667
2796.2038
2839.26996666667
2846.56356666667
2855.74066666667
2862.8049
2824.96673333333
2803.0278
2821.6945
2849.1148
2855.77416666667
2870.2503
2890.3409
2910.39658064516
2915.97026666667
2898.7182
2909.64736666667
2952.14736666667
2995.87666666667
3015.61326666667
3007.9785
3000.49117241379
3042.635
3104.626
3117.01675862069
3131.02883333333
3175.18626666667
3203.81513333333
3178.22986666667
3175.62820689655
3225.37724137931
3256.63234482759
3253.83755172414
3281.29335714286
3321.19360714286
3357.02464285714
3413.86267857143
3424.23664285714
3390.12567857143
3426.20628571429
3489.18014285714
3515.51271428571
3524.65496428571
3587.69653571429
3617.79132142857
3618.86103703704
3668.31859259259
3695.79696296296
3730.6022962963
3761.6185
3774.212
3809.35361538462
3946.87032
4042.48658333333
4071.40795833333
4031.03770833333
4003.85243478261
4036.25886956522
4072.44147619048
4082.61171428571
4112.93576190476
4122.33936842105
4133.20457894737
4149.87338888889
4122.6426875
4081.2375
3962.36714285714
3876.89381818182
