# Supplementary material for: Single-cell growth inference of Corynebacterium glutamicum reveals asymptotically linear growth
Source: eLife. 2021 Oct 4;10:e70106. doi: 10.7554/eLife.70106 (PMC8594916; doi:10.7554/eLife.70106)
Supplement: Source data 1. [file elife-70106-data1.zip › MEAN/3.174 Ti003Tf029T.txt]

2832.92192307692
2792.2846
2821.228
2874.04715789474
2885.2078
2890.366
2876.18759090909
2879.68725
2843.126
2860.07396296296
2868.75762962963
2842.57017857143
2831.14032142857
2838.79925
2849.9719
2869.6095483871
2892.87170967742
2919.36542424242
2940.29224242424
2945.50347058824
2932.01
2909.23727777778
2911.47574285714
2921.31947222222
2918.43705555556
2956.50778378378
2978.23156756757
2976.11217948718
2977.96148717949
2980.81194871795
2965.579625
2936.64097560976
2929.62153658537
2933.81904878049
2953.22571428571
2958.82164285714
2933.23521428571
2901.68069047619
2933.1633255814
2946.74697674419
2931.99948837209
2907.50525
2915.30988372093
2975.12963636364
2977.92144444444
2984.85206666667
2944.86993333333
2883.72651111111
2860.71137777778
2870.99773333333
2889.72551111111
2887.39828888889
2868.91535555556
2877.81789130435
2863.90491304348
2854.93067391304
2859.31702173913
2861.01441304348
2868.7352826087
2871.01173913043
2853.6722173913
2844.92623913043
2852.49519148936
2836.88717021277
2808.79023404255
2804.25979166667
2840.37385416667
2853.74106122449
2802.85967346939
2774.78518367347
2778.17030612245
2781.27312244898
2773.66106122449
2761.01097959184
2773.39987755102
2782.83536734694
2766.78602040816
2741.53148979592
2729.34065306122
2744.83493877551
2746.83242857143
2730.46524489796
2715.9293125
2720.99972916667
2713.3405625
2694.7645
2694.49122916667
2705.46960416667
2694.39095833333
2688.220625
2682.15978723404
2678.08459574468
2673.46330434783
2660.2615
2656.30819565217
2663.32169565217
2658.11843478261
2657.05186956522
2649.2118
2644.36166666667
2680.16955555556
2716.68744444444
2696.467
2668.81637777778
2665.85275555556
2677.25355555556
2703.95293333333
2720.02595555556
2710.60062222222
2707.9616
2721.33411111111
2731.92951111111
2721.34931111111
2694.41844444444
2686.31888888889
2701.57975
2706.09306818182
2684.74025
2679.40986363636
2702.38622727273
2714.87079545455
2702.42525581395
2679.27120930233
2668.28176744186
2648.96486046512
2627.42951162791
2599.78
2588.25544186046
2595.25202325581
2592.00197674419
2583.05536363636
2582.73811363636
2570.37820454545
2561.99543181818
2565.05813636364
2549.86129545455
2547.91354545455
2569.54261363636
2570.857
2545.17052272727
2518.78343181818
2513.25272727273
2547.19447727273
2572.02104545455
2573.58070454545
2548.25675
2522.19138636364
2519.11165909091
2512.81445454545
2518.73425
2534.41602272727
2527.82786363636
2517.20656818182
2525.17861363636
2531.78195454545
2528.30965909091
2511.27134090909
2473.80313953488
2464.96588636364
2495.8825
2503.846
2504.32136363636
2524.31590909091
2529.22188636364
2544.61979545455
2567.62215909091
2558.06043181818
2533.28379545455
2534.29413636364
2546.06575
2556.19575
2578.67025
2591.15402272727
2590.16520454545
2580.15168181818
2585.60359090909
2603.79888888889
2615.62435555556
2618.49968888889
2606.40773333333
2598.77663636364
2598.93
2603.63838636364
2653.47748888889
2670.91486363636
2647.42
2643.59364444444
2669.35470454545
2689.62831111111
2686.65511363636
2671.24776744186
2679.78677272727
2693.81577272727
2689.52539534884
2684.44046511628
2675.95295454545
2640.82081395349
2614.65758139535
2617.288
2620.18262790698
2630.93611627907
2663.16855813953
2692.05661904762
2715.38955813953
2712.43476744186
2705.13246511628
2722.36216666667
2875.53207142857
3014.09114285714
2860.29057142857
2725.007
2726.97851219512
2708.04075609756
2693.41809756098
2716.180475
2740.1805
2723.854875
2711.44076923077
2712.31274358974
2703.01412820513
2692.94035897436
2702.16521621622
2683.33662162162
2652.321
2620.90669444444
2622.73262857143
2618.36942857143
2598.37358823529
2580.83875757576
2582.47275
2578.654875
2567.6816
2532.32186666667
2536.4254137931
2597.25276923077
2624.31826923077
2600.756625
2558.95769565217
2509.40704545455
2495.6125
2443.34741176471
2402.82917647059
2453.3354
2468.514
