# Supplementary material for: Single-cell growth inference of Corynebacterium glutamicum reveals asymptotically linear growth
Source: eLife. 2021 Oct 4;10:e70106. doi: 10.7554/eLife.70106 (PMC8594916; doi:10.7554/eLife.70106)
Supplement: Source data 1. [file elife-70106-data1.zip › MEAN/3.367 Ti016Tf026T.txt]

5913.835
5932.4272
6008.44171428571
6050.08586666667
6012.1550625
6075.68173684211
6152.45873684211
6157.13605263158
6177.11004761905
6246.66409090909
6263.907
6257.825375
6221.66256
6262.43453846154
6335.44948148148
6414.60507407407
6473.96742857143
6463.50528571429
6470.05868965517
6507.83926666667
6536.68646666667
6521.81870967742
6493.83661290323
6523.01115625
6550.69481818182
6504.32536363636
6480.72473529412
6450.58211764706
6403.1954
6355.18771428571
6315.82657142857
6297.24425
6248.71180555556
6225.49797297297
6247.1887027027
6308.65827027027
6289.54689473684
6180.80818918919
6149.43175675676
6189.82197368421
6214.87153846154
6182.8812051282
6174.44056410256
6159.8247948718
6111.635875
6104.22534146341
6072.9253902439
6044.14858536585
5982.77870731707
5934.87335714286
5860.87864285714
5825.58364285714
5808.40947619048
5830.80702325581
5779.13739534884
5716.44111627907
5633.29693023256
5519.31695348837
5480.131
5510.2486744186
5499.0396744186
5458.35660465116
5454.18277272727
5406.07220454545
5351.07931818182
5309.45588636364
5264.87958139535
5247.90972727273
5235.08390909091
5275.46372727273
5293.77362222222
5256.06797777778
5158.01322727273
5094.26848888889
5076.66971111111
5060.57784090909
5055.40182222222
5052.99568888889
5019.4665
5020.59041304348
5027.49704347826
5005.57817777778
4971.8407826087
4967.08934782609
4983.86886666667
5048.08817391304
5143.81613043478
5174.06397777778
5164.7066
5147.9417173913
5149.66086956522
5192.43860869565
5269.90495744681
5317.23736956522
5325.02073913043
5351.51025531915
5396.61044680851
5455.21217391304
5574.13161702128
5715.17223404255
5808.42065217391
5881.32678723404
5976.57775
6110.51361702128
6241.67369565217
6350.69336956522
6481.38897826087
6623.67236956522
6777.5319787234
6884.5124893617
6982.71517021277
7183.77980851064
7426.13582978723
7710.48289361702
8053.71234042553
8453.34312765957
8921.45378723404
9431.54108510638
9968.53444680851
10559.776893617
11205.0926595745
11845.9577659574
12366.4774468085
12745.7604468085
13038.6396808511
13314.1876595745
13185.2625625
13051.5293333333
13110.7505208333
13071.3668333333
12991.1209583333
13071.0610217391
12831.4373478261
12422.1924680851
12041.3313829787
11581.1882978723
11057.225
10431.5382553191
9814.72795744681
9235.3872826087
8697.24195652174
8301.5577173913
7907.25865217391
7563.13506666667
7203.83344444444
6905.14233333333
6716.96582222222
6548.86108888889
6363.85191111111
6178.91306666667
5995.48248888889
5879.53827272727
5748.00727272727
5560.73738636364
5391.97911363636
5292.38172093023
5190.19002325581
5081.77453488372
4996.10974418605
4912.16122727273
4832.21206818182
4744.98379069767
4630.39774418605
4541.12372093023
4481.94409302326
4423.0208372093
4372.14409302326
4351.87890697674
4307.382
4242.36795238095
4209.78370731707
4209.10841463415
4199.88392682927
4149.23873170732
4129.34014634146
4130.7542195122
4079.2712195122
4023.51690243902
4013.14831707317
4014.82370731707
4026.20641463415
4031.89587804878
3986.28925
3934.591025
3946.302825
3993.288625
4020.82345
3977.77197435897
3927.45820512821
3948.47179487179
3992.84928205128
4007.69805128205
4037.67005128205
4053.46597297297
4067.34456756757
4082.14072972973
4095.82927027027
4124.93518918919
4152.5777027027
4162.28351351351
4216.82845945946
4249.92352777778
4234.22805555556
4255.147
4301.30197222222
4315.08747222222
4331.66655555556
4350.76136111111
4401.41265714286
4456.24238888889
4522.61883333333
4569.96729411765
4561.90579411765
4535.03908823529
4508.90372727273
4536.80281818182
4601.49246875
4680.84378125
4736.55242424242
4748.62183870968
4788.83032258064
4818.5186875
4832.68641935484
4845.21638709677
4878.2594
4949.48243333333
4994.80980645161
4995.88393333333
5018.06656666667
5074.55637931034
5171.33848275862
5220.50292857143
5289.30989285714
5318.01344444444
5337.01037037037
5412.78559259259
5490.33433333333
5466.60480769231
5441.14103846154
5532.58653846154
5655.33270833333
5731.37939130435
5755.85230434783
5771.74934782609
5781.09469565217
5765.87804761905
5793.36545
5844.94442857143
5893.3324
5946.411
6039.97570588235
6059.72338888889
6097.83675
6145.12035294118
6177.6162
6174.28592307692
6146.03236363636
6119.8917
