# Supplementary material for: Single-cell growth inference of Corynebacterium glutamicum reveals asymptotically linear growth
Source: eLife. 2021 Oct 4;10:e70106. doi: 10.7554/eLife.70106 (PMC8594916; doi:10.7554/eLife.70106)
Supplement: Source data 1. [file elife-70106-data1.zip › MEAN/2.977 Ti053Tf023T.txt]

5440.19375
5498.2263125
5536.58242105263
5604.21978947368
5538.55154545455
5542.33013636364
5611.00032
5685.85416
5709.01907692308
5696.50048148148
5741.13042857143
5742.5524137931
5765.97413333333
5717.882
5636.93735483871
5651.42367741936
5684.22464516129
5730.52840625
5698.97109090909
5695.24303030303
5659.74341176471
5661.12229411765
5645.76147058824
5603.22894117647
5552.50894117647
5544.79497142857
5507.01631428571
5519.44337142857
5498.25422857143
5385.86208571429
5281.56872222222
5302.91286111111
5305.08591666667
5190.49080555556
5097.25569444444
5080.23227777778
5046.21308333333
4990.627
4930.904
4865.94664864865
4770.53873684211
4684.84876315789
4614.53505263158
4556.37363157895
4480.20131578947
4433.72247368421
4405.4987631579
4343.61265789474
4264.96151282051
4227.41538461538
4203.46412820513
4186.12885
4152.718025
4139.45325
4086.29845
4008.206975
3980.53845
3984.77043902439
3926.45429268293
3859.57380487805
3818.45630952381
3782.69507142857
3732.0984047619
3709.00278571429
3688.64876190476
3657.92611904762
3627.46838095238
3614.5595
3593.29721428571
3556.66930952381
3552.67469767442
3543.86906976744
3541.22541860465
3524.35868181818
3502.18675
3464.43063636364
3433.90020454545
3439.49311363636
3449.09411363636
3410.00625
3356.85843181818
3343.65411363636
3362.44277777778
3353.1448
3347.31477777778
3362.20855555556
3345.75202222222
3279.47204444444
3268.17611111111
3294.38026666667
3307.69384444444
3286.37533333333
3275.07411111111
3248.0102
3223.20777777778
3219.38224444444
3223.23795555556
3231.32982222222
3220.87691111111
3199.58524444444
3215.99915555556
3246.36751111111
3253.41751111111
3262.43026666667
3272.70995555556
3250.3912
3228.80528888889
3231.18310869565
3239.70526086957
3227.01658695652
3233.79436170213
3221.00691304348
3217.11515217391
3213.12015217391
3195.78489130435
3164.07
3137.14073913043
3115.83960869565
3089.76515217391
3090.85760869565
3119.33756521739
3111.43130434783
3114.06908510638
3103.97221276596
3091.59910638298
3112.86040425532
3124.98185106383
3098.78580851064
3073.84887234043
3064.11587234043
3060.44334042553
3062.21310638298
3066.66823404255
3088.90625531915
3110.89361702128
3110.37955319149
3079.33736956522
3068.46975555556
3077.15144444444
3098.04722222222
3116.02637777778
3091.13913333333
3059.37037777778
3081.38213333333
3110.26668888889
3106.7688
3108.99911111111
3111.91595454545
3112.60379545455
3120.44527272727
3116.57134883721
3116.83765116279
3111.55941860465
3123.04774418605
3135.07730232558
3130.08425581395
3118.31971428571
3131.02534146341
3145.0256097561
3156.50714634146
3155.03214634146
3168.37514634146
3188.18253658537
3173.91005
3181.073725
3219.13415
3240.86353846154
3221.12005128205
3241.82494871795
3253.06638461538
3223.01376923077
3229.85956410256
3264.29452631579
3264.94591891892
3304.45183783784
3347.22186486486
3344.53664864865
3328.04416216216
3356.17236111111
3388.27338888889
3407.42222222222
3452.97083333333
3524.24727777778
3564.683
3551.17008571429
3530.47879411765
3573.93897058824
3603.44008823529
3617.14347058824
3645.926
3697.53760606061
3722.48415625
3748.9580625
3756.631125
3768.46528125
3789.22034375
3836.79009677419
3892.97625806452
3904.01241935484
3893.94646666667
3953.40565517241
4033.84751724138
4086.84924137931
4111.69106896552
4157.51460714286
4233.692
4281.64211111111
4338.92385185185
4404.5282962963
4413.08484615385
4429.21424
4459.19279166667
4551.582
4590.34173913043
4599.81513043478
4640.519
4719.33540909091
4773.35814285714
4794.0502
4818.02715789474
4873.71372222222
4937.75070588235
4959.6556875
4953.91766666667
4890.81484615385
4899.83609090909
4964.568875
4906.46275
5095.783
