# Supplementary material for: Single-cell growth inference of Corynebacterium glutamicum reveals asymptotically linear growth
Source: eLife. 2021 Oct 4;10:e70106. doi: 10.7554/eLife.70106 (PMC8594916; doi:10.7554/eLife.70106)
Supplement: Source data 1. [file elife-70106-data1.zip › MEAN/2.647 Ti002Tf014T.txt]

3270.588
3021.55516666667
3070.21377777778
3172.688
3252.51038461538
3364.5534
3447.49982352941
3578.833
3725.2369
3824.84471428571
3930.05509090909
4108.34477272727
4190.29556521739
4221.80525
4308.97288461538
4459.24633333333
4535.6175
4625.4814137931
4678.43046666667
4719.11919354839
4842.2894375
4979.79959375
5128.077625
5142.38315151515
5149.96414705882
5244.55182352941
5331.45547058824
5372.42058823529
5369.35071428571
5360.43494444444
5389.46022222222
5388.28444444444
5324.404
5326.42264864865
5321.74213513513
5236.99205263158
5211.836
5185.21976315789
5114.625
5083.88075
5093.118325
5068.2949
5033.869975
4963.36795121951
4954.28643902439
4938.94709756098
4937.98797560976
4946.45454761905
4959.44407142857
4927.02980952381
4903.47754761905
4922.29847619048
4952.34080952381
4899.49216666667
4758.71927906977
4733.64258139535
4745.38830232558
4695.36713636364
4658.37231818182
4645.37920454545
4629.88897727273
4581.12118181818
4556.46965909091
4550.89386363636
4494.32445454545
4402.49282222222
4359.6734
4351.23137777778
4301.91766666667
4244.22557777778
4207.07137777778
4168.51568888889
4152.49757777778
4142.03044444444
4066.816
4010.47610869565
3992.28610869565
3964.8845
3938.34060869565
3907.47739130435
3875.34940425532
3856.43563829787
3811.89417021277
3783.81380851064
3761.52459574468
3729.68727659574
3706.73442553191
3675.32641666667
3628.18108333333
3594.07289583333
3588.55379166667
3568.79370833333
3540.6138125
3515.84945833333
3504.61216666667
3513.06527083333
3479.6461875
3434.8089375
3426.79025
3397.541875
3357.42414285714
3351.57446
3365.9721
3364.96652
3319.44354
3283.94382
3290.3806
3300.59192
3284.1418
3257.95414
3246.89142
3236.08106
3213.6225
3218.24484
3233.6613
3239.66226
3246.66676
3252.74674509804
3258.53519607843
3243.68590196078
3222.00276470588
3186.54609803922
3175.72688235294
3210.53176470588
3229.15807843137
3212.0657254902
3202.63125490196
3191.60331372549
3177.01492156863
3190.55647058824
3220.20850980392
3237.78955769231
3259.1761372549
3257.87911764706
3215.17639215686
3180.09935294118
3174.56721568627
3197.7132745098
3248.03284313725
3268.2142745098
3260.56080769231
3273.62140384615
3276.59613461538
3290.16734615385
3312.22140384615
3314.96434615385
3302.10084313725
3319.72643137255
3369.87609803922
3395.75956862745
3393.04092156863
3398.21492156863
3408.26921568627
3414.1032745098
3437.36302
3466.78766
3484.54024
3507.6595
3526.89314285714
3547.01969387755
3569.75459574468
3586.95665957447
3633.0190212766
3679.8035106383
3698.11317021277
3752.4040212766
3809.59319565217
3874.45548888889
3886.56181818182
3926.45136363636
3990.26411363636
4031.15831818182
4073.55059090909
4144.25676190476
4158.78983333333
4151.29756097561
4203.15958536585
4230.02212195122
4229.83992682927
4237.66787179487
4250.7268974359
4290.63115384615
4328.87652631579
4354.90868421053
4339.864
4397.49408333333
4379.47794285714
4362.55977142857
4368.39308823529
4349.31863636364
4225.3808125
4144.05625806452
4098.43337931035
4044.06965517241
3995.25396551724
3926.93592592593
3863.38395833333
3872.5135
3791.38366666667
3691.3522
3546.63488888889
3530.9845
3397.23925
