# Supplementary material for: Single-cell growth inference of Corynebacterium glutamicum reveals asymptotically linear growth
Source: eLife. 2021 Oct 4;10:e70106. doi: 10.7554/eLife.70106 (PMC8594916; doi:10.7554/eLife.70106)
Supplement: Source data 1. [file elife-70106-data1.zip › MEAN/3.151 Ti011Tf023T.txt]

4925.646375
4997.85722222222
5084.70815789474
5062.70304545455
5063.80969565217
5119.138
5165.76376923077
5177.07655555556
5081.48948148148
5056.04392592593
5081.9515862069
5057.95593103448
5072.6891
5086.164
5030.504125
5004.10121212121
5019.38076470588
5037.52773529412
5077.57817647059
5095.36061111111
5069.26808333333
5011.21286111111
4958.29691666667
4955.65552631579
4956.42923684211
4948.34236842105
4940.18744736842
4931.22339473684
4854.06331578947
4810.98082051282
4786.48366666667
4755.13256410256
4716.952625
4719.377525
4709.95412195122
4640.05097560976
4569.61012195122
4525.2656097561
4486.46757142857
4443.05297619048
4366.4539047619
4309.81854761905
4285.57811627907
4244.74365909091
4186.8305
4137.63406818182
4089.46768181818
4054.30275555556
4032.29533333333
3998.01546666667
3925.16333333333
3873.04846666667
3869.32115555556
3845.9125
3797.4259787234
3770.43625531915
3750.3464893617
3718.79031914894
3676.32044680851
3640.21817021277
3595.93955319149
3551.30491489362
3534.95616666667
3524.88720833333
3516.80677083333
3509.95818367347
3477.72934693878
3432.301
3438.87730612245
3454.08296
3413.39568
3350.8806
3344.55894
3379.5235
3384.22962
3368.98538
3356.55414
3335.4615
3327.65394
3339.88198
3327.23784
3299.09347058824
3297.22988461538
3296.03630769231
3265.61140384615
3253.40567307692
3265.89015384615
3289.35440384615
3301.83425
3265.84901923077
3259.26328846154
3250.35836538462
3244.80956862745
3250.90529411765
3258.87794117647
3281.02943137255
3314.5922745098
3316.89260784314
3299.70866666667
3286.05474509804
3296.22764705882
3334.98370588235
3349.25303921569
3334.4398627451
3347.79405882353
3397.78390384615
3456.01642307692
3472.49728846154
3484.13921153846
3566.61309615385
3617.62192156863
3645.0137254902
3702.26205882353
3767.89617647059
3802.08090196078
3819.86892156863
3881.44274509804
3962.9085
3982.52156
3979.30192
3965.32154
3966.51456
3988.64976
3986.6703
3959.36944
3942.84914285714
3904.84997959184
3871.03892
3813.10318
3707.25582
3626.54892
3581.4642
3567.64624
3543.62968
3498.87116
3467.51342
3433.97218
3380.61326
3352.89972
3350.53808
3344.68858
3318.65497959184
3293.29016326531
3290.5308125
3304.05495833333
3315.878
3312.15372916667
3290.38141666667
3275.61039583333
3289.38452083333
3294.89302083333
3295.9583125
3276.67910416667
3276.37460416667
3302.44091666667
3319.16339583333
3308.55652083333
3309.59368085106
3334.00512765957
3329.41617391304
3303.30597826087
3316.1832173913
3334.31152173913
3316.16623913043
3312.59906521739
3336.74575555556
3352.8504
3349.97502222222
3330.48835555556
3329.06922222222
3346.62886666667
3355.40515909091
3374.20165909091
3394.439
3397.76822727273
3384.75731818182
3393.221
3418.80295348837
3418.07653488372
3412.24754761905
3436.62488095238
3468.80071428571
3468.89026190476
3446.05304878049
3466.68812195122
3509.14734146341
3495.00141463415
3469.02112195122
3467.97068292683
3488.22415
3507.34035
3538.693525
3597.01594871795
3680.81261538462
3742.90738461538
3764.02553846154
3779.81487179487
3786.56038461538
3787.71376923077
3798.02013157895
3818.00323684211
3882.57718918919
3951.4767027027
3986.98154054054
4009.14105405405
4043.13572222222
4079.10075
4120.47286111111
4175.22016666667
4206.69011111111
4235.22622222222
4269.61768571429
4270.23838235294
4301.081
4375.44514705882
4435.96335294118
4446.47191176471
4431.39878787879
4428.12421875
4470.74190625
4555.3255
4591.4913125
4564.88980645161
4537.4544
4496.17555172414
4497.6475862069
4550.89944444444
4597.41111111111
4576.7012962963
4615.87422222222
4679.95416
4714.97784
4718.57966666667
4690.79436363636
4695.74340909091
4642.02636842105
4582.69610526316
4576.33825
4608.3591875
4575.08625
4584.96371428571
4596.15128571429
4569.181
