# Supplementary material for: Single-cell growth inference of Corynebacterium glutamicum reveals asymptotically linear growth
Source: eLife. 2021 Oct 4;10:e70106. doi: 10.7554/eLife.70106 (PMC8594916; doi:10.7554/eLife.70106)
Supplement: Source data 1. [file elife-70106-data1.zip › MEAN/2.478 Ti007Tf013T.txt]

4190.816
4427.631
4626.889
4788.48507692308
4870.42805263158
4943.80710526316
5100.50213636364
5242.15940909091
5248.84708333333
5197.57764
5191.42248148148
5233.12335714286
5207.91589655172
5165.65424137931
5096.88776666667
5000.2415
4913.77473333333
4861.39890625
4829.380375
4762.64759375
4624.21863636364
4525.25281818182
4515.73052941177
4468.85291176471
4389.44977142857
4321.48208571429
4266.33205714286
4221.43537142857
4215.24852777778
4117.80497222222
4019.65375
3922.00841666667
3931.89923684211
3908.92602631579
3884.15031578947
3864.67547368421
3883.7261025641
3826.53835897436
3790.11635897436
3656.84074358974
3517.152
3443.76533333333
3426.538425
3396.2406
3365.407
3297.9566
3243.38415
3215.06265853659
3219.1199047619
3204.26561904762
3184.21676190476
3131.97983333333
3077.36471428571
3052.06538095238
3041.60019047619
3042.10985714286
3038.05711904762
3029.49885714286
3008.75166666667
2939.87873809524
2906.11788372093
2886.94409302326
2839.84944186047
2823.94993023256
2858.64738095238
2894.34038095238
2905.29864285714
2883.71766666667
2847.24761904762
2833.67028571429
2830.3669047619
2815.26734146341
2823.07743902439
2824.54902439024
2797.38812195122
2807.72582926829
2855.2216097561
2879.05126829268
2872.86373170732
2865.4183902439
2861.77353658537
2868.36917073171
2872.05187804878
2871.16595121951
2854.76904878049
2825.150775
2837.496
2887.379175
2916.344625
2925.88515
2940.604475
2954.8311
2973.807
3013.85358536585
3050.0886097561
3028.62746341463
2997.18936585366
3015.7436097561
3032.53665853659
3023.13934146341
3064.3543902439
3107.97268292683
3108.49212195122
3092.91882926829
3099.51251219512
3117.07568292683
3126.16380487805
3135.80304878049
3152.21612195122
3166.64524390244
3182.11782926829
3212.91880952381
3237.77364285714
3242.19926190476
3247.81843902439
3279.87951219512
3299.86982926829
3307.67385365854
3318.53292682927
3320.44351219512
3327.34041463415
3308.52738095238
3295.37897619048
3322.1544047619
3326.80052380952
3312.83973809524
3335.18088095238
3362.68716666667
3373.3355952381
3384.10802380952
3381.93438095238
3380.5514047619
3390.35519047619
3390.27142857143
3405.29388095238
3434.16076190476
3439.62278571429
3437.6809047619
3436.6894047619
3439.30271428571
3488.12183333333
3550.67721428571
3543.4755952381
3492.45078571429
3487.206
3516.10211904762
3507.64642857143
3503.88128571429
3541.37714285714
3569.3035952381
3572.88246341463
3591.74229268293
3613.88370731707
3606.94643902439
3597.59458536585
3602.79102439024
3608.69519512195
3606.43912195122
3616.93707692308
3643.93828205128
3690.35217948718
3726.63535897436
3721.75443589744
3725.69265789474
3739.18665789474
3737.731
3683.41689473684
3662.43267567568
3714.37627027027
3779.14969444444
3797.76369444444
3795.52555555556
3771.48994285714
3703.97485714286
3723.40203030303
3746.18490909091
3764.927375
3769.8190625
3831.88123333333
3841.08863333333
3847.12944827586
3863.71662962963
3856.51346153846
3873.55592
3871.45783333333
3860.10947826087
3868.61975
3747.2732
3626.53452941176
3531.25811764706
3536.71875
