# Supplementary material for: Single-cell growth inference of Corynebacterium glutamicum reveals asymptotically linear growth
Source: eLife. 2021 Oct 4;10:e70106. doi: 10.7554/eLife.70106 (PMC8594916; doi:10.7554/eLife.70106)
Supplement: Source data 1. [file elife-70106-data1.zip › MEAN/3.646 Ti040Tf025T.txt]

2886.892
2822.38233333333
2939.898
3003.55522222222
3057.10691666667
3077.41152941176
3169.38157894737
3276.35565
3253.58554545455
3185.02945833333
3210.51666666667
3259.74475
3260.33976923077
3295.90142307692
3307.10840740741
3303.88635714286
3290.49785714286
3251.00916666667
3247.4332
3254.67896774194
3269.77738709677
3290.02293548387
3261.7390625
3261.73659375
3241.05448484848
3199.98681818182
3188.91847058824
3202.53894117647
3207.65034285714
3215.65225714286
3181.28186111111
3143.69916666667
3089.91511111111
3087.42697222222
3089.48655555556
3067.73032432432
3049.41308108108
3027.85134210526
3034.20083783784
3024.78878378378
3011.34867567568
2986.73226315789
2980.22728947368
2951.08794736842
2896.19207692308
2856.22128205128
2848.90171794872
2853.65878947368
2840.74097368421
2824.92820512821
2809.66715384615
2805.56412820513
2813.08669230769
2821.17851282051
2826.02925641026
2809.67863414634
2783.92045
2743.448625
2725.92317948718
2738.78487179487
2733.26946153846
2719.941325
2698.56795
2666.62246341463
2671.759325
2671.702475
2635.49209756098
2634.527275
2618.66158536585
2615.93390243902
2606.69863414634
2597.678825
2597.3267
2603.1592
2606.027525
2596.439075
2582.901525
2610.317425
2622.02743902439
2575.59363414634
2556.59897560976
2563.7433902439
2537.79775
2528.9876
2539.205475
2530.65305
2516.332775
2506.824275
2507.740425
2497.04495
2479.418425
2473.176325
2485.174575
2491.92145
2496.98125
2490.98605
2486.868525
2495.620575
2498.826575
2498.6566
2492.595475
2483.384225
2505.649075
2518.025125
2490.717925
2484.785725
2501.143025
2523.103875
2533.082925
2526.8698
2502.25875
2503.959075
2528.92909756098
2537.68190243902
2531.43380487805
2527.43556097561
2544.68711904762
2585.89142857143
2627.82638095238
2646.13002380952
2669.71678571429
2703.49457142857
2716.39907142857
2724.17980952381
2749.98930952381
2765.54466666667
2770.31936585366
2808.08619512195
2850.4207804878
2835.43646341463
2833.866
2853.26558536585
2910.3516744186
2948.08448837209
2954.50379069767
2946.8361627907
2936.13672093023
2965.41965116279
3053.03902325581
3128.85530232558
3185.72578571429
3283.52447619048
3427.34280952381
3558.18864285714
3670.35854761905
3767.53954761905
3869.24547619048
3973.98273809524
4051.9499047619
4096.38755813954
4108.86834883721
4093.10736363636
4091.69865909091
4104.69713636364
4101.97622727273
4011.25531818182
3880.9
3774.95554545455
3709.75379545455
3630.67735555556
3527.89253333333
3439.48022222222
3361.63057777778
3264.752
3176.93955555556
3110.0802
3046.18668888889
3004.77691111111
2958.9394
2908.62093333333
2868.1452
2836.799
2827.69706666667
2813.62564444444
2759.07822222222
2696.36437777778
2648.75306666667
2617.31133333333
2589.68384444444
2555.67322222222
2528.23888888889
2507.3334
2507.69804444444
2534.50028888889
2550.7128
2547.99377777778
2540.87055555556
2522.99533333333
2495.28655555556
2482.44093333333
2498.10490909091
2489.0945
2447.69711363636
2434.7802
2453.51551111111
2465.75217777778
2498.5524
2521.37020454545
2519.54879545455
2505.86226666667
2516.31344444444
2527.44477272727
2518.18775
2499.95893023256
2496.30151162791
2497.17060465116
2515.74906976744
2541.20657142857
2558.43738095238
2542.986
2537.471
2572.19975609756
2591.03724390244
2585.51752380952
2592.06251219512
2618.77756097561
2620.8354047619
2609.2223902439
2630.20295121951
2651.30334146341
2635.0436
2652.798925
2702.83919512195
2718.377425
2714.768075
2729.78605
2752.53102564103
2757.4429
2757.75075
2788.13982051282
2802.16531578947
2788.70086842105
2800.71552631579
2825.496
2858.00534210526
2874.92697297297
2893.34694594595
2901.75491666667
2924.78969444444
2935.836
2930.38111111111
2929.41013888889
2959.278
2978.93802777778
2983.29777777778
3008.86554285714
3010.80152941176
3029.70847058824
3060.43244117647
3032.22051515151
3034.39809090909
3044.56657575758
3042.6819375
3041.81658064516
3067.45632258065
3065.59538709677
3053.32077419355
3059.70080645161
3080.3177
3090.12562068966
3096.18731034483
3103.02679310345
3140.33328571429
3159.01692592593
3173.24755555556
3220.11607692308
3261.13324
3254.54208
3237.9635
3280.67775
3311.52647826087
3346.09730434783
3388.99786363636
3397.80277272727
3391.61025
3396.35615
3391.26066666667
3402.49483333333
3409.63546666667
3377.53826666667
