# Supplementary material for: Single-cell growth inference of Corynebacterium glutamicum reveals asymptotically linear growth
Source: eLife. 2021 Oct 4;10:e70106. doi: 10.7554/eLife.70106 (PMC8594916; doi:10.7554/eLife.70106)
Supplement: Source data 1. [file elife-70106-data1.zip › MEAN/3.960 Ti028Tf023T.txt]

5163.262
5071.21328571429
5167.09608333333
5232.00864285714
5258.03978571429
5351.62788888889
5495.11
5572.01726315789
5648.59254545454
5694.42672727273
5699.65128
5772.66068
5857.94884615385
5896.83055555556
5840.67755555556
5766.80585714286
5718.856
5696.56813333333
5681.78338709677
5682.1466
5702.46587096774
5692.43596875
5643.09003125
5586.55472727273
5583.38517647059
5577.62693939394
5522.78345714286
5468.74123529412
5437.41191176471
5437.97991666667
5424.91494444444
5349.49683333333
5281.28410810811
5257.97872222222
5219.51035135135
5185.04955263158
5142.95778378378
5090.71489473684
5064.13139473684
5050.26675675676
4968.58878947368
4876.08656410256
4843.20102631579
4826.50325641026
4811.43557894737
4770.76405263158
4707.29874358974
4663.21442105263
4602.41784210526
4528.51351282051
4497.21221052632
4500.62384615385
4446.1517
4403.91912820513
4377.6203
4330.19325641026
4312.88912820513
4281.89233333333
4201.33376923077
4125.95115384615
4069.9544
4035.44320512821
4036.75797435897
4029.80120512821
3983.94494871795
3903.85956410256
3843.17
3837.73930769231
3837.96212820513
3807.90423076923
3769.96005128205
3755.27694871795
3758.2334
3737.858125
3708.065275
3677.1315
3662.3313
3654.900075
3621.9452
3581.569925
3547.720925
3499.314225
3462.9102
3436.62975
3392.181875
3352.33755
3338.275475
3350.392075
3363.6621
3338.31955
3295.0149
3277.6926
3246.49871794872
3189.95920512821
3152.06968421053
3176.79252631579
3199.06281578947
3170.14147368421
3134.95844736842
3253.31273684211
3430.40392105263
3324.6902051282
3106.78497435897
3066.57846153846
3099.955075
3096.11445
3084.147
3081.2944
3078.6431
3085.653325
3092.942
3110.0561
3124.535725
3123.580425
3128.778825
3148.694425
3154.829975
3169.28525
3193.029225
3193.769725
3187.784775
3199.43248780488
3205.13356097561
3198.49587804878
3179.98290243902
3160.18019512195
3168.71436585366
3200.32975609756
3243.90770731707
3277.6993902439
3310.50112195122
3371.84878048781
3440.05043902439
3497.72276190476
3566.82671428571
3627.83933333333
3633.97588095238
3647.54257142857
3702.87290697674
3765.72718604651
3808.19311627907
3840.05837209302
3868.96139534884
3915.57018604651
3967.04511627907
3993.36544186047
4047.10493023256
4129.38960465116
4246.23390697674
4426.43197674419
4627.13761363636
4828.34868181818
5052.95861363636
5326.61706818182
5598.25581818182
5881.02963636364
6204.86743181818
6443.298
6688.26953333333
6917.35868888889
7076.59008888889
7134.37288888889
7130.34606666667
7088.49597777778
7030.42333333333
6865.73195652174
6669.64017391304
6431.16015217391
6206.16969565217
5965.87110638298
5727.65872340426
5456.08568085106
5201.86417021277
4995.48863829787
4792.42431914894
4623.79185106383
4505.75574468085
4361.3944893617
4225.88102083333
4151.91964583333
4095.08304166667
3991.17910416667
3874.30504166667
3787.88179166667
3718.666875
3688.34633333333
3661.39597916667
3604.25691666667
3522.58470833333
3448.46010416667
3414.89978
3399.30748
3385.41486
3359.35228
3317.83506
3343.74994
3322.99582352941
3320.9239
3315.08296
3284.6791372549
3280.59208163265
3308.90057142857
3337.32118
3339.18742
3334.56489795918
3345.8402
3361.95029411765
3381.65638
3387.54174
3372.39476470588
3381.85342857143
3392.54789795918
3399.90172
3427.0332
3436.26826
3418.24932
3437.93171428571
3473.62626530612
3492.40036734694
3516.55826530612
3552.92106
3563.5164
3557.97972
3569.5896
3598.25712244898
3599.22367346939
3584.93208163265
3623.41369387755
3682.12336
3715.324
3751.05218
3776.54994
3808.63348
3841.68493877551
3849.67655102041
3863.02391836735
3873.03232653061
3910.724
3977.93258333333
4017.06327083333
4025.6193125
4037.31310416667
4048.08795744681
4062.4594893617
4086.85891489362
4119.13255319149
4136.19319148936
4130.8295106383
4200.05929787234
4247.81861702128
4221.50214893617
4207.45853191489
4251.31219148936
4301.88858695652
4304.67819565217
4330.63017391304
4318.66417391304
4337.6272173913
4397.67702173913
4441.44836956522
4443.55004347826
4446.51834090909
4452.28959090909
4481.81546666667
4528.13242222222
4553.54834090909
4576.03809090909
4582.16986363636
4598.87345454545
4617.69479069767
4658.21388372093
4724.06254761905
4743.02728571429
4750.45176190476
4788.06116666667
4801.13814285714
4796.535
4829.5697804878
4875.001225
4857.1049
4826.905125
4819.76651282051
4830.01358974359
4897.01656756757
4929.58481081081
4922.76847222222
4885.42313888889
4861.04105714286
4900.7615
4884.97875
4837.50053125
4822.6504516129
4821.61586666667
4754.1645862069
4740.44893103448
4803.78392592593
4774.6892962963
4709.48828
4623.400125
4487.167875
4392.27376190476
4232.38525
4090.0911
4027.90735294118
