# Supplementary material for: Single-cell growth inference of Corynebacterium glutamicum reveals asymptotically linear growth
Source: eLife. 2021 Oct 4;10:e70106. doi: 10.7554/eLife.70106 (PMC8594916; doi:10.7554/eLife.70106)
Supplement: Source data 1. [file elife-70106-data1.zip › MEAN/2.293 Ti002Tf019T.txt]

3054.58491666667
3060.5285
3119.70335294118
3267.27458823529
3285.61125
3274.17580952381
3332.76227272727
3420.32239130435
3493.05225
3544.51864
3549.92551851852
3705.26833333333
3737.66879310345
3788.71975862069
3807.81916666667
3867.75853333333
3859.83696875
3873.708
3897.40140625
3885.68914705882
3942.10111764706
3971.81682352941
3944.09044117647
3919.1396
3951.05597142857
3934.09622222222
3912.04008108108
3937.09391891892
3944.20286486486
3898.65626315789
3866.72323684211
3831.14431578947
3799.42736842105
3771.06692307692
3766.32612820513
3794.20348717949
3823.79620512821
3790.505775
3782.514775
3792.73675
3772.9069
3738.786975
3708.43941463415
3715.985025
3711.783925
3702.31504878049
3672.27887804878
3623.12726829268
3559.43043902439
3512.83878571429
3498.21961904762
3485.37942857143
3455.99104651163
3424.3358372093
3414.1578372093
3439.4671627907
3429.97460465116
3380.35913953488
3343.24381395349
3355.57330232558
3356.45709302326
3302.00344186047
3254.75204545455
3222.18297727273
3225.39661363636
3220.73936363636
3190.99440909091
3141.07813636364
3111.93497727273
3113.63440909091
3098.82668888889
3069.56075555556
3061.60524444444
3043.3402173913
3016.71463043478
3020.45015217391
3038.62386956522
3020.16119565217
2986.18234782609
2971.68373913043
2953.75093617021
2935.97782978723
2910.817
2893.24631914894
2898.34734042553
2910.45463829787
2916.07165957447
2886.90523404255
2852.808
2862.22706382979
2887.6634893617
2881.21906382979
2840.02242553191
2779.62021276596
2746.47576595745
2776.8380212766
2798.16319148936
2772.60704255319
2751.22640425532
2738.75080851064
2736.06978723404
2738.21625531915
2740.12206382979
2714.53465957447
2682.88082978723
2701.17744680851
2742.82553191489
2768.71093617021
2768.32127659574
2750.10140425532
2737.19023404255
2738.64923404255
2735.6189787234
2737.81976595745
2756.86312765957
2789.65563829787
2803.79465957447
2768.954
2747.62138297872
2767.44638297872
2782.35727659574
2817.04357446808
2864.24993617021
2867.73882978723
2855.0975
2870.55936956522
2867.23293478261
2854.79054347826
2870.87545652174
2875.33254347826
2882.6977173913
2922.15108695652
2933.02297826087
2916.12697777778
2924.11338636364
2958.61681818182
2983.17352272727
3005.29538636364
3033.31002325581
3065.54125581395
3090.85051162791
3119.34969767442
3165.86514285714
3256.55892857143
3317.44929268293
3325.77265
3365.199625
3433.45912820513
3509.35344736842
3540.1872972973
3586.39305405405
3603.82488888889
3660.24771428571
3750.92045714286
3836.49193939394
3875.52584848485
3861.07203225806
3915.77193548387
3929.43655172414
3954.51096551724
3955.35544444444
4041.17024
4080.085375
4129.65175
4131.83368181818
4182.0736
4075.927
4049.76266666667
4003.50135294118
4050.5846
4075.91741666667
4103.02541666667
4143.501
3949.22625
3608.711
