# Supplementary material for: Single-cell growth inference of Corynebacterium glutamicum reveals asymptotically linear growth
Source: eLife. 2021 Oct 4;10:e70106. doi: 10.7554/eLife.70106 (PMC8594916; doi:10.7554/eLife.70106)
Supplement: Source data 1. [file elife-70106-data1.zip › MEAN/2.425 Ti010Tf015T.txt]

2777.597
2802.48955555556
2878.05323076923
3007.3296875
3099.69310526316
3137.15809090909
3233.44090909091
3318.83056521739
3330.17496
3380.66068
3389.24866666667
3443.21448148148
3469.64475862069
3543.91217241379
3582.78976666667
3603.78806451613
3649.20216129032
3696.25578125
3722.13603030303
3728.28402941176
3793.96979411765
3793.81894285714
3750.74785714286
3701.18877777778
3719.88652777778
3712.92097297297
3672.31648648649
3616.32965789474
3598.20586842105
3610.05573684211
3584.3076
3529.08376923077
3438.69407692308
3364.33768292683
3340.975
3300.88246341463
3243.45985714286
3212.31735714286
3185.58583333333
3155.42318604651
3134.18247619048
3091.49573809524
3077.20544186047
3063.46579545455
3013.20302272727
2988.64871111111
2991.18182222222
2961.57231111111
2922.31065217391
2907.5682173913
2880.66333333333
2894.362
2905.49958695652
2871.40745652174
2851.10041304348
2853.34004347826
2821.01210869565
2786.92982608696
2775.35276086957
2732.43304347826
2679.42276086957
2667.55168085106
2698.64853191489
2698.31476595745
2670.61129787234
2640.85285106383
2617.24053191489
2618.04657446809
2615.85555319149
2621.1829787234
2603.47266666667
2601.255625
2602.76685416667
2587.26370833333
2564.74675
2555.72302083333
2557.07629166667
2546.4511875
2524.721875
2510.62070833333
2513.56652083333
2524.75272916667
2516.09639583333
2493.35658333333
2479.84514583333
2471.34389583333
2473.17146808511
2482.81806382979
2498.79845833333
2488.7774375
2486.9335625
2479.34845652174
2484.2679787234
2483.76110638298
2459.05221276596
2444.03874468085
2456.06644680851
2472.81642553191
2474.74121276596
2495.429
2540.22587234043
2541.10019565217
2501.24989130435
2484.31239130435
2508.56073333333
2546.26075555556
2638.17655555556
2786.99997777778
2781.3088
2631.27413333333
2570.32211111111
2551.51740909091
2592.24986363636
2606.53634090909
2612.99325
2623.04758139535
2603.93779069767
2595.90754545455
2621.40540909091
2643.10247727273
2661.37081818182
2682.87327272727
2686.87947727273
2679.40188636364
2695.71609090909
2745.92713953488
2791.42434883721
2842.87454761905
2882.07426190476
2883.70866666667
2871.93847619048
2926.2014047619
2930.57121428571
2921.4724047619
2918.85280952381
2912.61645238095
2938.76269047619
2997.05092857143
3031.03526190476
3030.05266666667
3072.61658536585
3142.19729268293
3191.88280487805
3233.46309756098
3229.80634146341
3210.01195121951
3259.87043902439
3343.04795
3369.83145
3386.313625
3435.1903
3511.12146153846
3519.08384615385
3568.34768421053
3588.428
3583.49692105263
3564.64692105263
3560.08676315789
3587.60034210526
3631.12202631579
3687.96018918919
3687.59421621622
3694.09322222222
3637.43883333333
3610.26402857143
3603.27597142857
3639.28026470588
3623.22491176471
3588.95467647059
3558.89360606061
3527.87142424242
3515.037
3505.69061290323
3500.9277
3456.82593333333
3375.57955172414
3273.24618518519
3188.40188888889
3189.54376
3150.40936
3057.8498
3019.127
3001.5510952381
2956.688
2873.83584210526
2763.066875
2709.79061538462
