# Supplementary material for: Single-cell growth inference of Corynebacterium glutamicum reveals asymptotically linear growth
Source: eLife. 2021 Oct 4;10:e70106. doi: 10.7554/eLife.70106 (PMC8594916; doi:10.7554/eLife.70106)
Supplement: Source data 1. [file elife-70106-data1.zip › MEAN/2.750 Ti025Tf024T.txt]

5282.257
5001.4812
4829.765375
4888.3351
4799.76575
4827.14626666667
4790.23726666667
4797.9666875
4854.41205555556
4793.72352631579
4740.7819
4669.53714285714
4622.34545454545
4653.88322727273
4718.06586956522
4653.45104166667
4578.84070833333
4504.74864
4447.78415384615
4393.54626923077
4334.81476923077
4323.63625925926
4291.4097037037
4219.71528571429
4141.682
4059.21672413793
3998.77551724138
3993.09482758621
3986.0204137931
3938.02166666667
3904.4964516129
3894.37248387097
3873.09461290323
3853.92967741935
3829.6365483871
3744.86383870968
3676.59128125
3644.63709090909
3602.93515151515
3579.68684848485
3556.20636363636
3540.73924242424
3525.75327272727
3467.10075757576
3414.18014705882
3412.38832352941
3413.47135294118
3385.50617647059
3324.46182352941
3264.97061764706
3269.81158823529
3297.83758823529
3267.52494117647
3212.61277142857
3162.30131428571
3121.98011428571
3120.97169444444
3106.33458333333
3049.28980555556
2982.32072222222
2967.81769444444
2984.24621621622
2995.22324324324
3013.93213513514
2983.73218918919
2934.31097297297
2922.83772972973
2897.69413513514
2872.18059459459
2838.15008108108
2808.5515
2799.02460526316
2800.57768421053
2806.886
2811.53771052632
2783.27678947368
2751.41686842105
2732.17594736842
2717.86348717949
2710.73461538462
2720.93615384615
2711.67597435897
2721.25241025641
2736.783325
2674.30485365854
2627.79212195122
2618.2736097561
2586.26451219512
2578.64
2567.25419512195
2537.62646341463
2531.54697560976
2546.373
2552.85285714286
2569.0625952381
2570.27876190476
2531.08845238095
2492.46085714286
2504.79423809524
2530.90028571429
2518.91078571429
2486.94588095238
2459.00909302326
2434.43286046512
2429.93865909091
2436.1175
2423.86981818182
2422.32897727273
2406.37697727273
2432.26363636364
2471.46659090909
2457.87731818182
2421.26070454545
2415.54661363636
2425.07681818182
2418.01806818182
2396.10354545455
2399.46918181818
2425.36886363636
2396.31209090909
2351.42872727273
2355.63313636364
2367.65763636364
2367.04625
2370.87202272727
2419.47115909091
2428.11234883721
2418.9348372093
2401.41848837209
2416.86141860465
2458.09406976744
2465.6571627907
2454.95123255814
2456.12069767442
2442.60811627907
2416.68858139535
2404.48188372093
2409.12888372093
2433.48774418605
2449.10574418605
2452.77406976744
2471.26076744186
2480.1051627907
2466.90483333333
2469.742
2480.63676190476
2500.55080952381
2513.98765116279
2522.69590697674
2511.93913953488
2480.49769767442
2485.22958139535
2541.39373809524
2564.73579069767
2570.28655813953
2598.10969047619
2607.84248837209
2606.04209302326
2605.25988095238
2605.56102325581
2609.97586046512
2603.37526190476
2621.19181395349
2668.69266666667
2708.59011904762
2706.66375609756
2748.351425
2799.455875
2771.80846153846
2726.63068421053
2738.61781578947
2783.64955263158
2824.37292105263
2852.99332432432
2859.17072972973
2840.93789189189
2840.81563888889
2860.40733333333
2867.68522857143
2907.19042857143
2939.76541176471
2974.80558823529
2994.41203030303
2998.31196875
3032.623875
3071.62151612903
3119.53003225806
3166.94777419355
3236.9105
3287.6595
3315.67706666667
3377.24937931034
3412.76889285714
3491.49539285714
3572.76437037037
3653.82662962963
3708.921
3708.00823076923
3773.76484
3855.82175
3913.89029166667
3984.0835
3989.16068181818
3994.15085714286
4026.82842857143
4037.43936842105
4053.07526315789
4029.79842105263
4026.65772222222
4045.2265
4062.70026666667
4030.55526666667
