# Supplementary material for: Single-cell growth inference of Corynebacterium glutamicum reveals asymptotically linear growth
Source: eLife. 2021 Oct 4;10:e70106. doi: 10.7554/eLife.70106 (PMC8594916; doi:10.7554/eLife.70106)
Supplement: Source data 1. [file elife-70106-data1.zip › MEAN/2.858 Ti005Tf011T.txt]

4376.577
4468.009
4489.4293
4643.56061538462
4794.47066666667
4855.22258823529
4950.92655555556
4974.27604545455
5072.04581818182
5152.91122727273
5124.58891666667
5160.21712
5166.53096153846
5189.50322222222
5223.64735714286
5243.36651724138
5212.57193333333
5260.91543333333
5307.99583333333
5307.74440625
5360.4504375
5396.32171875
5346.09887878788
5318.74873529412
5386.01205882353
5434.03402857143
5456.27545714286
5471.71828571429
5507.92741666667
5512.09254054054
5488.37824324324
5459.37723684211
5450.84633333333
5450.05035897436
5417.6861025641
5349.60215
5322.99985
5356.984675
5386.568825
5363.614825
5280.43626190476
5228.84197619048
5151.33783333333
5080.41966666667
5071.26442857143
5105.72814285714
5119.26792857143
5096.09188095238
5038.54964285714
4946.92264285714
4878.42511627907
4866.21769767442
4857.44611627907
4828.49420930233
4769.16906976744
4714.69848837209
4686.95872093023
4661.54211627907
4624.84279069767
4572.69711627907
4533.15076744186
4516.20274418605
4468.21676744186
4395.07395348837
4328.39678571429
4274.38116666667
4242.50111904762
4239.61297619048
4226.29337209302
4197.903
4141.25490697674
4092.48137209302
4056.5676744186
4036.44241860465
4046.9003255814
4037.45548837209
3997.36402380952
3955.74857142857
3907.38888095238
3874.44414285714
3836.78014285714
3764.63297619048
3730.03721428571
3714.9234047619
3671.39914285714
3672.45335714286
3699.26792857143
3685.36645238095
3628.90311904762
3574.76057142857
3556.87347619048
3546.1025952381
3544.34348837209
3521.43285714286
3497.12517073171
3441.57712195122
3368.70853658537
3309.66109756098
3266.88529268293
3274.33987804878
3299.67592857143
3272.73280952381
3230.99428571429
3214.52523809524
3194.09257142857
3156.2504047619
3131.87266666667
3116.90088095238
3082.54442857143
3064.54235714286
3050.4565952381
3002.22492857143
2969.63376190476
2994.81530952381
2993.55861904762
2988.75445238095
2973.0340952381
2951.50726190476
2932.82957142857
2912.85319047619
2889.56521428571
2881.38516666667
2892.75526190476
2898.18183333333
2901.06961904762
2900.29028571429
2888.14647619048
2869.76892857143
2844.3995952381
2825.79426190476
2820.19973809524
2826.22854761905
2828.46020930233
2844.4845
2861.08761904762
2863.58895238095
2856.6515
2844.28662790698
2824.79169767442
2811.15081395349
2799.93969767442
2801.63493181818
2799.89556818182
2811.72786363636
2822.24386363636
2832.81945454545
2868.58288636364
2878.55452272727
2836.2365
2805.17440909091
2804.50104545455
2795.11425
2796.72059090909
2805.26897674419
2890.8238372093
2934.97088372093
2931.25409090909
2923.33909090909
2922.15609090909
2939.49054545455
2950.14213636364
2954.08584090909
2975.63577272727
2991.65347727273
2998.56522727273
3027.73968181818
3065.15768181818
3079.61693181818
3079.83575
3080.88013636364
3090.44047727273
3118.45965909091
3154.47611363636
3195.68234090909
3236.55077272727
3243.72584090909
3238.80972727273
3259.23486363636
3295.45327272727
3322.51415909091
3328.14675
3363.79372727273
3413.50263636364
3435.89656818182
3460.785
3501.50040909091
3553.13493023256
3622.11313953488
3696.16037209302
3781.1346744186
3854.03320930233
3938.00090697674
4002.64097674419
4094.3191627907
4126.26297619048
4166.03157142857
4209.20864285714
4230.50017073171
4287.7942195122
4341.69170731707
4408.416475
4489.095375
4509.831075
4471.80241025641
4457.28583783784
4531.23486486486
4614.16061111111
4572.00934285714
4458.67997058823
4534.57021212121
4523.27703225806
4567.92796774194
4572.5778
4674.21903448276
4647.91271428571
4690.84184615385
4535.84170833333
4517.07127272727
4429.82361904762
