# Supplementary material for: Single-cell growth inference of Corynebacterium glutamicum reveals asymptotically linear growth
Source: eLife. 2021 Oct 4;10:e70106. doi: 10.7554/eLife.70106 (PMC8594916; doi:10.7554/eLife.70106)
Supplement: Source data 1. [file elife-70106-data1.zip › MEAN/2.440 Ti020Tf030T.txt]

4153.301
4081.64733333333
4200.53366666667
4265.009
4287.46386666667
4350.3489375
4408.2447
4457.5339
4464.91580952381
4431.43413043478
4417.994625
4403.97264
4418.863
4413.5424
4406.03519230769
4415.37485185185
4443.97278571429
4455.08010344828
4426.64775862069
4361.58744827586
4349.2235
4386.83561290323
4388.50819354839
4385.83525806452
4349.54834375
4332.3813030303
4353.51454545455
4396.36436363636
4412.43893939394
4389.21008571429
4338.45068571429
4334.12545714286
4329.7612
4296.3198
4274.33997142857
4277.57583333333
4295.14213888889
4309.09541666667
4258.81747222222
4207.29269444444
4192.51705405405
4163.91626315789
4073.15271052632
3987.9365
3961.57315789474
3954.15647368421
3937.40507894737
3875.63668421053
3803.91339473684
3791.07152631579
3778.58118421053
3734.10758974359
3690.10543589744
3669.6988974359
3634.43451282051
3597.53856410256
3552.00884615385
3508.03728205128
3487.25928205128
3450.26576923077
3392.31371794872
3361.5058
3339.068575
3298.957425
3259.6045
3253.281775
3238.40455
3190.047175
3135.350075
3108.96225
3109.969275
3089.505325
3046.463275
3013.053125
2975.15665
2938.087725
2888.55894871795
2856.13938461538
2837.01338461538
2853.42684615385
2872.185725
2858.98
2839.79373170732
2812.056
2780.00441463415
2764.11017073171
2755.90914634146
2745.74568292683
2731.2653902439
2711.33987804878
2696.79753658537
2689.93829268293
2674.95458536585
2653.51651219512
2635.88436585366
2629.01648780488
2616.99624390244
2621.30095121951
2637.64431707317
2601.0473902439
2551.83135714286
2536.58097619048
2546.67685714286
2564.86371428571
2567.34321428571
2547.49054761905
2518.69883333333
2505.42633333333
2487.83933333333
2462.49026190476
2461.896
2456.73116666667
2434.33088095238
2414.89602380952
2418.72742857143
2421.01561904762
2409.37804761905
2407.44995238095
2412.63057142857
2410.64685714286
2398.98952380952
2401.54833333333
2416.87876744186
2424.73474418605
2437.3581627907
2444.99153488372
2448.56009302326
2450.00025581395
2449.87313953488
2451.97244186047
2452.22306976744
2457.64725581395
2462.24209302326
2468.98009302326
2485.45163636364
2498.13747727273
2501.13470454545
2499.29781818182
2492.75343181818
2524.64890909091
2592.17272093023
2618.705
2609.25606976744
2615.61953488372
2636.16493023256
2657.47958139535
2666.72790697674
2676.44611627907
2710.38842857143
2722.60135714286
2709.85821428571
2713.38671428571
2739.9561627907
2768.44993023256
2799.21134883721
2852.36371428571
2898.38173809524
2911.73130952381
2949.93533333333
2995.77346341463
3042.86675
3093.554875
3183.6516
3237.80735897436
3275.62835897436
3252.13978378378
3295.78821621622
3328.05472222222
3399.61622222222
3432.57523529412
3520.38535294118
3499.68254545455
3483.6235
3398.91496666667
3383.4471
3469.26733333333
3525.56925
3635.82903703704
3621.79438461538
3669.03596
3675.53860869565
3728.59727272727
3783.30480952381
3735.64775
3672.8605
3633.599625
3647.44392307692
3651.77136363636
