# Supplementary material for: Single-cell growth inference of Corynebacterium glutamicum reveals asymptotically linear growth
Source: eLife. 2021 Oct 4;10:e70106. doi: 10.7554/eLife.70106 (PMC8594916; doi:10.7554/eLife.70106)
Supplement: Source data 1. [file elife-70106-data1.zip › MEAN/4.290 Ti005Tf020T.txt]

3171.819
3322.29575
3359.06
3387.66805882353
3517.29015
3570.81139130435
3614.18775
3647.625375
3649.34903846154
3705.13444444444
3763.6
3762.1882
3750.97841935484
3744.07722580645
3708.51787878788
3737.97532352941
3785.51838235294
3813.25291666667
3815.96327777778
3818.79005555556
3837.62107894737
3868.50534210526
3868.74328205128
3885.74080487805
3920.107225
3897.84121428571
3892.53597619048
3863.62635714286
3898.8811627907
3925.10030232558
3969.43302272727
3989.43363636364
3952.98131818182
3939.14427272727
3976.71906666667
3986.18346666667
3917.82706666667
3864.64708695652
3881.6147173913
3923.61823913043
3923.56953191489
3897.01038297872
3889.93091666667
3912.91772916667
3901.61075
3881.19257142857
3873.738625
3880.81730612245
3871.93314285714
3836.56865306122
3790.71704
3757.71228571429
3751.44942857143
3747.65792
3727.07034
3703.37626
3688.98564
3685.34374
3670.76878
3649.42724
3636.4575
3624.48249019608
3590.05684313725
3546.76825490196
3527.49421568627
3533.74796078431
3518.21194117647
3483.69790196078
3467.97932
3477.45821568627
3442.5738627451
3378.71978431373
3350.35539215686
3352.35262745098
3335.97437254902
3309.25621568627
3305.73768627451
3283.1027254902
3242.43162745098
3209.27743137255
3179.98221153846
3168.855
3170.27236538462
3156.39213461538
3126.63069230769
3100.99567307692
3076.76746153846
3053.51951923077
3034.05109803922
3012.87245098039
3002.96368627451
3010.50815686275
3001.90517647059
2979.99145098039
2963.43976470588
2958.91435294118
2954.48139215686
2943.06850980392
2901.8741372549
2893.84586
2882.38552
2842.56158
2815.07248
2821.08026
2817.19532
2823.75108
2822.37682
2791.36984
2775.62276
2764.54122
2735.0233
2726.60334
2730.73998
2715.87994
2681.030125
2642.93497916667
2625.5903877551
2626.33453061225
2624.8046122449
2611.58624489796
2606.95569387755
2590.35685714286
2580.61773469388
2577.97371428571
2579.05065306122
2571.72430612245
2551.99514285714
2535.45102040816
2528.30963265306
2526.56548979592
2522.99293877551
2520.51163265306
2514.84367346939
2499.99087755102
2500.32044897959
2518.76836734694
2521.063
2498.91485714286
2468.73975510204
2475.20112244898
2447.74195833333
2483.2808125
2496.74525
2488.8269375
2498.2584375
2490.2964375
2456.9871875
2440.79547916667
2451.86989795918
2458.74473469388
2446.43334693878
2441.22634693878
2437.64583673469
2413.71928571429
2410.65653061224
2430.9526122449
2435.29369387755
2433.32751020408
2440.99746938776
2438.3909375
2433.97464583333
2432.49435416667
2449.72535416667
2462.7075625
2475.7639375
2491.3538125
2494.44995833333
2493.19722916667
2480.40254166667
2476.16420833333
2483.28306122449
2473.02593877551
2459.5450625
2461.22522916667
2476.7394375
2481.71983333333
2459.72066666667
2432.81314583333
2413.09089583333
2382.73441666667
2362.03622916667
2374.15734042553
2385.0240625
2371.72154166667
2356.48222916667
2362.14577083333
2389.97791666667
2404.38175
2395.598375
2376.9816875
2359.61570833333
2372.08329166667
2372.658375
2335.12604166667
2317.5564375
2314.07523404255
2305.05014893617
2290.83312765957
2278.38029787234
2295.49825531915
2325.25029787234
2336.48217021277
2321.5314893617
2307.48282978723
2328.72634042553
2353.85746808511
2331.17310416667
2310.48172916667
2311.70616666667
2307.12629787234
2315.96978723404
2317.1415106383
2298.84923404255
2297.8409787234
2310.04136170213
2323.68663829787
2351.66886956522
2359.12008695652
2350.70295744681
2364.64919148936
2370.52623404255
2362.28257446808
2366.56980851064
2368.10053191489
2363.23514893617
2364.68044680851
2369.52885106383
2362.65936170213
2345.8009787234
2355.93653191489
2385.94473913043
2413.31426086957
2421.9132826087
2417.99508695652
2418.79626086957
2436.04658695652
2434.73373913043
2405.85095652174
2425.48080434783
2460.90326086957
2467.48453191489
2449.45334782609
2471.9595
2498.04276086957
2487.26317391304
2493.1685
2522.36945652174
2526.18093478261
2516.08015217391
2524.10032608696
2548.23713043478
2573.60193478261
2589.31117391304
2590.17747826087
2584.59319565217
2583.61634782609
2609.04247826087
2639.65804347826
2629.86636956522
2596.48615217391
2580.8184893617
2598.66395744681
2633.91531914894
2674.54742553191
2694.10204255319
2685.20693617021
2694.8870212766
2726.97374468085
2758.31263829787
2777.86959574468
2784.25329166667
2812.7366875
2822.13025
2773.99763829787
2749.67917021277
2793.39159574468
2836.08927659574
2828.93465957447
2814.4560212766
2836.82763829787
2847.87165957447
2844.83559574468
2870.09991489362
2914.08865957447
2942.86019148936
2962.57953191489
2988.63963829787
2991.30223913043
2990.55710869565
3002.72532608696
3013.99502222222
3022.83624444444
3038.77135555556
3051.9364
3045.98408888889
3034.46533333333
3053.55368888889
3082.76486666667
3066.98406818182
3075.09063636364
3127.79411627907
3116.53704651163
3088.96692857143
3064.03947619048
3041.51552380952
3065.94133333333
3111.27282926829
3087.83353658537
3051.096275
3043.619525
3048.86182051282
3039.87825641026
3035.23524324324
3114.52767567568
3070.69013513514
3023.43831428571
3029.88820588235
3054.79733333333
3072.23175757576
3094.87264516129
3050.42158064516
3063.36035714286
3042.99466666667
3051.40192307692
3050.29076923077
3031.04603846154
3039.08559090909
2996.18895454545
2973.82878947368
2880.99252631579
2881.76957142857
