# Supplementary material for: Single-cell growth inference of Corynebacterium glutamicum reveals asymptotically linear growth
Source: eLife. 2021 Oct 4;10:e70106. doi: 10.7554/eLife.70106 (PMC8594916; doi:10.7554/eLife.70106)
Supplement: Source data 1. [file elife-70106-data1.zip › MEAN/3.637 Ti001Tf018T.txt]

4162.237
4057.2185
4065.249125
4128.96558333333
4208.49953333333
4279.55623529412
4310.49695
4351.99261904762
4413.02669565217
4433.16886956522
4427.37154166667
4451.15838461538
4466.3077037037
4412.98567857143
4370.91048275862
4435.81716666667
4528.39109677419
4552.78275
4540.69296969697
4564.15715151515
4610.114
4647.25727272727
4658.75847058824
4626.60008571429
4607.50848571429
4606.69536111111
4587.68325
4591.0527027027
4606.38792105263
4620.24981578947
4618.52084210526
4612.95423076923
4614.85041025641
4607.815
4575.868
4535.00235
4472.015975
4432.6898
4428.49809756098
4398.55458536585
4375.52143902439
4336.09442857143
4290.89333333333
4305.12530952381
4305.38238095238
4213.06085714286
4116.22745238095
4076.95988372093
4063.20802325581
4050.71802325581
4032.81841860465
4029.396
4042.94647727273
4038.67029545455
3989.93054545455
3944.81640909091
3925.69690909091
3899.64138636364
3864.32022727273
3838.86866666667
3821.63926666667
3813.06484444444
3818.06195555556
3824.15602222222
3798.70268888889
3739.58532608696
3687.33656521739
3664.18973913043
3654.52169565217
3648.34295652174
3628.52117777778
3611.25643478261
3602.46413043478
3563.39460869565
3535.07684782609
3524.43370212766
3506.40923404255
3529.06887234043
3538.22621276596
3515.84317021277
3482.96508510638
3479.92557446808
3519.9664893617
3532.37844680851
3504.39191489362
3500.85274468085
3511.60474468085
3497.12929166667
3500.81047916667
3523.12260416667
3516.10427083333
3514.188375
3530.56189361702
3558.40029787234
3587.31838297872
3571.76845652174
3572.23969565217
3559.79308510638
3570.32944680851
3625.24612765957
3660.92359574468
3657.19074468085
3665.90453191489
3692.71236170213
3742.62687234043
3829.95135416667
3915.71677083333
3996.33529166667
4061.334625
4100.73841666667
4143.11966666667
4196.65685416667
4255.80472916667
4267.556875
4290.17902083333
4378.85152083333
4422.85795833333
4428.28385416667
4510.37504166667
4609.44497916667
4711.96570833333
4831.21241666667
4999.86114583333
5183.4611875
5452.82404166667
5763.46906122449
6082.45804081633
6387.55789795918
6663.73783673469
6924.64551020408
7225.50197959184
7603.25435416667
7767.79233333333
7846.59189583333
7840.08141666667
7773.63429166667
7643.31922916667
7516.30264583333
7389.03725
7098.25008163265
6782.7496122449
6503.4673877551
6194.22175510204
5901.88220833333
5651.70310416667
5412.15054166667
5121.94041666667
4886.71891666667
4735.73141666667
4595.72697916667
4449.6623125
4334.89202040816
4279.51681632653
4241.04
4174.28746938775
4065.75434693878
3996.25791666667
3934.8844375
3849.43691666667
3750.95752083333
3667.70916666667
3622.8298125
3594.4260625
3538.32358333333
3458.5421875
3407.77735416667
3374.72795833333
3322.86702083333
3285.12722916667
3251.44970833333
3213.16760416667
3207.63116666667
3196.54293478261
3159.63717391304
3137.32167391304
3128.18473913043
3110.81463043478
3122.06493617021
3130.10441304348
3124.62195652174
3112.8042173913
3104.75247826087
3121.44389130435
3136.146
3120.85047826087
3118.2822826087
3138.26417391304
3119.71048888889
3093.95262222222
3084.91493333333
3067.12415555556
3051.42733333333
3060.41726666667
3097.06697777778
3122.35264444444
3125.10435555556
3120.45051111111
3117.58122222222
3122.37328888889
3145.25963636364
3174.69131818182
3198.98636363636
3208.17375
3222.80134090909
3257.72420454545
3278.17638636364
3296.19609090909
3342.39765909091
3384.47265909091
3382.9968372093
3376.71790697674
3427.20993023256
3499.22097674419
3529.28560465116
3524.92881395349
3539.49127906977
3600.83772093023
3653.72890697674
3703.31874418605
3747.45460465116
3779.29290697674
3837.07088372093
3874.01985714286
3881.70478571429
3912.64128571429
3957.36145238095
3990.7884047619
4022.71502380952
4056.63688095238
4094.196
4137.27
4154.39354761905
4146.87945238095
4201.56433333333
4300.3646097561
4338.33231707317
4401.95712195122
4428.4144
4457.84255
4500.51655
4532.225975
4558.9045
4586.67255
4657.776975
4757.39455
4788.17433333333
4765.56582051282
4809.54425641026
4875.50282051282
4881.55528205128
4916.329
4977.88283783784
4980.13408108108
4957.61483783784
5005.31102702703
4987.1845
5000.91319444444
4972.57819444444
4919.20062857143
4939.72579411765
4977.18411764706
4943.76447058824
4906.94887878788
4892.80275
4876.91340625
4868.16677419355
4800.40136666667
4763.05333333333
4828.31475862069
4841.74921428571
4778.73237037037
4704.68380769231
4638.99876
4620.876125
4569.61108695652
4558.84628571429
4470.8338
4420.15675
4261.337125
4149.39315384615
