# Supplementary material for: Single-cell growth inference of Corynebacterium glutamicum reveals asymptotically linear growth
Source: eLife. 2021 Oct 4;10:e70106. doi: 10.7554/eLife.70106 (PMC8594916; doi:10.7554/eLife.70106)
Supplement: Source data 1. [file elife-70106-data1.zip › MEAN/2.311 Ti003Tf008T.txt]

3636.619
3903.56516666667
3984.24108333333
4119.51225
4108.478
4187.26233333333
4270.5925
4219.58595238095
4182.43528571429
4163.75247826087
4204.01630434783
4193.80123076923
4157.10492592593
4157.07418518519
4178.18786206897
4181.71020689655
4174.7047
4228.35493333333
4261.33875
4243.0880625
4225.89784848485
4246.14551515152
4246.02479411765
4226.64429411765
4266.71465714286
4314.16497142857
4282.99147222222
4251.67725
4242.23567567568
4231.64516216216
4221.89940540541
4217.21510810811
4215.08557894737
4237.64860526316
4249.67434210526
4252.79184210526
4263.66179487179
4256.4921025641
4257.47802564103
4276.766275
4315.0975
4305.227125
4220.3003
4163.699425
4161.84929268293
4141.82868292683
4130.33207317073
4145.93548780488
4126.14534146341
4093.98817073171
4044.53275609756
4007.03236585366
4004.23071428571
3950.68269047619
3903.98892857143
3874.51372093023
3806.61309302326
3763.2678372093
3775.85219047619
3782.07654761905
3725.46614285714
3662.83097619048
3636.43845238095
3644.39430952381
3656.30814285714
3620.80119047619
3539.2328372093
3450.42146511628
3402.14848837209
3404.11155813953
3388.42869767442
3357.28174418605
3327.71565116279
3293.27009090909
3259.67206818182
3237.38827272727
3221.11479545455
3209.99361363636
3200.89463636364
3180.89313953488
3132.13830232558
3099.63339534884
3102.03844186046
3115.42020930233
3113.66286363636
3065.86075
3005.04770454545
2972.35852272727
2949.57425
2907.07461363636
2856.53337209302
2866.51055813954
2890.35136363636
2872.01940909091
2851.47031818182
2866.72770454545
2883.25313636364
2869.81757777778
2837.70708888889
2833.55708888889
2846.13662222222
2812.76906666667
2784.91802222222
2773.75111111111
2766.82295555556
2779.08928888889
2798.11022727273
2798.69479545455
2798.37093181818
2807.44918181818
2804.29381818182
2794.48077272727
2794.15070454545
2800.46684090909
2797.71629545455
2784.08851111111
2783.78188888889
2797.46542222222
2825.97706521739
2851.55447826087
2889.9162826087
2911.03522222222
2913.79002222222
2885.47075555556
2906.90755555556
2942.04673333333
2943.69228888889
2952.24582222222
2979.90911111111
2989.40953333333
3005.8374
3040.387
3089.63877777778
3147.74371111111
3195.46552272727
3222.60209090909
3237.34147727273
3234.30463636364
3242.18284090909
3297.15584090909
3322.6598
3385.96147727273
3447.52168181818
3493.50759090909
3546.56436363636
3604.85693333333
3638.97115909091
3687.09290909091
3756.27209090909
3820.60604545455
3855.38090909091
3900.22090697674
3977.62330232558
4053.70651162791
4113.83272093023
4178.29546341463
4307.72031707317
4419.20124390244
4526.31143902439
4661.163975
4755.8391
4846.362275
4980.31405128205
5076.50912820513
5054.3087027027
5103.34245945946
5180.45383333333
5438.01633333333
5589.81747058824
5726.48794117647
5799.10833333333
5826.65061290323
5960.03448387097
6049.31125925926
6161.32528571429
6231.26388888889
6217.07147826087
