# Supplementary material for: Single-cell growth inference of Corynebacterium glutamicum reveals asymptotically linear growth
Source: eLife. 2021 Oct 4;10:e70106. doi: 10.7554/eLife.70106 (PMC8594916; doi:10.7554/eLife.70106)
Supplement: Source data 1. [file elife-70106-data1.zip › MEAN/2.912 Ti001Tf017T.txt]

4880.97791666667
4957.71375
4911.95407142857
4870.866
4887.2920625
4839.74558823529
4822.63422222222
4708.28978947368
4712.14447368421
4752.19965
4685.99777272727
4643.9389047619
4604.92452173913
4608.36192
4607.282625
4604.90591666667
4619.6845
4584.93932
4538.87012
4547.47946153846
4482.40446153846
4349.20992592593
4309.14548148148
4280.27253571429
4214.03327586207
4119.18817241379
4065.03703448276
4021.64906666667
4018.25306451613
3980.48851612903
3932.81683870968
3879.69965625
3834.22846875
3780.71293939394
3712.25217647059
3608.67985294118
3584.61062857143
3584.71257142857
3528.35965714286
3495.94874285714
3478.69554285714
3444.49525
3380.95411111111
3336.27147222222
3308.955
3291.99975675676
3288.91616216216
3293.2245
3246.05336842105
3200.03331578947
3163.89957894737
3119.63734210526
3100.93544736842
3099.31734210526
3098.51805263158
3081.037425
3083.39595
3053.2453
3059.367625
3049.448375
3033.117475
3027.995825
3020.8692
3016.7163
3003.755175
2951.997625
2907.0857
2892.83945
2889.309975
2892.03521951219
2865.04129268293
2830.86836585366
2801.57112195122
2765.41090243902
2719.56729268293
2694.68153658537
2711.13492682927
2710.3446097561
2728.14378048781
2729.09009756098
2712.64058536585
2717.04665853659
2716.14336585366
2716.86743902439
2738.95802439024
2730.763725
2706.3374
2688.7398
2687.151625
2715.01985
2712.68775
2699.63495
2715.31125
2722.9023
2696.504525
2675.29605
2676.58215
2665.9885
2648.2812
2659.74602439024
2691.72987804878
2691.786725
2631.326875
2593.47795
2615.765875
2632.3891
2614.53395
2603.297925
2619.686025
2638.8293
2635.432975
2599.619375
2546.20795
2521.3105
2531.4795
2532.3625
2525.2574
2539.01565
2546.759675
2534.14805
2548.000525
2583.001775
2588.36095
2579.00675
2580.20115
2585.472375
2600.991775
2622.714975
2612.440475
2579.668675
2563.3138
2568.955275
2579.580725
2579.6227
2584.68502564103
2611.6888974359
2642.736
2672.58458974359
2658.46853846154
2633.2451
2594.94735
2585.1378
2625.31925
2662.70848717949
2673.26553846154
2666.64758974359
2661.61641025641
2679.70282051282
2688.76717948718
2683.44874358974
2713.11341025641
2742.98315789474
2761.50139473684
2761.54371052632
2747.32365789474
2766.75302631579
2801.39094736842
2829.86289473684
2853.42921052632
2859.45628947368
2879.04031578947
2907.8325
2918.21473684211
2925.63121052632
2952.76005263158
2994.54060526316
3023.07136842105
3045.74705263158
3076.07110526316
3095.83168421053
3089.77236842105
3071.10976315789
3099.41657894737
3172.15134210526
3227.46802631579
3268.09202702703
3277.47756756757
3302.46259459459
3317.13064864865
3283.14780555556
3312.17261111111
3366.42175
3363.65666666667
3355.40116666667
3389.92608333333
3445.15644444444
3508.28108333333
3583.07617142857
3628.68734285714
3678.67214285714
3702.63688571429
3690.10994117647
3694.72641176471
3697.28567647059
3716.11773529412
3767.56158823529
3800.72614705882
3831.81678787879
3812.12428125
3824.81040625
3851.361
3851.04941935484
3850.95109677419
3854.47064516129
3790.26966666667
3769.91626666667
3810.677
3818.54096551724
3799.16975
3824.43239285714
3855.18007692308
3853.97953846154
3812.52691666667
3815.93316666667
3909.36640909091
3877.47045454545
3780.29075
3751.0818
3775.38327777778
3778.58006666667
3684.73226666667
3654.51391666667
3619.662
