# Supplementary material for: Single-cell growth inference of Corynebacterium glutamicum reveals asymptotically linear growth
Source: eLife. 2021 Oct 4;10:e70106. doi: 10.7554/eLife.70106 (PMC8594916; doi:10.7554/eLife.70106)
Supplement: Source data 1. [file elife-70106-data1.zip › MEAN/3.126 Ti006Tf014T.txt]

4709.57771428571
4664.81976470588
4719.28171428571
4852.43257142857
4871.51840909091
4854.97520833333
4822.06256
4885.29673076923
4891.33937037037
4865.52344827586
4886.50820689655
4922.88468965517
4927.32722580645
4891.2510625
4886.81675757576
4806.02596969697
4743.93152941177
4757.85738235294
4796.62114285714
4758.16033333333
4755.14211111111
4755.22713888889
4773.71043243243
4767.80086486486
4790.57678947368
4772.14144736842
4709.98921052632
4693.41492105263
4735.17148717949
4672.429175
4611.628
4572.04995
4537.0161
4494.015975
4512.58304878049
4495.67534146341
4475.86482926829
4447.79924390244
4391.82207317073
4320.98719512195
4301.72997560976
4353.3645
4379.76133333333
4380.93895238095
4380.87480952381
4361.66845238095
4306.14516666667
4240.06793023256
4187.60774418605
4168.61325581395
4121.4228372093
4085.82725581395
4059.28451162791
4058.46995348837
4058.30477272727
4081.84970454545
4075.80215909091
4036.68481818182
3997.52325
3952.52368181818
3929.03913636364
3908.82186363636
3876.52643181818
3813.03088888889
3753.9808
3689.8508
3680.14564444444
3721.42446666667
3723.97271111111
3670.04689130435
3598.24582608696
3553.95236956522
3543.32667391304
3552.97015217391
3556.60332608696
3516.18980434783
3425.51354347826
3370.34282608696
3369.86458695652
3358.49036956522
3328.89710638298
3304.25310638298
3275.63814893617
3249.87804255319
3258.11563829787
3267.22619148936
3275.19646808511
3278.85785106383
3250.12153191489
3201.28638297872
3136.72385416667
3101.95183333333
3085.92947916667
3083.63854166667
3084.47145833333
3106.86029166667
3134.75214583333
3114.69164583333
3067.5425
3063.71806122449
3062.06593877551
3058.08663265306
3058.03316326531
3039.89806122449
3029.58265306122
3026.358
3021.49759183673
3019.96402
3029.28462
3018.43176
2993.97084
2989.05088
2996.80122
2985.11012
2957.06038
2938.89855102041
2939.78140816327
2937.36912244898
2917.18457142857
2935.18414285714
2984.44918367347
2977.63018
2980.16214
2990.46914
2971.71774
2949.6433
2950.278
2936.57276
2918.56754
2916.97024
2922.83744
2940.2218
2950.79824
2950.77578431373
2942.3888627451
2943.08543137255
2953.63288235294
2962.99437254902
2958.6988627451
2984.47068627451
3014.74605882353
2997.3032745098
2970.30337254902
2961.31133333333
2956.85547058824
2959.92319230769
2990.86113461538
2986.67305769231
2986.31382692308
3009.13642307692
3025.24817307692
3042.55843137255
3038.40119607843
3047.86988235294
3046.44709803922
3051.45566666667
3067.69301960784
3087.40407843137
3102.49425490196
3109.45894117647
3128.51780392157
3158.2458627451
3181.92280392157
3175.8881372549
3168.22107843137
3182.21107843137
3214.67182352941
3276.31409803922
3351.69345098039
3365.20346
3352.5978
3347.31276
3382.26378
3423.69126
3481.28946
3525.66291836735
3578.52389795918
3611.12795918367
3634.4948
3666.2234375
3707.33354166667
3681.20058333333
3744.25760416667
3845.11214893617
3907.5434375
3916.00631914894
4005.6876
4037.07713333333
4035.92276086957
4004.33697727273
4052.52495454545
4103.72870454545
4115.78729545455
4177.89048837209
4198.17026829268
4206.68495121951
4241.02543902439
4247.89341463415
4310.470875
4328.160875
4292.43561538462
4321.45607692308
4367.933
4427.78474358974
4401.91655263158
4410.68886486486
4435.45227027027
4489.68286486487
4443.04588888889
4459.94919444444
4454.29675
4478.923
4420.91829411765
4419.29147058823
4462.06082352941
4539.07684848485
4439.07259375
4378.1573125
4372.68025
4450.51567741935
4392.9645
4362.39213333333
4351.74776666667
4399.84379310345
4351.69528571429
4270.49407142857
4190.33588888889
4241.18476923077
4230.88484615385
4236.653
4162.28312
4021.11545833333
3919.08116666667
3846.199
3849.48
3697.67523529412
3689.27026666667
3610.03076923077
3508.59369230769
3143.124
