# Supplementary material for: Single-cell growth inference of Corynebacterium glutamicum reveals asymptotically linear growth
Source: eLife. 2021 Oct 4;10:e70106. doi: 10.7554/eLife.70106 (PMC8594916; doi:10.7554/eLife.70106)
Supplement: Source data 1. [file elife-70106-data1.zip › MEAN/2.864 Ti003Tf021T.txt]

4282.79371428571
4399.71075
4483.50677777778
4544.30894736842
4561.60915
4553.02895238095
4590.69559090909
4660.27895454545
4646.80125
4643.61016666667
4618.59096296296
4624.19174074074
4616.70737037037
4605.56379310345
4644.85144827586
4618.74025806452
4636.19429032258
4657.1145625
4627.2203030303
4588.66096969697
4541.29824242424
4484.34873529412
4456.51135294118
4446.30667647059
4413.02523529412
4319.12444444444
4277.84483333333
4261.99633333333
4218.78238888889
4125.60721052632
4056.11492105263
4032.78615789474
4028.61052631579
3970.24089473684
3898.63521052632
3849.35858974359
3792.97702564103
3739.67153846154
3727.06969230769
3717.70656410256
3703.76217948718
3666.66974358974
3596.56407317073
3569.09448780488
3562.32087804878
3541.02868292683
3499.32334146341
3451.57495121951
3407.95965853659
3379.97880487805
3369.76519512195
3359.52419512195
3337.23541463415
3312.38717073171
3303.04956097561
3303.18029268293
3281.95769047619
3262.98992857143
3272.04554761905
3267.17414285714
3247.3224047619
3237.76116666667
3233.02595121951
3229.71595121951
3229.00968292683
3225.87895121951
3210.08668292683
3198.41080487805
3191.80673170732
3176.7383902439
3159.93053658537
3157.21980487805
3163.08770731707
3160.99341463415
3158.20846341463
3139.98368292683
3087.04521428571
3060.00757142857
3068.02673170732
3064.5517804878
3079.25734146341
3093.52302439024
3074.91329268293
3051.187
3021.53936585366
2996.09585365854
2987.23775609756
2974.64636585366
2967.35112195122
2974.77482926829
2974.7856097561
2948.85204878049
2920.61643902439
2912.31802439024
2901.91565853659
2876.42134146341
2857.84685365854
2858.7403902439
2843.9164047619
2826.53423809524
2828.6645
2826.6829047619
2812.26769047619
2800.99352380952
2792.12817073171
2780.01114634146
2750.64946341463
2731.78670731707
2743.92902439024
2741.64514634146
2705.36151219512
2682.42529268293
2692.18175609756
2689.24153658537
2659.61987804878
2633.97585365854
2613.22170731707
2596.88565853659
2583.88556097561
2585.8066097561
2614.80065853659
2631.7463902439
2619.50448780488
2602.13248780488
2613.31428571429
2631.71628571429
2636.12021428571
2621.59521428571
2608.24923809524
2600.62638095238
2596.64071428571
2606.94538095238
2599.58133333333
2589.65669047619
2631.01913953488
2655.24079069767
2639.42904545455
2633.29115909091
2663.22672727273
2691.62872727273
2694.37445454545
2693.11695454545
2683.83424444444
2658.46422727273
2631.27454545455
2629.41595555556
2640.69244444444
2658.27556818182
2679.09177777778
2688.99871111111
2710.90195454545
2732.93015555556
2718.4788
2709.67025
2733.28439130435
2754.14158695652
2759.00126666667
2768.30706521739
2795.2942
2825.12611111111
2823.30697777778
2828.5716
2824.51811111111
2825.62102222222
2854.45057777778
2891.54404545455
2920.94544444444
2944.37484444444
2912.34562222222
2890.04411111111
2916.90055555556
2952.01664444444
2951.77254545455
2970.11934090909
2976.95406818182
3005.63068181818
3062.91243181818
3072.20754545455
3061.41836363636
3099.55181818182
3095.98053488372
3111.10851162791
3132.01427906977
3178.38569767442
3161.68288095238
3170.02373809524
3222.78395238095
3281.15369047619
3294.26035714286
3296.33726190476
3303.38633333333
3347.57607317073
3360.92175609756
3375.5119
3483.4431
3555.1418
3572.077625
3521.55515384615
3566.25984615385
3645.13262162162
3635.10783333333
3647.51872222222
3619.86931428571
3671.60471428571
3752.05391428571
3798.38273529412
3872.07084848485
3925.0894516129
3980.90712903226
4001.0697
4038.3804
4080.99668965517
4044.64637037037
4065.90538461538
4082.4645
4070.42518181818
4037.43977777778
4007.93678571429
4023.65422222222
4037.249
4117.916
