# Supplementary material for: Single-cell growth inference of Corynebacterium glutamicum reveals asymptotically linear growth
Source: eLife. 2021 Oct 4;10:e70106. doi: 10.7554/eLife.70106 (PMC8594916; doi:10.7554/eLife.70106)
Supplement: Source data 1. [file elife-70106-data1.zip › MEAN/4.263 Ti002Tf015T.txt]

3294.48538888889
3375.00585714286
3494.53747826087
3640.263
3708.04679166667
3766.62376923077
3808.03253846154
3885.52103703704
3966.13022222222
4029.47386206897
4156.95789655172
4187.251
4239.97516129032
4274.3489375
4291.02921212121
4333.54732352941
4396.33361764706
4428.61288235294
4421.23837142857
4442.62930555556
4422.10172222222
4418.87437837838
4466.69132432432
4427.65913157895
4416.32439473684
4443.66152631579
4462.84136842105
4397.688
4347.021425
4330.06905
4332.31445
4305.40305
4268.555175
4216.3838
4153.972025
4077.67690476191
4040.5099047619
4024.04204761905
4006.38430952381
3979.65842857143
3955.70188095238
3944.96728571429
3931.83480952381
3880.95430232558
3840.93058139535
3812.70893023256
3799.72825
3803.82327272727
3765.49272727273
3732.93888636364
3726.54511363636
3693.88247727273
3660.20011363636
3642.14663636364
3619.54309302326
3588.83888372093
3581.55495348837
3566.09309302326
3500.811
3480.11918181818
3502.47634090909
3503.39575
3463.71720454545
3421.67306818182
3400.11606818182
3397.02038636364
3392.48056818182
3382.74465909091
3381.39602272727
3376.68981818182
3354.47765909091
3310.93527272727
3258.69431818182
3220.66627272727
3202.3315
3194.25497727273
3190.27465909091
3182.69006818182
3162.81465909091
3155.36368181818
3173.57702272727
3165.88186363636
3138.58544186046
3126.57334883721
3137.93358139535
3136.33711627907
3120.69041860465
3138.60830232558
3182.10145238095
3178.41478571429
3140.26252380952
3133.17771428571
3133.98114285714
3106.28933333333
3079.42630952381
3078.95357142857
3093.52885714286
3105.57819047619
3121.92054761905
3140.07502380952
3156.31261904762
3147.11052380952
3158.85157142857
3188.65861904762
3187.37661904762
3184.76792682927
3190.86165853659
3213.76429268293
3222.94221428571
3231.7180952381
3262.24383333333
3295.55046341463
3341.7916097561
3391.9053902439
3432.11890243902
3462.52087804878
3483.29419512195
3503.00169047619
3552.11445238095
3632.89097619048
3736.72652380952
3847.06657142857
3949.86973170732
4054.21095121951
4196.06309756098
4401.17582926829
4623.05075609756
4833.85302439024
5029.30990243902
5252.93156097561
5498.29978048781
5703.83924390244
5865.23778048781
6028.64848780488
6169.33241463415
6219.59604878049
6219.61234146341
6202.43651219512
6105.01482926829
5951.16034146341
5763.34282926829
5540.83648780488
5291.52554761905
5121.21992857143
4897.63665116279
4654.30441860465
4381.52558139535
4142.1738372093
3960.60593023256
3801.38486046512
3658.51102325581
3552.591
3442.55518604651
3365.41206976744
3352.26658139535
3329.59790697674
3277.21102272727
3229.644
3208.29990909091
3202.92125
3156.92795454545
3111.42454545455
3130.25077272727
3150.28460465116
3107.08948837209
3045.50825
3028.83245454545
3004.83168181818
2960.77161363636
2923.36973333333
2901.38866666667
2895.29706666667
2908.97333333333
2896.38052173913
2879.57967391304
2882.43736956522
2878.70858695652
2856.90573913043
2849.45032608696
2859.2837173913
2849.12491304348
2809.12738297872
2778.41276595745
2792.70142553191
2819.08795652174
2816.74736956522
2798.531
2781.76963043478
2787.85384782609
2801.26358695652
2791.36091304348
2764.9572173913
2753.75817391304
2744.62245652174
2736.06715217391
2746.58334782609
2741.66317391304
2706.85367391304
2682.37813043478
2692.57236170213
2690.11636170213
2691.41538297872
2726.70797826087
2750.23265217391
2747.64552173913
2744.22886956522
2728.74363043478
2711.95884782609
2703.41497826087
2700.35982608696
2702.95706521739
2701.26247826087
2696.01259574468
2694.0130212766
2704.47282978723
2717.50885106383
2727.29627659574
2733.6655106383
2736.26904347826
2727.34810869565
2677.90304347826
2708.76536956522
2760.66780434783
2753.03876086957
2745.04315217391
2767.3802173913
2783.0175
2772.31543478261
2748.11256521739
2753.45510869565
2798.71843478261
2835.07682608696
2842.61373913043
2853.04258695652
2874.76776086957
2906.27862222222
2930.28766666667
2952.39846666667
2965.52308695652
2970.73208695652
2970.38223913043
2935.52797826087
2939.51423913043
2995.8525
3045.36006666667
3070.48148888889
3103.84126666667
3128.66833333333
3120.4764
3098.158
3109.00804444444
3156.93682222222
3170.36486666667
3137.46128888889
3136.92973333333
3167.47744444444
3193.71286666667
3226.63028888889
3245.16671111111
3254.65824444444
3295.4706
3336.60564444444
3366.27547727273
3382.31059090909
3401.44359090909
3437.7915
3473.586
3500.78231818182
3554.84268181818
3618.94372727273
3638.89061363636
3639.24770454545
3669.92320930233
3716.49518604651
3741.62662790698
3760.07655813953
3806.68704651163
3865.26895348837
3915.66085714286
3945.17138095238
3949.37073809524
3972.7170952381
4031.98442857143
4080.05431707317
4114.41758536585
4156.02097560976
4191.90195121951
4235.47724390244
4269.11
4277.77902439024
4321.40605
4372.39374358974
4375.71153846154
4355.92961538462
4327.97823076923
4301.69112820513
4317.50253846154
4381.92884210526
4406.51463157895
4408.97260526316
4434.39932432432
4449.16413888889
4398.24341666667
4355.57152777778
4373.35157142857
4366.11382352941
4277.01526470588
4192.585
4165.80545454545
4184.7355
4135.11558064516
4091.77003333333
4057.61373333333
4027.92920689655
3965.86239285714
3893.91485185185
3822.32369230769
3756.85284
3677.09266666667
3607.41922727273
3534.2914
3419.89731578947
3380.37923529412
3285.73593333333
3254.6717
3154.816
3076.4295
2942.772
