# Supplementary material for: Single-cell growth inference of Corynebacterium glutamicum reveals asymptotically linear growth
Source: eLife. 2021 Oct 4;10:e70106. doi: 10.7554/eLife.70106 (PMC8594916; doi:10.7554/eLife.70106)
Supplement: Source data 1. [file elife-70106-data1.zip › MEAN/2.881 Ti005Tf004T.txt]

5404.05775
5498.31672222222
5587.77383333333
5527.93733333333
5593.10209523809
5614.83265217391
5551.30276
5597.7525
5638.23326923077
5681.55511538462
5632.00114285714
5565.16567857143
5497.6585862069
5445.23309677419
5436.34470967742
5393.255375
5324.71309375
5232.01978787879
5224.24864705882
5269.72302941176
5266.02623529412
5232.6295
5212.36697142857
5173.01311428571
5109.37608571429
5063.40674285714
5009.73861111111
4955.70102777778
4920.34981081081
4851.39267567568
4800.0697027027
4800.9922972973
4739.43148648649
4689.58523684211
4657.38302631579
4615.48173684211
4547.89365789474
4458.14618421053
4388.60453846154
4362.48353846154
4326.48212820513
4269.395
4218.248625
4163.615525
4113.60685
4056.914025
4008.0767
3963.0315
3904.8015
3860.355525
3836.07295121951
3814.25407317073
3803.96692682927
3773.646625
3746.41455
3717.504075
3666.84787804878
3608.77458536585
3552.59285365854
3484.51987804878
3457.48688095238
3464.90033333333
3449.43507142857
3401.35226190476
3365.05102380952
3345.43514285714
3288.14247619048
3220.40135714286
3194.70314285714
3189.0324047619
3168.45720930233
3132.95862790698
3117.51730952381
3063.97202380952
3017.69565116279
3017.34255813953
3013.1716744186
2994.26802325581
2977.95544186047
2962.54258139535
2960.85334883721
2930.85044186047
2861.37527906977
2828.58304651163
2823.74613953488
2830.17646511628
2824.59244186046
2786.43918604651
2751.77360465116
2732.17829545455
2721.01236363636
2709.15874418605
2679.93434090909
2665.97745454545
2668.91247727273
2680.54238636364
2704.30338636364
2676.33811363636
2629.16734090909
2588.1498372093
2560.00841860465
2568.45286046512
2577.69648837209
2563.7613255814
2557.26104651163
2540.0646744186
2501.95741860465
2485.85572093023
2505.92304651163
2526.46365116279
2519.61748837209
2523.39051162791
2529.42358139535
2514.66188372093
2504.031
2488.02486046512
2477.249
2470.5781627907
2452.8613255814
2425.96127906977
2434.32065116279
2458.41472093023
2451.10620930233
2434.71658139535
2440.83081395349
2460.3796744186
2476.27690697674
2485.14179069767
2486.63095348837
2481.72365116279
2483.37718604651
2485.57060465116
2508.72425
2537.26060465116
2536.76781395349
2534.92453488372
2538.91239534884
2550.37806976744
2554.73304651163
2549.50051162791
2563.03976744186
2577.89439534884
2579.58281395349
2614.42555813954
2658.77027906977
2642.22458139535
2613.70727906977
2627.59476744186
2641.62009302326
2638.37897674419
2666.1828372093
2728.57651162791
2759.149
2764.27823255814
2785.26506976744
2797.57481395349
2814.02493023256
2807.6665952381
2799.77671428571
2811.3255
2852.44442857143
2906.81952380952
2963.32373809524
3012.44766666667
3056.25114285714
3063.87785365854
3062.87519512195
3068.1379
3074.06568292683
3082.06963414634
3137.997675
3201.873625
3228.311425
3265.02405
3255.01087179487
3248.39039473684
3312.85460526316
3373.28184210526
3425.03447368421
3492.95760526316
3522.47915789474
3506.7607027027
3548.45832432432
3593.97508108108
3650.49140540541
3721.76610810811
3755.87308108108
3765.69238888889
3833.00761111111
3874.49086111111
3933.83580555556
3954.56574285714
4048.35271428571
4123.84914285714
4124.32174285714
4111.45647058823
4167.67896969697
4184.98760606061
4209.41233333333
4186.15809375
4219.6934375
4258.34384375
4311.94221875
4290.4558
4314.88633333333
4343.38468965517
4368.88693103448
4353.05920689655
4307.53103703704
4363.23180769231
4396.12056
4350.06760869565
4343.32360869565
4364.543
4394.20578947368
4409.38778947368
4380.7036
4295.29192307692
4236.31218181818
4262.797625
4293.399
