# Supplementary material for: Single-cell growth inference of Corynebacterium glutamicum reveals asymptotically linear growth
Source: eLife. 2021 Oct 4;10:e70106. doi: 10.7554/eLife.70106 (PMC8594916; doi:10.7554/eLife.70106)
Supplement: Source data 1. [file elife-70106-data1.zip › MEAN/4.339 Ti004Tf011T.txt]

4037.681
4256.39642857143
4412.22181818182
4532.04315384615
4570.26575
4629.37716666667
4761.66105263158
4824.71804761905
4842.58177272727
4896.59472727273
4880.39304166667
4886.35224
4842.86255555556
4832.33577777778
4856.69866666667
4819.59620689655
4874.87382758621
4943.453
4933.85632258064
4871.46553125
4891.05518181818
4923.35375757576
4964.07048484848
5030.23608823529
5051.52802857143
5078.96785714286
5111.93097222222
5110.37142857143
5075.10821621622
5031.23586486487
5030.35964864865
5051.90742105263
5018.01669230769
5006.76736842105
5040.69951282051
5049.39723684211
5004.04466666667
4963.0189
4955.93353846154
4919.8862051282
4852.22665
4821.3624
4829.48275
4808.84785365854
4751.91125
4714.01990243902
4685.82365853659
4633.72995121951
4550.52019512195
4481.27695238095
4462.4947804878
4442.88119512195
4346.08202325581
4207.2475952381
4127.55247619048
4128.34448837209
4105.72111627907
4025.28538095238
3964.36097674419
3947.85186046512
3914.50030952381
3864.96569767442
3822.00634883721
3751.73947619048
3687.96776190476
3672.35588372093
3633.08809302326
3563.31130232558
3523.22543181818
3500.87204545455
3448.58690697674
3383.93381818182
3353.9965
3343.05025581395
3328.73579069767
3308.57236363636
3267.0543255814
3217.42981395349
3164.40355813953
3119.04757142857
3112.44620930233
3098.42234090909
3071.402
3054.39034883721
3025.94713953488
2991.26313636364
2962.3168372093
2954.3908372093
2955.74718604651
2924.65690697674
2878.88913953488
2851.87676744186
2835.23347727273
2828.80504545455
2819.00825
2794.79629545455
2764.81231818182
2738.13851162791
2725.34518604651
2740.39734883721
2760.74604651163
2744.43511627907
2699.78669767442
2665.07037209302
2652.30151162791
2648.68434883721
2638.02675
2653.57938636364
2646.56175
2618.37711363636
2580.86259090909
2553.43409090909
2563.32377272727
2579.86731818182
2570.03965909091
2537.08579545455
2518.54770454545
2522.99693181818
2519.61159090909
2520.34344444444
2535.9932
2554.09777777778
2549.1878
2520.3502
2514.80571111111
2527.55806666667
2519.56106666667
2502.85315555556
2492.16402222222
2486.90155555556
2505.75071111111
2534.11791111111
2550.58982222222
2565.77168888889
2582.04253333333
2584.77142222222
2557.94506666667
2532.76659090909
2560.24497727273
2601.51309090909
2642.9675
2707.06166666667
2734.731
2732.59404444444
2740.04908888889
2759.16948888889
2775.65815555556
2781.45326666667
2792.14164444444
2810.37237777778
2834.01444444444
2860.26826086957
2894.48043478261
2938.11223913043
3009.0045
3085.95906521739
3161.07373913043
3228.25991304348
3259.27902173913
3288.9452173913
3344.80293478261
3419.94793333333
3478.67604444444
3532.42491111111
3576.99206666667
3631.6217173913
3681.54786956522
3706.10258695652
3769.24634782609
3854.28134782609
3975.18910869565
4146.623
4320.50717391304
4499.27793478261
4755.84417391304
5039.83310869565
5275.30393478261
5489.98619565217
5745.72969565217
6006.83789130435
6181.6125
6287.21932608696
6378.80834782609
6458.10534782609
6462.42854347826
6398.15645652174
6307.84547826087
6180.45058695652
5949.43808695652
5711.86134782609
5420.08968085106
5181.16457446809
4985.74213043478
4739.01206521739
4511.88628888889
4334.36826666667
4172.58695555556
4012.1148
3902.87108888889
3823.29462222222
3737.21784444444
3646.42588888889
3591.17373333333
3556.40073333333
3524.21657777778
3516.89402222222
3505.95437777778
3469.284
3411.99902272727
3354.09890909091
3285.46865909091
3211.61959090909
3166.09495454545
3124.98031818182
3077.48106818182
3046.76961363636
2994.41204545455
2929.91279545455
2906.38079545455
2888.51465909091
2869.24663636364
2858.59234883721
2831.09074418605
2815.93111627907
2812.19386046512
2803.57297674419
2788.00206976744
2754.10330232558
2703.61888372093
2691.19937209302
2722.42137209302
2729.85220930233
2712.33311627907
2690.62302325581
2668.3626744186
2673.1406744186
2687.27620930233
2689.78790909091
2700.44311363636
2702.64638636364
2692.94329545455
2698.17802272727
2736.05779545455
2780.11911363636
2795.22295454545
2811.96488636364
2831.04586363636
2842.07034090909
2855.79743181818
2869.98545454545
2865.83179545455
2855.65804545455
2864.71834883721
2872.852
2891.20474418605
2952.66562790698
3011.36595348837
3021.11897674419
3024.61504651163
3058.66909302326
3085.16427906977
3093.99895348837
3129.32290697674
3181.4958372093
3208.4643255814
3209.87537209302
3223.97538636364
3254.18668888889
3256.25859090909
3283.36043181818
3331.55156818182
3353.08836363636
3353.60563636364
3397.51459090909
3465.58688372093
3479.97553488372
3469.43745454545
3496.12218181818
3551.35953488372
3612.55034883721
3667.98720930233
3698.44388372093
3741.66469767442
3778.36195348837
3779.97418604651
3783.20130232558
3808.3520952381
3865.90135714286
3933.82223809524
3985.99192857143
4039.988
4088.57463414634
4117.82012195122
4152.48256097561
4193.80745
4217.220275
4244.3933902439
4322.09563414634
4412.5914
4484.290575
4510.724175
4527.0846
4573.2661025641
4601.55558974359
4651.89038461538
4728.38625641026
4751.55730769231
4754.62968421053
4799.5417027027
4868.61148648649
4847.82955555556
4879.97419444444
4956.41066666667
4990.72768571429
4992.29905882353
5032.44751515152
5015.8466969697
4988.99190625
4992.64725
4965.46722580645
4945.82348387097
4938.40456666667
4939.31496428571
4956.082
4930.83419230769
5008.38996153846
5002.73819230769
5000.1075
4982.62917391304
4897.57881818182
4878.60647619048
4827.2207
4769.93135294118
4711.17826666667
