# Supplementary material for: Single-cell growth inference of Corynebacterium glutamicum reveals asymptotically linear growth
Source: eLife. 2021 Oct 4;10:e70106. doi: 10.7554/eLife.70106 (PMC8594916; doi:10.7554/eLife.70106)
Supplement: Source data 1. [file elife-70106-data1.zip › MEAN/2.109 Ti005Tf032T.txt]

5779.179
5755.1343
5800.48528571429
5784.639875
5759.61889473684
5727.35905
5712.29915
5712.25830434783
5677.561875
5693.40857692308
5632.34146153846
5625.2702962963
5587.88625925926
5562.17564285714
5578.02993103448
5501.4262
5510.66880645161
5450.58706451613
5440.866125
5431.79018181818
5425.65163636364
5364.61451515151
5302.59527272727
5290.06462857143
5238.63465714286
5201.31171428571
5166.28022857143
5148.0548
5115.69174285714
5101.37332432432
5063.13137837838
5056.95513513513
5052.89167567568
5014.12059459459
4946.02384210526
4857.12225641026
4772.06807692308
4747.83505128205
4707.66858974359
4668.97628205128
4665.85130769231
4666.5127
4622.2251
4536.45785
4463.813075
4437.326275
4456.74305
4473.854875
4460.81352380952
4397.93997619048
4375.63530952381
4358.00952380952
4338.15418604651
4277.38474418605
4221.11504651163
4178.60604651163
4134.878
4108.19406976744
4069.57544186047
4011.49051162791
4012.10525581395
4026.58490697674
3975.08976744186
3909.05897674419
3890.51627272727
3860.76281818182
3845.087
3831.995
3772.54475
3709.42559090909
3683.03386363636
3669.51888636364
3651.53706818182
3607.22979545455
3583.96120454545
3584.26988636364
3554.17427272727
3498.30246666667
3443.35415555556
3420.73257777778
3426.2294
3433.32
3414.98682222222
3388.05731111111
3366.05488888889
3321.77461363636
3297.75188636364
3273.43736363636
3241.75970454545
3211.04075
3183.73845454545
3162.65625
3162.58031818182
3179.94853333333
3160.86686363636
3159.80547727273
3160.46545454545
3133.6045
3126.83961363636
3140.89522727273
3134.86827906977
3134.10534883721
3121.71460465116
3085.8628372093
3049.22697674419
3048.4943255814
3061.41360465116
3053.9438372093
3034.92934883721
3026.43502325581
3023.43930232558
3010.28195348837
3022.97625581395
3057.15806976744
3064.49446511628
3068.32265116279
3094.73319047619
3115.20861904762
3104.51658536585
3087.60995121951
3059.99251219512
3062.00407317073
3096.76951219512
3113.55714634146
3100.33990243902
3091.30614634146
3114.8177
3143.335625
3155.7924
3166.312625
3169.0176
3181.38715
3225.988725
3254.855025
3315.90912820513
3329.00287179487
3316.62117948718
3308.4417948718
3316.80805128205
3314.51397435897
3320.35135897436
3370.36968421053
3428.39202631579
3497.6095
3535.89143243243
3573.89433333333
3618.16416666667
3682.85548571429
3739.563
3778.52811764706
3841.9808125
3829.80875
3876.425875
3910.88862068965
3913.97235714286
3976.15162962963
3986.63061538462
4028.34948
4026.08326086957
4087.17527272727
