# Supplementary material for: Single-cell growth inference of Corynebacterium glutamicum reveals asymptotically linear growth
Source: eLife. 2021 Oct 4;10:e70106. doi: 10.7554/eLife.70106 (PMC8594916; doi:10.7554/eLife.70106)
Supplement: Source data 1. [file elife-70106-data1.zip › MEAN/3.840 Ti057Tf025T.txt]

3531.765
3564.040125
3567.86218181818
3609.36823076923
3649.30969230769
3620.434375
3596.43144444444
3592.94188888889
3625.28080952381
3598.83061904762
3571.67030434783
3568.83064
3557.8025
3579.63688461538
3588.58584615385
3585.38685185185
3642.01596296296
3676.14117857143
3613.74713793103
3570.1141
3571.77583870968
3567.28103225806
3570.82738709677
3595.37577419355
3604.99240625
3534.56128125
3480.19040625
3483.41506060606
3488.22672727273
3478.17063636364
3453.95787878788
3471.52126470588
3488.64582352941
3471.79185294118
3432.41679411765
3421.65138235294
3405.4718
3396.02302857143
3400.82951428571
3368.78711428571
3310.41285714286
3289.13234285714
3308.83036111111
3292.37542857143
3289.6222
3303.26416666667
3282.6498
3234.04172222222
3196.81666666667
3171.32797142857
3162.74555555556
3152.97668571429
3115.72411111111
3105.39886486486
3096.76333333333
3047.83472222222
3004.37943243243
2987.24755555556
2968.37532432432
2944.86041666667
2963.19511428571
2954.30627777778
2902.08405555556
2908.40842857143
2865.34157142857
2840.35511111111
2813.29875
2817.80677777778
2808.65230555556
2764.63808333333
2756.57402777778
2763.27327777778
2748.25516666667
2751.13786111111
2750.316
2727.77097222222
2702.07175
2678.58819444444
2648.31336111111
2625.46568571429
2642.35117142857
2663.80737142857
2664.05785714286
2633.03066666667
2616.79261111111
2591.73483333333
2568.49391666667
2557.43880555556
2545.13202777778
2532.52980555556
2520.00069444444
2527.21963888889
2531.74105555556
2534.11344444444
2541.3405
2519.70016666667
2492.10733333333
2486.74805555556
2494.00044444444
2487.94175
2463.03165714286
2462.7534
2478.10131428571
2474.77688888889
2463.38405555556
2475.07163888889
2457.24772972973
2445.28508108108
2479.02651351351
2499.99694594595
2494.23516216216
2495.03586486486
2512.66562162162
2536.62121621622
2564.3982972973
2587.17091891892
2574.87921052632
2558.15621052632
2596.23036842105
2679.82210526316
2726.75015789474
2724.13889473684
2732.67039473684
2783.02363157895
2844.96764102564
2898.40592307692
2949.5021025641
2996.09130769231
3048.743875
3116.81005
3158.956425
3206.007625
3249.92119512195
3291.30504878049
3331.90890243902
3403.86612195122
3486.76338095238
3599.90952380952
3783.52366666667
4002.95461904762
4205.63752380952
4387.84697619048
4578.08157142857
4804.65480952381
4980.0735
5140.14756818182
5284.15836363636
5438.11915909091
5564.04356818182
5622.68759090909
5572.29929545455
5603.74031818182
5579.21868888889
5312.87364444444
5025.71433333333
4894.18091111111
4756.19148888889
4575.25684444444
4346.24575555556
4122.48795555556
3916.71652173913
3766.39745652174
3614.88970212766
3475.85204255319
3367.1329787234
3300.112
3258.77846808511
3196.2795106383
3134.56755319149
3102.46736170213
3064.905
3016.9934375
2981.77052083333
2934.01366666667
2880.46397916667
2836.17354166667
2803.11983333333
2771.09272916667
2749.823625
2727.3610625
2692.97133333333
2667.44947916667
2635.5749375
2598.02039583333
2578.11308333333
2558.95075
2531.5463877551
2513.73591836735
2497.59671428571
2480.3913877551
2450.46746938776
2454.71536734694
2490.11693877551
2483.95295918367
2460.87048979592
2465.65316326531
2473.6539375
2464.78116666667
2429.7075
2406.46427083333
2408.7015625
2414.06847916667
2424.3510212766
2426.39355319149
2418.90836170213
2410.19957446809
2396.3240212766
2408.64710638298
2430.75329787234
2436.97134782609
2437.8127173913
2433.399
2419.14313043478
2420.72336956522
2442.08280434783
2451.6722173913
2459.02341304348
2497.30786666667
2537.93551111111
2537.71233333333
2539.73446666667
2552.84748888889
2557.98068888889
2570.26138636364
2601.36411363636
2620.99581395349
2625.3203255814
2610.16953488372
2608.71995348837
2611.9916744186
2596.23606976744
2581.61739534884
2593.45779069767
2615.31593023256
2640.95813953488
2670.43369767442
2705.17497674419
2739.73433333333
2752.93430952381
2744.62583333333
2736.74854761905
2763.64502439024
2805.05609756098
2826.59919512195
2842.71780487805
2860.00897560976
2885.21935
2908.319775
2902.313775
2907.14975
2958.14375
3010.066475
3019.804525
3015.176475
3022.232925
3042.11455
3061.89379487179
3079.61741025641
3059.09605263158
3054.17736842105
3099.92986842105
3161.08226315789
3229.60602631579
3277.43223684211
3254.33063157895
3226.02161111111
3251.63616666667
3294.36433333333
3348.08183333333
3392.09644444444
3416.73208333333
3401.18688235294
3396.58767647059
3408.83979411765
3456.97314705882
3498.188375
3496.73575
3473.92446875
3507.2445
3502.98486666667
3497.05213793103
3544.746
3557.67896428571
3552.95467857143
3560.55077777778
3581.51037037037
3579.37416
3599.54132
3616.64269565217
3621.71508695652
3581.95385
3605.39555
3652.88315789474
3668.76658823529
3726.8652
