# Supplementary material for: Single-cell growth inference of Corynebacterium glutamicum reveals asymptotically linear growth
Source: eLife. 2021 Oct 4;10:e70106. doi: 10.7554/eLife.70106 (PMC8594916; doi:10.7554/eLife.70106)
Supplement: Source data 1. [file elife-70106-data1.zip › MEAN/3.206 Ti025Tf025T.txt]

2721.809
2878.9157
2856.09521428571
2932.42485714286
3032.33472222222
3093.98927777778
3083.95
3149.15438095238
3146.12875
3176.646125
3259.1894
3296.281
3309.11485185185
3294.89217241379
3332.20624137931
3336.977
3339.5662
3340.55861290323
3333.77174193548
3355.1476875
3378.0350625
3350.77602941176
3351.40147058824
3351.78958823529
3353.75735294118
3348.05617142857
3363.04391428571
3383.69130555556
3374.90616666667
3361.14872222222
3346.86033333333
3336.84359459459
3381.74145945946
3425.68728947368
3417.42160526316
3372.91878947368
3317.23828947368
3271.74328205128
3258.69420512821
3274.50623076923
3277.01871794872
3268.1345
3238.0443
3203.816025
3182.13295121951
3157.38180487805
3117.06031707317
3089.82814634146
3083.6046097561
3069.85931707317
3032.60965853659
2997.51633333333
2978.65819047619
2999.52707142857
3026.05752380952
3008.64966666667
2983.00997619048
2953.90483333333
2907.82557142857
2870.66397619048
2855.52095238095
2844.79419047619
2829.08014285714
2809.62302380952
2774.3489047619
2730.97385714286
2703.98573809524
2702.23614285714
2687.56034883721
2665.05509302326
2655.30637209302
2630.02327906977
2597.81458139535
2592.02639534884
2592.07141860465
2576.22355813953
2563.0253255814
2558.69962790698
2550.93344186047
2524.56486046512
2530.07236363636
2521.96486363636
2496.00759090909
2486.044
2475.39818181818
2455.10647727273
2429.95429545455
2411.46770454545
2388.99186363636
2375.67325
2402.96081818182
2431.45470454545
2417.71627272727
2390.50161363636
2394.79275
2412.50295454545
2412.32336363636
2400.37811363636
2383.79226666667
2396.77091111111
2401.79453333333
2398.27444444444
2391.22202222222
2374.22566666667
2355.08931111111
2330.02586666667
2312.08235555556
2314.72344444444
2313.72942222222
2305.34947826087
2298.1917173913
2305.12215217391
2318.97245652174
2355.70673913043
2375.05719565217
2338.04889130435
2305.61558695652
2288.11936956522
2271.0392826087
2252.58121276596
2236.93965957447
2252.52312765957
2254.75138297872
2237.87293617021
2238.58142553192
2236.34627659574
2224.99540425532
2215.63215217391
2215.46482608696
2216.31347826087
2216.40282608696
2241.57593478261
2259.16773913043
2216.86608695652
2183.49060869565
2207.65573913043
2228.08388888889
2221.21844444444
2210.78737777778
2212.85348888889
2224.6572
2208.77508888889
2199.22962222222
2210.2924
2224.61980434783
2226.87858695652
2197.95289130435
2177.68161702128
2197.56525531915
2213.32755319149
2206.27
2196.19623404255
2204.58938297872
2228.42108510638
2233.64729787234
2209.85804255319
2201.41761702128
2214.61959574468
2221.81763829787
2230.76806382979
2239.31472340426
2224.64346808511
2216.4224893617
2235.00195744681
2249.20087234043
2240.76395744681
2233.47455319149
2234.46778723404
2232.40587234043
2217.8359787234
2210.33417021277
2243.25059574468
2270.02293617021
2247.56270212766
2231.57506382979
2268.20178723404
2297.2325106383
2266.78425531915
2239.79676595745
2253.04
2269.4429787234
2293.54689361702
2314.06044680851
2280.783
2248.56470212766
2262.63395744681
2276.69634042553
2291.86844680851
2312.59557446809
2349.05206382979
2369.68239130435
2341.14204444444
2313.58146666667
2331.43504444444
2351.99988888889
2376.15702222222
2393.00268888889
2364.05911111111
2337.93966666667
2344.59184444444
2358.60835555556
2390.19093333333
2419.72106666667
2427.75466666667
2422.44140909091
2426.65913953488
2427.17423255814
2465.88790697674
2506.82430232558
2517.84772093023
2510.19045238095
2476.33612195122
2449.24163414634
2514.14119512195
2578.12831707317
2593.66541463415
2594.811075
2604.568
2609.38328205128
2602.43251282051
2607.31833333333
2634.56447368421
2658.23762162162
2678.42367567568
2695.10594594595
2690.45716666667
2666.18325714286
2699.15314705882
2749.49897058824
2783.41361764706
2783.43518181818
2811.0134375
2817.21212903226
2883.5179
2903.23782758621
2903.70942857143
2922.11971428571
2927.30818518519
2970.46196
3001.898625
2994.14639130435
2990.49413636364
3008.07404761905
2983.45194736842
2996.94247058824
3056.4381875
3144.44853846154
