# Supplementary material for: Single-cell growth inference of Corynebacterium glutamicum reveals asymptotically linear growth
Source: eLife. 2021 Oct 4;10:e70106. doi: 10.7554/eLife.70106 (PMC8594916; doi:10.7554/eLife.70106)
Supplement: Source data 1. [file elife-70106-data1.zip › MEAN/2.447 Ti060Tf023T.txt]

4692.419
4503.84358333333
4492.76475
4541.3218125
4524.5806875
4494.84352631579
4479.16989473684
4496.90795238095
4470.046
4438.69647826087
4405.61260869565
4388.3824
4343.18384
4309.98792307692
4272.62461538462
4262.02607142857
4251.93585714286
4269.76685714286
4272.13260714286
4267.37876666667
4229.7284
4176.8035
4131.6698
4119.2380625
4090.09721875
4057.35071875
4076.52
4129.2528125
4142.89403125
4138.857
4115.36876470588
4096.09817647059
4054.18297058824
3996.49697058824
4011.61123529412
4075.85035294118
4081.57417647059
4074.80286111111
4034.64536111111
3981.02894444444
3951.02052777778
3957.55475
3962.88197222222
3957.47958333333
3954.59083333333
3993.31062162162
3969.43367567568
3915.20459459459
3875.99637837838
3851.03524324324
3823.82513513514
3824.11473684211
3839.28352631579
3846.00576315789
3818.40168421053
3787.46723684211
3783.02423684211
3804.97576315789
3821.33252631579
3797.97236842105
3751.05878947368
3743.25444736842
3758.26715789474
3701.02589473684
3625.20357894737
3592.75018421053
3565.09142105263
3580.61268421053
3653.4166
3637.3069
3599.83728205128
3611.38364102564
3617.62056410256
3592.67630769231
3549.26125641026
3509.82923076923
3509.76655
3532.90395
3535.9694
3491.181725
3451.160775
3451.160875
3439.986475
3405.802875
3405.2542195122
3398.20617073171
3389.24580487805
3376.24317073171
3340.90185365854
3307.22656097561
3295.81970731707
3300.50482926829
3319.26941463415
3329.91553658537
3292.55448780488
3255.08753658537
3262.92256097561
3281.4795
3279.45069047619
3278.61526190476
3265.86288095238
3262.23519047619
3268.95085714286
3266.59664285714
3248.53014285714
3233.61433333333
3231.69238095238
3242.71723255814
3244.51651162791
3211.93214285714
3174.26928571429
3156.84207142857
3144.22733333333
3138.15116666667
3153.8634047619
3170.4475
3194.32288095238
3210.8360952381
3220.58573809524
3208.38576190476
3175.57337209302
3142.3603255814
3165.39023255814
3196.5558372093
3201.50118604651
3205.35711627907
3205.93772093023
3210.61709302326
3223.04269767442
3205.67104651163
3163.85769047619
3140.43435714286
3142.8584047619
3169.95897619048
3240.09271428571
3272.69811904762
3235.73080952381
3230.84757142857
3265.58276190476
3260.47819047619
3219.01792857143
3206.69938095238
3217.42619512195
3240.47846341463
3279.30987804878
3308.5683902439
3318.01724390244
3321.84343902439
3327.88131707317
3323.6647804878
3325.5316097561
3356.25236585366
3370.16707317073
3348.09785365854
3333.85845
3370.7673
3391.72017948718
3388.66423076923
3403.72769230769
3456.48176923077
3516.51264102564
3536.00065789474
3540.86263157895
3588.89689473684
3622.53121621622
3673.40675
3725.95836111111
3765.18091666667
3791.01638888889
3765.46332352941
3793.60520588235
3866.70335294118
3932.62029411765
3960.11206060606
4004.65559375
4038.20775
4023.97736666667
4101.46121428571
4183.09028571429
4232.60596153846
4344.38542307692
4390.41720833333
4408.48779166667
4432.39027272727
4502.40363636364
4502.2160952381
4592.5848
4730.46852941176
