# Supplementary material for: Single-cell growth inference of Corynebacterium glutamicum reveals asymptotically linear growth
Source: eLife. 2021 Oct 4;10:e70106. doi: 10.7554/eLife.70106 (PMC8594916; doi:10.7554/eLife.70106)
Supplement: Source data 1. [file elife-70106-data1.zip › MEAN/4.286 Ti001Tf005T.txt]

3092.506
3192.972
3334.10783333333
3480.86
3578.97081818182
3630.2845
3654.834
3759.60921052632
3843.98761904762
3916.31195454545
4048.29772727273
4123.41260869565
4167.00319230769
4225.11852
4240.80474074074
4281.66774074074
4251.63703571429
4235.362
4232.91813333333
4245.59875
4272.8674516129
4260.176125
4211.19627272727
4216.1431875
4261.8725
4284.80802941176
4235.41038235294
4202.6946
4219.2232
4197.95654054054
4174.06918918919
4138.51235135135
4143.9627631579
4167.58163157895
4146.90763157895
4111.78805263158
4096.14176923077
4103.50353846154
4105.04264102564
4067.50558974359
4011.776675
4013.9018
4047.08887804878
4009.01487804878
3921.53065853659
3888.6526097561
3851.16675609756
3800.16578571429
3770.25023809524
3716.59097674419
3715.75123255814
3735.08962790698
3705.05125581395
3642.98518604651
3607.37768181818
3596.02093181818
3528.55265116279
3518.17706976744
3500.35790909091
3465.81086363636
3420.59929545455
3367.55269767442
3332.59434883721
3335.65695348837
3352.88934090909
3324.65736363636
3265.55890909091
3247.29729545455
3249.64027272727
3224.75977272727
3176.37263636364
3129.32854545455
3083.05026666667
3029.95682222222
3010.99562222222
3026.54273333333
3023.46184444444
3005.9504
3022.0712173913
2993.00077777778
2936.88566666667
2927.65348888889
2918.79682222222
2870.16533333333
2819.65913333333
2791.08762222222
2765.82486666667
2749.62606666667
2774.82467391304
2800.20102173913
2785.36269565217
2751.33491304348
2736.33736956522
2724.34384782609
2710.75186956522
2720.98486956522
2725.14426086957
2709.18084782609
2694.88684782609
2686.87989130435
2689.69797826087
2677.04804347826
2639.13555319149
2608.65580851064
2621.74857446809
2631.06423404255
2601.97857446809
2581.97604255319
2602.29995744681
2632.269
2633.61634042553
2618.37985106383
2609.42321276596
2591.40795744681
2563.6800212766
2537.358
2523.36270212766
2553.28959574468
2592.82763829787
2596.99210416667
2573.92485416667
2566.1310625
2571.38410416667
2569.3435
2587.05435416667
2629.47091489362
2646.653
2646.9349787234
2649.64155319149
2645.03810638298
2654.42234042553
2686.19627083333
2703.4328125
2697.67154166667
2710.0690625
2739.90321276596
2771.11446808511
2823.24019148936
2868.46959574468
2891.47765957447
2928.58346808511
3004.531
3087.95068085106
3150.29276086956
3197.32504347826
3235.00108695652
3271.59736956522
3302.54645652174
3296.51546808511
3314.93347826087
3366.23576086957
3421.36760869565
3485.65330434783
3559.7102826087
3674.52802173913
3863.87917391304
4054.98008888889
4183.20064444444
4337.6612
4496.09466666667
4649.18391111111
4829.77926666667
5015.49391111111
5225.66538636364
5373.33484090909
5435.3486
5450.44902222222
5447.82457777778
5432.35866666667
5397.43295454545
5267.79411363636
5146.27477272727
5000.50056818182
4778.43586363636
4517.06825
4344.82725
4216.46727906977
4067.82581395349
3868.47895348837
3634.9293255814
3438.07751162791
3347.39534883721
3254.64181818182
3182.31539534884
3111.54551162791
3033.93341860465
2981.1206744186
2941.12290697674
2881.77434883721
2835.07674418605
2812.71655813953
2780.21519047619
2757.33433333333
2756.95285714286
2710.63676744186
2659.3966744186
2657.91139534884
2659.47646511628
2626.75704651163
2592.38938095238
2580.41160465116
2546.66423255814
2516.383
2496.48595348837
2484.81906976744
2477.03323809524
2457.93578571429
2424.55330232558
2392.64781395349
2392.17327906977
2423.37046511628
2431.36744186047
2421.28302380952
2410.53366666667
2417.75926190476
2417.83562790698
2399.65320930233
2389.07334883721
2378.92353488372
2377.11681395349
2385.19373809524
2381.18178571429
2374.48207142857
2398.17774418605
2426.06319047619
2438.89092857143
2458.01247619048
2464.27983333333
2458.16283333333
2470.31507142857
2491.9385952381
2492.06111904762
2485.97145238095
2510.4894047619
2544.20128571429
2563.10031707317
2583.23473809524
2608.23728571429
2625.10573809524
2649.34571428571
2667.89524390244
2665.75546341463
2664.40985714286
2684.00951162791
2693.49788372093
2706.13216666667
2704.67370731707
2719.24331707317
2780.48411904762
2805.5258372093
2799.46697619048
2811.02107142857
2830.76526829268
2845.16306976744
2865.20548837209
2886.24565116279
2899.33783333333
2909.06161904762
2925.19316666667
2929.39042857143
2936.43465116279
2955.14488095238
2993.19154761905
3036.82261904762
3064.24804761905
3054.95092682927
3065.97927906977
3099.79083333333
3120.19523809524
3169.62892857143
3240.72458139535
3259.85373170732
3260.77497674419
3292.3219047619
3313.42445238095
3323.31821428571
3351.811
3397.10265853659
3434.91347619048
3457.3455952381
3478.932
3498.36821428571
3510.29219047619
3550.0017804878
3603.79146341463
3672.75604878049
3712.8812195122
3751.9055
3774.75380487805
3770.07375609756
3777.42546341463
3813.07251219512
3878.752775
3917.112175
3930.8601
3982.0175
4063.68897435897
4119.08530769231
4149.7745
4170.86351282051
4181.2281025641
4204.77889473684
4229.97636842105
4241.56163157895
4267.45145945946
4318.71978378378
4346.38966666667
4314.47564705882
4290.01873529412
4292.93984848485
4292.81227272727
4289.52842424242
4288.81909375
4307.984125
4300.94703225806
4285.15335483871
4270.71833333333
4214.02356666667
4176.06916666667
4209.83877777778
4234.1782962963
4189.27784615385
4179.94132
4124.13748
4048.99843478261
3954.1419047619
3856.68171428571
3799.24026315789
3737.18611764706
3681.9305
3643.44176923077
