# Supplementary material for: Single-cell growth inference of Corynebacterium glutamicum reveals asymptotically linear growth
Source: eLife. 2021 Oct 4;10:e70106. doi: 10.7554/eLife.70106 (PMC8594916; doi:10.7554/eLife.70106)
Supplement: Source data 1. [file elife-70106-data1.zip › MEAN/4.034 Ti001Tf001T.txt]

4310.423
4421.96516666667
4507.4585
4647.64633333333
4717.09483333333
4890.62478947368
5052.29175
5140.09931818182
5161.762375
5245.05704
5327.18569230769
5413.23485185185
5520.00775
5604.33796551724
5664.81186206897
5687.52517241379
5685.7128
5737.89890322581
5860.52971875
5940.50563636364
5953.9163030303
5934.02238235294
5928.04242857143
5951.79371428571
6026.66671428571
6086.59513888889
6104.79958333333
6078.34869444444
6071.51851351351
6083.82071052632
6114.39565789474
6112.36607894737
6095.95142105263
6076.47871052632
6065.16268421053
6052.64048717949
6074.1232
6057.345925
5949.339975
5856.22055
5825.329975
5786.74815
5719.274775
5659.31534146341
5603.55465853659
5539.6417804878
5515.72041463415
5478.54790243902
5362.17742857143
5265.98071428571
5192.12135714286
5141.99816666667
5105.8646097561
5054.29175609756
5046.961
5044.93317073171
4999.83641463415
4933.56121951219
4884.97692682927
4858.60802439024
4804.10220930233
4747.6561627907
4713.44706976744
4692.42718604651
4639.09923809524
4586.66842857143
4522.44930952381
4432.33752380952
4406.32273809524
4389.32192857143
4324.75502380952
4287.86240476191
4252.21614285714
4195.40578571429
4162.03611904762
4105.19097619048
4026.33028571429
3988.92152380952
3972.34297674419
3951.00318604651
3906.57506976744
3866.4981627907
3851.9216744186
3813.78748837209
3756.06962790698
3732.52137209302
3732.51430232558
3714.42469767442
3671.72395348837
3618.25913953488
3559.69029545455
3519.31256818182
3502.34134090909
3484.57145454545
3454.08324444444
3437.03337777778
3435.67915555556
3429.11193333333
3429.45215555556
3438.49133333333
3451.75015217391
3458.9844893617
3431.92823404255
3393.84457446809
3376.32844680851
3367.84782978723
3339.49710638298
3312.46693617021
3299.1595106383
3271.23982978723
3245.14525531915
3246.00463829787
3264.40834042553
3272.94079166667
3269.93725
3262.41558333333
3243.98577083333
3224.90754166667
3231.81885416667
3279.909
3342.9933125
3368.33672916667
3343.44241666667
3333.55934693878
3370.79404081633
3392.65428
3414.23652
3428.94028
3439.4097
3457.3692
3439.57322
3413.03558
3426.20098
3482.08224
3536.82426
3549.54888
3552.48784
3554.0465
3555.21958823529
3608.44180392157
3684.83896
3734.62784
3772.26684
3857.61094
3955.25674
4019.70836
4079.3537
4155.84682
4233.33426
4314.3953
4394.65492
4428.76822
4459.44472
4510.6605
4557.45562
4636.9387
4752.42876
4863.35022
4964.39278
5118.2
5291.94665306122
5538.13606122449
5846.78875510204
6214.96134693878
6574.45351020408
6949.531
7347.04565306122
7786.88048979592
8253.61297916667
8588.77716666667
8906.64252083333
9119.49072916667
9296.84283333333
9429.75354166667
9508.1156875
9482.3929787234
9297.70478723404
8999.48352083333
8716.1555625
8381.19395833333
8034.2791875
7667.51054166667
7275.86677083333
6960.63982978723
6660.70812765957
6334.65936170213
6038.1820212766
5818.77319148936
5660.66010638298
5485.24627659574
5324.57847826087
5201.57856521739
5068.93282608696
4923.36395652174
4829.92710869565
4752.26367391304
4672.16654347826
4574.15006521739
4478.04769565217
4427.01017391304
4380.8837826087
4324.57019565217
4264.92789361702
4207.45780851064
4152.34327659575
4095.31280851064
4041.41314893617
4028.36321276596
4020.66636170213
4016.16338297872
4019.18344680851
4007.9069787234
3986.64557446809
3993.23738297872
4007.83129787234
4043.49853191489
4027.41446808511
4013.34887234043
3988.60268085106
3971.51236170213
3988.7219787234
4009.07695744681
4030.69659574468
4053.76104255319
4049.57853191489
4044.50529787234
4037.00421276596
4031.95636170213
4065.00242553191
4097.93855319149
4113.73819148936
4128.08206382979
4149.51782978723
4175.44910638298
4192.52557446809
4199.82070212766
4232.66029787234
4278.85282608696
4313.46382608696
4324.52882608696
4356.36889130435
4392.5342173913
4419.35289130435
4443.82115217391
4467.34445652174
4539.40689130435
4619.69315217391
4637.64773913044
4620.32591304348
4622.17673913043
4688.43819565217
4793.11271111111
4823.31615555556
4783.23622222222
4774.70522222222
4837.78237777778
4948.8694
5006.95446666667
5007.33697777778
5000.93444444444
5035.74497777778
5109.08413333333
5174.78017777778
5221.99968181818
5270.79015909091
5327.40438636364
5388.9736744186
5437.76802325581
5498.8958372093
5537.30072093023
5540.6036744186
5545.19548837209
5580.68752380952
5618.3424047619
5678.67866666667
5740.21097560976
5759.77648780488
5735.06097560976
5729.454175
5738.3437
5761.30375
5772.786525
5779.846375
5814.8193
5857.51653846154
5837.72012820513
5807.00902564103
5761.41784615385
5759.4662368421
5754.55078947368
5699.84443243243
5590.25110810811
5520.08727777778
5460.43911111111
5483.61668571429
5532.67418181818
5507.70778787879
5533.68422580645
5467.12867741935
5452.20596551724
5370.82062068965
5331.31696428571
5244.87192857143
5248.28588461538
5147.47192307692
5110.15770833333
4951.7245
4927.4992
4740.7328
4728.2698
4550.21693333333
