# Supplementary material for: Single-cell growth inference of Corynebacterium glutamicum reveals asymptotically linear growth
Source: eLife. 2021 Oct 4;10:e70106. doi: 10.7554/eLife.70106 (PMC8594916; doi:10.7554/eLife.70106)
Supplement: Source data 1. [file elife-70106-data1.zip › MEAN/3.921 Ti002Tf008T.txt]

4727.74726666667
4792.06882352941
4899.98457894737
5009.3358
5020.69582608696
5064.20370833333
5096.59375
5109.5184
5089.9832
4989.37571428571
5022.38337931034
5098.456
5105.58376666667
5148.55706666667
5155.39612903226
5030.58696875
4954.92509090909
5037.02444117647
5049.84447058823
5024.93752777778
5024.38236111111
5005.75172222222
5026.24105555556
5087.40613888889
5094.99148648649
5113.59197297297
5164.32964864865
5168.84527027027
5120.78994736842
5125.86755263158
5110.43063157895
5057.24735897436
5043.68144736842
5018.74453846154
4986.37733333333
5002.46302631579
5060.27625641026
5058.109525
5007.58641025641
4969.489775
4942.599275
4906.72138461538
4875.855625
4825.4427
4785.292275
4767.73334146341
4737.942525
4686.109925
4650.3311
4656.12894871795
4650.0921025641
4585.23158974359
4513.418
4484.20595
4507.4253
4514.15015
4477.3217
4416.37545
4352.827625
4292.537375
4246.69995121951
4229.59941463415
4211.03607317073
4190.25724390244
4156.21263414634
4119.18480487805
4094.43426829268
4054.29682926829
4006.91631707317
3976.63831707317
3941.14919512195
3876.04158536585
3802.64226829268
3749.30956097561
3729.85446341463
3728.18202439024
3703.751475
3681.328025
3642.02724390244
3580.12624390244
3525.99270731707
3480.75307317073
3424.94892682927
3401.25695121951
3376.33541463415
3326.32851219512
3301.14946341463
3302.92
3302.4282195122
3277.17926829268
3240.25231707317
3215.66446341463
3208.48165853659
3196.26531707317
3169.7377804878
3120.83158536585
3090.4007804878
3111.386475
3120.9145
3069.038525
3027.08165
3032.85865
3036.136
3015.2561
2995.056225
2978.436525
2983.35435
2997.78948780488
3001.48246341463
2989.68012195122
2994.20553658537
3000.94729268293
3024.50914634146
3051.46902439024
3076.89319512195
3088.27753658537
3084.4993902439
3089.47119512195
3130.02363414634
3182.42446341463
3228.58309756098
3266.80745238095
3278.51038095238
3300.00378571429
3378.58197619048
3479.70711904762
3534.45783333333
3547.28978571429
3575.22628571429
3626.33288095238
3656.20097674419
3719.60974418605
3809.70714285714
3889.70697619048
3983.95873809524
4085.08016666667
4180.75535714286
4330.67602380952
4529.08411904762
4791.09376190476
5101.47819047619
5388.962
5676.10604761905
6000.4840952381
6302.94486046512
6644.4246744186
7010.15209302326
7327.70120930233
7578.77055813953
7705.35888372093
7739.78711627907
7766.76858139535
7695.38641860465
7595.27404651163
7445.98779069767
7220.89165116279
6982.57627906977
6785.54176744186
6518.02658139535
6174.26109302326
5849.82767441861
5562.62622727273
5324.07118181818
5094.81122727273
4851.82818181818
4657.44759090909
4543.11831818182
4418.56279545455
4292.73190909091
4255.25240909091
4262.70881818182
4246.17663636364
4180.62667441861
4082.3658372093
4001.97139534884
3941.57430232558
3890.44644186047
3843.09918604651
3784.02186046512
3729.00172093023
3682.67356818182
3585.53511363636
3493.02963636364
3464.95404545455
3442.21222727273
3416.52606818182
3395.20238636364
3374.58545454545
3352.6545
3345.04304545455
3356.32329545455
3348.7818
3327.06088888889
3372.02377777778
3404.13517777778
3382.17435555556
3373.25973333333
3350.34415909091
3337.335
3354.20497727273
3356.42077272727
3339.76552272727
3344.03129545455
3365.297
3369.43329545455
3371.59845454545
3380.84061363636
3393.15461363636
3421.24395454545
3438.52654545455
3440.31484090909
3430.79418181818
3413.55218181818
3430.06740909091
3479.08037777778
3507.60862222222
3504.14197777778
3510.00635555556
3561.93722222222
3625.81968888889
3671.5175
3715.78977272727
3744.64618181818
3729.29418181818
3754.14125
3834.11079545455
3878.82986363636
3894.38176744186
3926.01053488372
3984.17804651163
4041.53576744186
4084.72190697674
4111.64504651163
4133.66134883721
4135.45690697674
4144.75865116279
4209.92295348837
4254.48444186047
4292.80062790698
4361.53362790698
4400.60702325581
4413.08058139535
4436.90293023256
4464.43927906977
4492.0116744186
4530.69886046512
4541.47607317073
4529.00636585366
4561.02173170732
4572.86848780488
4562.73582926829
4588.32285365854
4629.78546341463
4684.03809756098
4722.71075609756
4758.08129268293
4780.36887804878
4784.75646341463
4785.70029268293
4782.10931707317
4787.09978048781
4804.41195121951
4806.6195
4790.17115
4806.8161
4815.326175
4764.69645
4735.70282051282
4791.89107894737
4832.97765789474
4789.48436842105
4739.82113157895
4746.88697297297
4741.06078378378
4715.74794444444
4716.04277777778
4731.73857142857
4708.22854285714
4676.81117647059
4671.47555882353
4665.31878125
4608.736375
4565.17438709677
4513.93403225806
4512.92873333333
4532.1168
4509.18779310345
4436.34531034483
4421.27325
4496.81640740741
4480.13734615385
4459.5425
4430.54940909091
4397.62263636364
4371.73826315789
4285.40073684211
4198.74976470588
4197.16266666667
4142.50608333333
4125.242125
4208.363
