# Supplementary material for: Single-cell growth inference of Corynebacterium glutamicum reveals asymptotically linear growth
Source: eLife. 2021 Oct 4;10:e70106. doi: 10.7554/eLife.70106 (PMC8594916; doi:10.7554/eLife.70106)
Supplement: Source data 1. [file elife-70106-data1.zip › MEAN/2.590 Ti027Tf025T.txt]

3639.54428571429
3630.63357142857
3574.86129411765
3519.72688235294
3503.59994444444
3515.05376190476
3461.11666666667
3452.44926086957
3410.13973913043
3379.75558333333
3359.52256
3295.86734615385
3294.06396428571
3228.74203448276
3164.64751724138
3182.79370967742
3182.48525806452
3119.14093548387
3038.46970967742
3031.90187096774
3074.42428125
3073.593
3026.53733333333
2983.89164705882
2970.62288235294
2948.52526470588
2935.52332352941
2909.79414705882
2869.50873529412
2858.81668571429
2869.12108333333
2870.3455
2832.90958333333
2785.92248648649
2761.62113513514
2735.23389189189
2717.52915789474
2709.21974358974
2695.56215384615
2685.90697435897
2666.73364102564
2637.87905128205
2599.0665
2591.236175
2589.6553
2562.6399
2529.398975
2527.9099
2544.23278048781
2532.52273170732
2502.613
2484.51676190476
2467.37797619048
2450.70380952381
2444.75111904762
2434.08947619048
2427.83620930233
2412.75202325581
2378.51602325581
2368.21959090909
2374.47752272727
2367.89934090909
2351.33843181818
2339.95543181818
2331.64559090909
2316.96842222222
2301.07558695652
2302.28369565217
2326.8702826087
2336.96191304348
2318.79286956522
2318.54197826087
2322.29436956522
2320.89056521739
2327.2957826087
2299.91282978723
2246.92344680851
2225.29857446809
2245.14970833333
2261.0389375
2263.35354166667
2250.4796122449
2230.59165306122
2243.81381632653
2234.42827083333
2208.88964583333
2196.03116666667
2216.220875
2242.54529166667
2241.06429166667
2233.15648979592
2220.4777755102
2222.61216326531
2234.81502040816
2215.22375510204
2191.76191836735
2190.25844897959
2192.28236734694
2198.88395918367
2204.35142
2190.00854
2181.72424
2177.92642
2162.91202
2160.51484
2178.57984
2188.08157142857
2187.92051020408
2184.5536122449
2188.47789795918
2190.49073469388
2185.80057142857
2176.25214
2172.90192
2181.76018
2186.86048
2183.7609
2184.80384
2206.43426
2224.16912
2212.91892
2202.0885
2209.36974
2219.01214
2200.12266
2229.11078431373
2263.95711764706
2291.0961372549
2303.19366
2286.7821
2276.17796
2289.92618
2310.05314
2333.74112244898
2352.48628571429
2328.49136734694
2318.46242857143
2345.05642857143
2376.74640816327
2409.27918367347
2418.17120408163
2416.12244897959
2423.55391666667
2434.51620833333
2434.226
2453.91953191489
2485.24285106383
2516.51772340426
2526.5510212766
2520.19580851064
2510.54695652174
2518.33704347826
2526.2702826087
2542.13476086957
2572.86435555556
2622.35188636364
2654.90662790698
2710.23053488372
2746.84955813954
2745.2873255814
2728.45295238095
2763.58053658537
2809.6902195122
2828.04290243902
2848.075275
2862.9674
2883.33233333333
2931.59253846154
2949.79517948718
2964.99465789474
2982.56143243243
3005.38540540541
3000.087
3022.33797222222
3058.03905555556
3086.10668571429
3080.66464705882
3081.05208823529
3093.91147058824
3121.63687878788
3128.78125
3139.1398125
3140.53293548387
3157.9638
3105.99883333333
3094.9781
3068.05792307692
3053.03965384615
3048.67876
3031.41269565217
3042.01656521739
3083.0345
3122.0231
3130.41621052632
3170.22535294118
3181.3551875
3204.206
3192.86814285714
3532.449
