# Supplementary material for: Single-cell growth inference of Corynebacterium glutamicum reveals asymptotically linear growth
Source: eLife. 2021 Oct 4;10:e70106. doi: 10.7554/eLife.70106 (PMC8594916; doi:10.7554/eLife.70106)
Supplement: Source data 1. [file elife-70106-data1.zip › MEAN/2.125 Ti004Tf023T.txt]

4910.095
4955.51783333333
4799.31525
4749.00678571429
4781.3225625
4943.03538888889
4988.52226315789
4972.79765
4992.26752380952
5035.94352173913
5057.73548
5058.02016
5023.17461538462
5031.128
5016.92822222222
4996.97960714286
4978.56520689655
4954.75506896552
4960.38220689655
4962.10276666667
4933.06916129032
4967.81428125
4982.411375
4962.497
4931.3123030303
4886.10638235294
4804.78094117647
4711.66597058824
4671.29154285714
4681.59194444444
4677.54969444444
4655.20680555556
4621.93711111111
4570.59697222222
4534.21891891892
4497.73834210526
4481.50247368421
4466.48202631579
4433.82631578947
4406.43161538462
4383.44392307692
4373.06105128205
4331.04012820513
4254.16758974359
4239.45502564103
4257.54748717949
4242.65228205128
4194.310025
4157.14535
4136.642875
4118.30592682927
4141.22565853658
4167.09163414634
4129.82256097561
4064.05680487805
4008.42790243902
3960.61275609756
3950.07609756098
3966.15719512195
3927.4662195122
3855.75651219512
3829.93797560976
3838.02968292683
3829.65919512195
3817.05878048781
3816.16261904762
3798.43657142857
3768.61395238095
3743.07064285714
3697.08769047619
3623.44447619048
3576.28580952381
3563.03683333333
3573.52392857143
3604.45226190476
3600.79626190476
3568.41464285714
3558.18538095238
3506.9240952381
3456.69502380952
3408.37045238095
3423.96083333333
3444.12485714286
3422.6225952381
3394.82430952381
3348.62065853659
3305.43746341463
3293.13341463415
3281.04036585366
3293.90629268293
3306.37490243902
3236.32156097561
3164.07843902439
3211.14731707317
3265.88897560976
3218.86170731707
3162.73280487805
3158.6432195122
3165.17480487805
3171.24619512195
3173.03617073171
3159.92646341463
3140.69317073171
3119.49448780488
3107.31234146341
3102.34714634146
3094.69358536585
3101.30531707317
3109.00987804878
3120.506
3142.54609756098
3151.99909756098
3155.707825
3175.87035
3194.499725
3173.78695
3158.426075
3188.81745
3221.91415384615
3226.18276923077
3217.55253846154
3227.06571794872
3226.63561538462
3242.84425641026
3282.86892307692
3310.15269230769
3337.36946153846
3359.59702564103
3384.28369230769
3427.95158974359
3440.11246153846
3414.78334210526
3407.67342105263
3433.42226315789
3484.66783783784
3518.40802702703
3578.27262162162
3628.65241666667
3694.571
3818.51155555556
3895.98994444444
3883.19474285714
3944.86735294118
4009.01866666667
4094.45236363636
4144.31978787879
4156.66841935484
4207.77216129032
4235.55756666667
4312.68603333333
4304.2597037037
4342.31719230769
4376.81884
4337.410125
4290.17731818182
4362.51422727273
4453.11485
4463.40905882353
4464.27705882353
4481.15371428571
4543.1175
4492.129
