# Supplementary material for: Single-cell growth inference of Corynebacterium glutamicum reveals asymptotically linear growth
Source: eLife. 2021 Oct 4;10:e70106. doi: 10.7554/eLife.70106 (PMC8594916; doi:10.7554/eLife.70106)
Supplement: Source data 1. [file elife-70106-data1.zip › MEAN/3.251 Ti003Tf028T.txt]

6225.73038461538
6324.50033333333
6428.13082352941
6514.04661111111
6605.33605263158
6683.7194
6749.35871428571
6743.47263636364
6626.33008695652
6624.99429166667
6715.3514
6823.84964
6935.01242307692
6929.31792592593
6929.65822222222
6981.3405
6909.03832142857
6827.48657142857
6774.80914285714
6717.68617857143
6590.62417241379
6528.68996666667
6390.24583333333
6223.38503333333
6166.1586
6216.56525806452
6111.58965625
6000.16071875
5924.62396875
5876.579625
5853.1256875
5810.51815625
5745.12890625
5746.64509090909
5688.08339393939
5632.83203030303
5579.97912121212
5521.69887878788
5442.82606060606
5336.35578787879
5253.42997058823
5232.06255882353
5202.20864705882
5154.73088235294
5072.61185294118
4994.95255882353
4977.63441176471
4937.66620588235
4864.07070588235
4837.70108571429
4760.89722857143
4702.48762857143
4682.77668571429
4656.27745714286
4596.53808571429
4515.26222222222
4499.38552777778
4542.68645945946
4457.50986486486
4353.40113513514
4332.21110810811
4338.71854054054
4286.55724324324
4200.66967567568
4134.05762162162
4107.57594594595
4058.61791891892
3995.28737837838
3971.87232432432
4011.39357894737
3979.24173684211
3917.32207894737
3863.36242105263
3826.9935
3803.11128947368
3778.78431578947
3745.70242105263
3708.40844736842
3679.20886842105
3652.06815789474
3610.50207894737
3560.29423684211
3524.31681578947
3496.50244736842
3511.34387179487
3496.76651282051
3490.8221025641
3474.39820512821
3441.06758974359
3418.74051282051
3404.864975
3411.90885
3415.8173
3378.004825
3333.9887804878
3317.27331707317
3341.57253658537
3351.53490243902
3318.22104878049
3288.94668292683
3292.41053658537
3286.46480487805
3264.94043902439
3266.70017073171
3279.93021951219
3269.01992682927
3225.96504878049
3236.71892857143
3242.63004761905
3215.88193023256
3190.82965116279
3190.9301627907
3189.4338372093
3178.5143255814
3174.22651162791
3188.46369767442
3196.86648837209
3185.61823255814
3181.86827906977
3179.69102325581
3172.52251162791
3144.98281395349
3117.08327906977
3124.80488372093
3132.63827906977
3125.85290697674
3136.35172093023
3137.65179069767
3133.65939534884
3159.17246511628
3173.69960465116
3169.47204651163
3149.52893023256
3142.57776744186
3178.74002325581
3216.64597674419
3215.09141860465
3212.40313953488
3215.25890697674
3213.1643255814
3214.48752380952
3228.26154761905
3227.05223809524
3227.78961904762
3224.47157142857
3223.49854761905
3245.58004761905
3290.38769047619
3324.53245238095
3336.85983333333
3296.321
3271.11631707317
3295.2792195122
3365.8946097561
3409.4663902439
3396.56380487805
3406.94070731707
3421.18324390244
3408.02887804878
3423.72348780488
3445.1733902439
3465.52604761905
3511.31128571429
3541.1700952381
3544.74021951219
3591.54663414634
3614.21824390244
3554.66368292683
3561.76907317073
3593.16829268293
3619.49029268293
3671.21502439024
3727.06151219512
3759.726025
3791.5113
3839.53155
3855.24445
3845.242525
3881.5095
3944.3776
3977.87176923077
4026.10256410256
4053.70530769231
4049.56428205128
4052.72166666667
4088.47379487179
4154.84341025641
4212.3198974359
4238.16497435897
4271.58348717949
4287.56226315789
4300.18294736842
4325.60118421053
4381.72939473684
4469.47323684211
4546.01018421053
4623.24144736842
4689.80078947368
4718.6905
4756.669
4814.83434210526
4890.38057894737
4971.98355263158
5006.09994594595
5030.52418918919
5074.53813888889
5137.63844444444
5216.79280555556
5249.07291666667
5372.65152777778
5472.55102857143
5528.37717142857
5561.02988571429
5557.94697142857
5562.52045714286
5608.81814285714
5670.12631428571
5739.27061764706
5794.06718181818
5825.8513030303
5839.11693939394
5871.99827272727
5939.99724242424
5950.70887878788
5915.57875
5945.7244516129
5986.51916129032
5974.28467741935
5916.56053333333
5867.9023
5857.12586666667
5849.10482758621
5879.63807142857
5911.25796296296
5943.54333333333
5958.24092307692
5993.37176
5967.42675
6006.1272173913
6000.72877272727
6036.96704761905
6069.0204
6117.67965
6150.37658823529
6082.73876470588
6057.79478571429
6027.85861538462
6007.027
5931.2795
5921.9568
5779.29
