# Supplementary material for: Single-cell growth inference of Corynebacterium glutamicum reveals asymptotically linear growth
Source: eLife. 2021 Oct 4;10:e70106. doi: 10.7554/eLife.70106 (PMC8594916; doi:10.7554/eLife.70106)
Supplement: Source data 1. [file elife-70106-data1.zip › MEAN/2.780 Ti012Tf025T.txt]

3139.555
3147.13282352941
3168.69535294118
3211.58135
3188.91065
3169.33017391304
3220.12986956522
3279.14688
3287.68352
3295.11018518519
3259.10759259259
3226.94478571429
3233.98731034483
3276.26680645161
3276.436
3269.53206451613
3280.649
3289.0913030303
3291.1305
3276.61570588235
3238.98152941176
3189.45351428571
3162.5926
3170.92645714286
3184.31347222222
3153.71802777778
3103.15855555556
3101.03851351351
3086.04478378378
3069.17264864865
3064.91034210526
3058.71023684211
3058.42833333333
3054.95617948718
3054.611175
3040.5395
3026.149325
3030.3483
3038.333
3007.58215
2966.1049
2921.0774
2877.83712195122
2880.95646341463
2896.93514634146
2870.15321951219
2841.37892857143
2821.0600952381
2821.39330952381
2805.5160952381
2819.75521428571
2825.64978571429
2777.60404761905
2726.86560465116
2703.54844186047
2692.66813953488
2679.75520930233
2676.47020930233
2685.34769767442
2677.43606976744
2664.32990697674
2666.87955813953
2661.0716744186
2653.28955813954
2630.68346511628
2582.57674418605
2576.25827906977
2565.41041860465
2534.51115909091
2526.26720930233
2538.79227906977
2545.17735555556
2565.63915909091
2580.16990909091
2553.60793181818
2515.18443181818
2505.88465116279
2531.91672727273
2567.50761363636
2575.60202325581
2539.06022727273
2503.45025
2519.12081395349
2552.43951162791
2542.98670454545
2509.69953488372
2503.212
2500.15065116279
2504.82741860465
2491.06286046512
2468.09965116279
2455.95211627907
2455.55346511628
2457.27804651163
2450.53518604651
2438.41430232558
2429.04844186047
2430.56962790698
2407.08695348837
2381.93881395349
2380.89851162791
2370.46013953488
2355.63844186047
2346.40858139535
2341.16647619048
2337.65178571429
2319.66564285714
2311.30871428571
2323.1860952381
2325.52880952381
2309.46638095238
2291.7769047619
2289.82495238095
2301.42157142857
2314.55233333333
2312.56952380952
2295.7874047619
2302.00052380952
2298.45002380952
2267.21661904762
2265.31038095238
2280.07066666667
2258.10631707317
2248.57285365854
2254.06257142857
2247.43542857143
2239.33373809524
2233.66366666667
2225.25873809524
2205.13080952381
2178.90748780488
2186.88316666667
2200.38426190476
2181.86182926829
2163.17662790698
2159.39873809524
2183.77295121951
2202.9019047619
2187.1770952381
2157.30785365854
2149.52492857143
2162.65330952381
2166.39963414634
2172.20778571429
2193.26054761905
2211.19107142857
2214.98826190476
2207.50626829268
2195.15751219512
2195.71641463415
2199.9207804878
2199.743
2205.71692857143
2222.54986046512
2228.05769767442
2222.41530232558
2208.87893023256
2202.09453488372
2213.28327906977
2232.43579069767
2236.77437209302
2224.81220930233
2220.67030232558
2233.15728571429
2239.24297619048
2208.22430952381
2191.05988095238
2212.45228571429
2248.4965
2249.28885714286
2246.77045238095
2282.5104047619
2306.59426190476
2307.52433333333
2325.95088095238
2353.79530952381
2372.06773809524
2399.17364285714
2439.67019047619
2473.15628571429
2458.87917073171
2452.28921951219
2462.10865853659
2460.9273902439
2487.01415
2532.868575
2569.4663
2575.27469230769
2561.3188974359
2565.11520512821
2604.73453846154
2612.042
2633.39318421053
2628.08638888889
2616.38413888889
2573.4976
2583.82731428571
2591.92572727273
2609.9863030303
2596.7090625
2589.63180645161
2605.7245483871
2614.0861
2637.76134482759
2652.58732142857
2612.22542307692
2554.31509090909
2575.69345454545
2626.20258823529
2619.47711764706
2604.664
2595.01025
2580.94375
2679.909
