# Supplementary material for: Single-cell growth inference of Corynebacterium glutamicum reveals asymptotically linear growth
Source: eLife. 2021 Oct 4;10:e70106. doi: 10.7554/eLife.70106 (PMC8594916; doi:10.7554/eLife.70106)
Supplement: Source data 1. [file elife-70106-data1.zip › MEAN/3.825 Ti043Tf023T.txt]

4388.38793333333
4410.49855555556
4512.89594444444
4592.81804761905
4591.88196
4680.59241666667
4741.74673076923
4783.68892857143
4826.54678571429
4794.04712903226
4818.51135483871
4797.46264516129
4793.2745625
4765.6875
4770.33305882353
4808.38391176471
4821.685
4801.35564864865
4804.8212972973
4802.18621621622
4785.24854054054
4734.98160526316
4691.3818974359
4671.30828205128
4688.16776923077
4661.92904878049
4657.69426829268
4661.23426829268
4636.37953658537
4579.33141463415
4543.23917073171
4519.06823809524
4490.23852380952
4429.60795238095
4403.54053488372
4401.56979069767
4367.14320930233
4328.68940909091
4270.601
4233.30742222222
4197.80044444444
4175.61902222222
4120.61730434783
4084.57837777778
4085.67422222222
4116.18231111111
4098.02382222222
4032.72524444444
3995.5052
3962.91962222222
3940.44337777778
3886.82822222222
3809.03319565217
3790.66093478261
3802.15747826087
3760.69663043478
3717.99019148936
3695.1862173913
3682.66245652174
3687.32282608696
3664.52604347826
3651.83969565217
3636.06319148936
3594.17623404255
3559.5710212766
3551.93427659574
3551.93876595745
3545.36719148936
3516.69731914894
3470.985625
3453.60636734694
3427.85312765957
3402.6363125
3410.98663829787
3420.67872916667
3393.7980212766
3358.6595106383
3335.6768125
3296.86679166667
3249.39526530612
3245.71252083333
3260.08983333333
3249.97128571429
3255.3480625
3265.21846
3241.5624375
3187.8515625
3133.54767346939
3110.21179166667
3122.16459183673
3129.316
3109.56640816327
3085.31242857143
3086.59375510204
3093.46587755102
3097.17516326531
3101.30228571429
3101.26402040816
3114.54889795918
3113.95312244898
3088.28087755102
3093.96220408163
3121.77763265306
3110.5092
3087.2238
3079.95932
3100.31508
3123.28175510204
3126.30228571429
3132.12342857143
3168.03402
3204.20331372549
3185.57818367347
3200.02192
3238.10014
3273.90295918367
3316.85493877551
3367.38057142857
3385.17087755102
3379.98653061225
3409.89632653061
3458.9279
3512.4131
3578.26702
3646.6797
3706.92582
3763.1103
3799.83668
3811.9484
3823.6689
3868.38258
3962.27266
4055.89982
4186.72654166667
4346.99422916667
4491.59614583333
4633.47125
4816.61983333333
5031.40675
5272.41641666667
5503.16158333333
5709.90010204082
5939.48934693878
6099.81932653061
6222.61118367347
6319.10987755102
6398.87616326531
6433.76669387755
6388.73714285714
6298.33373469388
6205.96093877551
6087.59751020408
5851.27395918367
5649.93397959184
5452.29134693878
5248.42383673469
5023.89183673469
4811.41744897959
4633.8222244898
4431.9757755102
4259.68987755102
4164.88489795918
4119.32087755102
4046.57226530612
3934.31248979592
3855.94767346939
3821.25608163265
3753.22106
3700.1112
3669.06088
3645.2593
3623.62087755102
3544.882
3488.23083673469
3441.57465306122
3396.18318
3353.26710204082
3302.22883673469
3274.52958
3264.72581632653
3241.44148979592
3227.23134
3232.85416
3233.35720408163
3207.45266
3178.80420408163
3171.20252083333
3166.2787755102
3139.60926530612
3133.90083333333
3143.82266666667
3122.87795918367
3074.09095918367
3065.35983673469
3092.38124489796
3099.43946938776
3085.98632653061
3097.002625
3109.49377083333
3118.5539375
3114.17820833333
3089.396
3081.3594375
3084.47323404255
3075.92295744681
3100.65734042553
3102.19555319149
3069.50406382979
3083.70263829787
3131.19213043478
3150.39593478261
3145.14730434783
3125.66082608696
3132.71380434783
3130.81522222222
3150.82617391304
3186.55484782609
3213.17241304348
3208.17039130435
3204.37045652174
3219.99173333333
3250.69597826087
3266.50193478261
3299.07908695652
3353.32469565217
3391.52726086957
3410.58648888889
3404.20573333333
3426.5722
3468.86037777778
3486.74726666667
3503.99897777778
3525.5505
3521.25563636364
3522.44015909091
3599.73893023256
3632.07661363636
3619.02713953488
3630.46265116279
3663.30086046512
3683.22095348837
3684.06676190476
3688.88421428571
3725.02481395349
3766.12174418605
3812.96613953488
3847.82254761905
3865.09992857143
3886.0565
3920.71928571429
3939.803
3957.46880487805
4003.6706097561
4082.59073809524
4059.357
4010.48770731707
4048.57343902439
4108.4594
4140.382375
4151.65033333333
4166.15005128205
4194.14797435897
4252.2718974359
4317.40853846154
4360.85813157895
4368.77742105263
4358.25863157895
4390.46964864865
4459.44272972973
4485.86059459459
4467.19969444444
4477.00330555556
4480.22711428571
4483.98705714286
4518.77934285714
4556.42927272727
4569.66529032258
4564.40612903226
4560.3104
4605.52731034483
4648.90534482759
4728.71196428571
4782.43614814815
4801.42307692308
4774.25008
4797.183
4857.585
4935.54681818182
4963.7021
4913.04311764706
4870.89285714286
4858.67936363636
4805.24585714286
4869.4775
4726.072
