# Supplementary material for: Single-cell growth inference of Corynebacterium glutamicum reveals asymptotically linear growth
Source: eLife. 2021 Oct 4;10:e70106. doi: 10.7554/eLife.70106 (PMC8594916; doi:10.7554/eLife.70106)
Supplement: Source data 1. [file elife-70106-data1.zip › MEAN/2.509 Ti024Tf025T.txt]

5444.789
5181.48185714286
5095.38685714286
5057.1418
4968.0614
4941.38989473684
4919.30794736842
4949.21014285714
4900.82528571429
4874.19526086957
4817.64139130435
4804.06696
4780.5942
4794.19315384615
4726.27753846154
4688.63975
4620.17646428571
4561.24935714286
4534.85585714286
4542.73848275862
4501.63193103448
4482.0778
4477.52636666667
4522.09332258064
4508.50564516129
4468.964
4426.84093548387
4382.96670967742
4350.54796774194
4393.20139393939
4356.96439393939
4299.68948484849
4257.809
4226.94072727273
4201.28612121212
4189.14382352941
4181.73594117647
4188.72620588235
4170.19585294118
4151.28022857143
4124.11751428571
4106.9226
4075.5596
4049.13988888889
4009.193
3961.49719444444
3956.75902777778
3986.69672222222
3978.16069444444
3938.00555555556
3903.88230555556
3874.99519444444
3850.94130555556
3852.74494594595
3827.13583783784
3802.95828947368
3791.28236842105
3780.56091891892
3747.19405405405
3689.77340540541
3663.3272972973
3671.23186842105
3647.82928947368
3625.82253846154
3608.09364102564
3614.76376923077
3607.46274358974
3585.54271794872
3563.27325641026
3540.35317948718
3514.96107692308
3487.20361538462
3475.49428205128
3479.22105128205
3468.99987179487
3445.38335897436
3416.91630769231
3384.57230769231
3371.44528205128
3378.15482051282
3371.72830769231
3350.093
3327.14328205128
3302.22858974359
3273.05384615385
3235.90151282051
3218.31412820513
3226.63574358974
3221.05112820513
3199.67682051282
3165.71564102564
3115.50469230769
3086.58825641026
3090.612475
3085.04105
3077.6887
3062.23145
3033.92941463415
3033.90736585366
3065.25414634146
3066.83868292683
3028.69965853659
2994.36580487805
2974.30612195122
2963.10124390244
2949.249625
2944.2273
2945.034475
2942.430725
2929.469925
2917.2424
2907.855675
2903.172525
2899.32535
2895.87565
2899.27397435897
2900.53841025641
2876.660275
2858.1854
2877.60685
2879.92105
2847.163725
2845.32180487805
2836.42495121951
2830.41743902439
2853.17002439024
2870.65668292683
2868.08914634146
2878.024675
2886.477125
2893.262175
2896.34375
2878.74845
2873.2882
2890.769975
2905.844175
2926.447575
2951.8182
2949.33635
2934.81325
2940.7916
2946.952825
2953.941725
2948.86666666667
2968.11017948718
2970.49869230769
2968.27542105263
3001.65723076923
3000.03584615385
3012.79582051282
3080.82643589744
3134.99587179487
3153.93720512821
3170.85374358974
3218.03887179487
3279.76717948718
3323.0968974359
3326.10871794872
3326.24182051282
3361.4518974359
3422.27563157895
3458.7698974359
3495.49458974359
3556.64364102564
3651.67721052632
3730.98343243243
3754.83494736842
3821.79376923077
3930.70828205128
4033.97751282051
4106.40932432432
4200.51705405405
4263.99113157895
4254.01063888889
4388.15466666667
4544.43144444444
4686.6906
4755.36488888889
4815.70583333333
4935.00088235294
4907.43247058824
4974.69306060606
5079.25534375
5093.1051
5193.2329
5236.38113793103
5285.70534482759
5220.05792592593
5141.83496
5118.81177272727
5203.25952380952
5196.62515789474
5135.79213333333
