# Supplementary material for: Single-cell growth inference of Corynebacterium glutamicum reveals asymptotically linear growth
Source: eLife. 2021 Oct 4;10:e70106. doi: 10.7554/eLife.70106 (PMC8594916; doi:10.7554/eLife.70106)
Supplement: Source data 1. [file elife-70106-data1.zip › MEAN/2.724 Ti008Tf009T.txt]

5084.884
5363.2305
5621.2015
5666.29225
5701.9479375
5892.46375
6050.51561111111
6211.02444444444
6150.55461904762
6082.78556521739
6182.43904347826
6160.94968
6236.33676
6296.97015384615
6357.60792307692
6294.34532142857
6265.15928571429
6174.64306896552
6221.32320689655
6251.60348387097
6229.93771875
6256.099875
6275.60993939394
6319.51433333333
6326.05681818182
6330.78521212121
6338.49851428571
6342.11719444444
6379.46913888889
6414.17136111111
6396.18108333333
6396.32113513513
6477.1705945946
6569.70321052632
6596.029
6607.71755263158
6614.12634210526
6600.26113157895
6591.31969230769
6604.42333333333
6611.57964102564
6582.99597435897
6530.097975
6520.4472
6518.512825
6517.75026829268
6484.66407317073
6433.86290476191
6399.19183333333
6374.30942857143
6358.22228571429
6353.03947619048
6328.20816666667
6302.81785714286
6319.6920952381
6316.4674047619
6266.28066666667
6248.81914285714
6244.53438095238
6179.41444186046
6100.196
6053.46713953488
6034.78946511628
6016.90876744186
5995.88993023256
5984.92637209302
5965.79288372093
5894.43320930233
5828.17044186046
5819.29055813954
5841.91613953488
5832.17560465116
5771.61662790698
5731.49602325581
5720.90925581395
5655.54502325581
5600.84344186046
5606.2796744186
5594.55079069767
5556.83623255814
5516.59541860465
5481.49465909091
5442.85181818182
5426.29247727273
5392.08646666667
5360.54911111111
5342.1504
5299.39315555556
5240.50702222222
5163.6064
5128.33604444444
5107.23431111111
5076.87857777778
5076.16291111111
5088.39004444444
5071.64975555556
5021.31615555556
4985.10466666667
4965.35924444444
4927.77377777778
4887.83671111111
4865.03762222222
4862.862
4869.26537777778
4866.81064444444
4833.79182222222
4780.70284444444
4788.00457777778
4839.74473333333
4814.88528888889
4782.48197777778
4743.18208888889
4732.92631111111
4756.80677777778
4769.85195555556
4737.73311111111
4687.37513333333
4675.94775555556
4692.954
4665.04495652174
4654.92569565217
4656.2957173913
4640.92510869565
4635.26219565217
4627.58276086957
4614.70902173913
4603.88647826087
4574.02882222222
4507.65423913043
4509.46923913044
4539.33064444444
4526.12754347826
4485.48641304348
4465.09786666667
4468.3115
4492.86443478261
4495.8512173913
4471.84840425532
4447.05376595745
4451.34467391304
4461.59287234043
4470.39965957447
4464.5782173913
4462.01168085106
4530.66995833333
4584.26477083333
4603.04526086957
4599.91078723404
4621.0274893617
4664.19440425532
4636.37731914894
4572.37087234043
4575.71134042553
4661.45020833333
4729.72889583333
4761.7849375
4757.7909375
4730.4643125
4723.23972916667
4744.02168085106
4794.62159574468
4865.4970212766
4898.28231914894
4920.75214893617
4968.29291489362
5025.29685106383
5063.8814893617
5140.5680212766
5177.25465957447
5203.1994893617
5255.34960869565
5310.81465217391
5405.63243478261
5459.10404347826
5483.35452173913
5538.82236956522
5627.61686956522
5740.79202173913
5823.04377272727
5896.51079545455
5953.12361363636
6018.70861363636
6140.33565116279
6226.37176744186
6234.17957142857
6327.71380952381
6509.51492857143
6516.08442857143
6418.599
6462.4433902439
6500.03509756098
6492.33579487179
6585.332
6506.05565789474
6579.2607368421
6627.85511111111
6771.93316666667
6962.5464
7069.19629411765
7068.83548484849
7159.41628125
7216.984
7182.4684137931
7104.57410714286
7182.54148148148
7220.29596153846
7244.70256
7214.90727272727
7115.87704761905
6947.25985
