# Supplementary material for: Single-cell growth inference of Corynebacterium glutamicum reveals asymptotically linear growth
Source: eLife. 2021 Oct 4;10:e70106. doi: 10.7554/eLife.70106 (PMC8594916; doi:10.7554/eLife.70106)
Supplement: Source data 1. [file elife-70106-data1.zip › MEAN/3.797 Ti001Tf009T.txt]

3213.17593333333
3278.222875
3366.45922222222
3444.2541
3488.1750952381
3523.68480952381
3562.10591304348
3634.5305
3735.64984
3838.05888888889
3875.75751851852
3805.31575
3755.67773333333
3836.73076666667
3896.92527272727
3966.39548484849
3987.72721212121
3999.45991176471
4011.46558823529
4010.16602941176
4046.19768571429
4089.37113888889
4100.65981081081
4056.72778378378
3977.60494594595
3948.04175675676
3919.78389473684
3890.88446153846
3851.78812820513
3780.1153
3745.115225
3752.64541463415
3725.31475609756
3681.85124390244
3644.8959047619
3602.76147619048
3575.86573809524
3538.28057142857
3465.62419047619
3418.31373809524
3391.28980952381
3354.29162790698
3335.6418372093
3316.69202325581
3280.37344186046
3260.34527906977
3255.77602325581
3240.85443181818
3213.39329545455
3156.1015
3101.58461363636
3089.9376
3113.24104444444
3117.47652173913
3108.58158695652
3090.14082608696
3063.61134782609
3033.41819565217
3013.09789361702
3004.58593617021
2988.44489361702
2965.42491489362
2938.83256521739
2904.7457173913
2893.58076086957
2889.48341304348
2878.33708510638
2868.43387234043
2843.79480851064
2825.97995744681
2835.43153191489
2825.64231914894
2788.3909787234
2794.11485416667
2789.03395833333
2745.89321276596
2720.59419148936
2719.14595833333
2703.13876595745
2690.15129787234
2688.03633333333
2691.41875
2697.38761702128
2682.71210204082
2644.410875
2621.552
2649.88795744681
2682.21452083333
2677.784
2670.92259574468
2683.39916666667
2681.04152083333
2650.57236170213
2640.57710416667
2628.14002083333
2628.30075
2625.94764583333
2619.2929375
2625.39010416667
2633.31035416667
2632.2968125
2633.154875
2610.31010416667
2546.489625
2514.45806122449
2535.0423
2559.7954
2581.68774
2608.48916
2625.76056
2637.94862
2677.26091836735
2711.06987755102
2721.66448
2734.60898
2743.93538
2750.62408
2781.73562
2839.47202
2880.55446
2916.62912
2962.64748
2988.601
3010.53504
3072.24998
3190.9258
3314.93998
3416.6225
3521.51972
3640.65258
3767.49912
3887.73912
4014.65414
4070.65514
4128.61472
4227.96928
4369.06965306122
4420.01230612245
4406.12083673469
4338.59187755102
4257.26551020408
4167.49412244898
4078.2087755102
3960.5452244898
3837.68734693878
3717.87310204082
3595.55344897959
3469.79895918367
3335.51734693878
3218.95681632653
3140.29155102041
3069.16018367347
2981.83736734694
2955.41614285714
2914.95773469388
2891.04940816327
2855.30935416667
2784.99620833333
2715.56577083333
2674.14597916667
2648.83616666667
2619.61379166667
2593.25104166667
2565.01647916667
2523.47204166667
2488.8598125
2468.17171428571
2452.07765306122
2413.36516666667
2374.921375
2367.64577083333
2361.52145833333
2358.522875
2374.6829375
2407.51175510204
2381.749
2364.21383333333
2358.88489795918
2356.1130625
2342.1515
2339.76154347826
2353.52614893617
2350.27665217391
2344.28010869565
2366.27665217391
2371.29946666667
2363.37257777778
2374.8515
2388.68643478261
2383.75795555556
2382.26595652174
2380.99141304348
2364.71386666667
2349.11077777778
2325.43597826087
2323.19208695652
2345.60465217391
2357.5302173913
2349.22210869565
2328.60847826087
2335.60011363636
2372.71247727273
2382.05511363636
2371.78827272727
2366.82890697674
2353.92353488372
2348.5501627907
2361.87146511628
2381.43483333333
2400.22126829268
2426.40187804878
2453.5554047619
2449.84068292683
2449.44195238095
2434.36830952381
2440.74430952381
2475.31519047619
2503.56388095238
2509.47785714286
2531.46063414634
2562.8156
2573.495425
2582.9231
2584.59345
2581.117925
2591.095225
2624.122425
2680.62351282051
2699.21841025641
2696.62756410256
2717.760325
2732.94255
2728.439775
2754.2501
2798.9579
2811.7989
2819.294475
2856.51692307692
2860.59253846154
2836.72861538462
2840.01525641026
2868.82402564103
2912.09457894737
2934.50723684211
2928.73489473684
2931.84805263158
2944.74915384615
2982.44578947368
3009.29771052632
3023.12971052632
3028.41828947368
3028.07823684211
3020.10607894737
3030.64305263158
3080.56526315789
3144.93075675676
3187.72764864865
3208.0595
3222.12197222222
3267.95557142857
3298.25105714286
3305.34102857143
3317.91685714286
3346.09011764706
3346.92758823529
3342.9386969697
3347.92090909091
3390.1898125
3408.09034375
3402.78690625
3402.60380645161
3425.13266666667
3403.37066666667
3404.24124137931
3420.592
3395.77696551724
3378.48392592593
3357.75737037037
3366.03669230769
3334.51223076923
3323.19279166667
3282.65365217391
3225.65686363636
3169.41819047619
3094.56995
2991.88272222222
2988.89666666667
2976.70269230769
2941.3801
2822.046875
2736.749
2687.46
