# Supplementary material for: Single-cell growth inference of Corynebacterium glutamicum reveals asymptotically linear growth
Source: eLife. 2021 Oct 4;10:e70106. doi: 10.7554/eLife.70106 (PMC8594916; doi:10.7554/eLife.70106)
Supplement: Source data 1. [file elife-70106-data1.zip › MEAN/3.720 Ti005Tf017T.txt]

5674.238
6402.5175
6470.006
6786.26441666667
6854.79933333333
6978.2948125
7025.208
6886.32538095238
6892.74876190476
6779.44116666667
6798.45733333333
6744.71430769231
6643.91215384615
6586.61688888889
6522.0495
6438.778
6318.44331034483
6327.78613333333
6334.11229032258
6279.95458064516
6162.2113030303
6139.58875757576
6119.01255882353
6065.23255882353
5974.99082352941
5950.95011764706
6022.14411111111
6082.25847222222
6083.94180555556
6034.59791666667
5951.2785
5897.26789189189
5902.59597297297
5898.94516216216
5895.00443243243
5840.60784210526
5768.45315789474
5676.01886842105
5557.07505263158
5466.70342105263
5418.70847368421
5379.19307894737
5333.29828205128
5275.20638461538
5220.10812820513
5129.41235897436
5015.40482051282
4939.99582051282
4870.86223076923
4806.59925641026
4774.23812820513
4711.469275
4620.0596
4548.9668
4524.018475
4465.748625
4359.1758
4273.6302
4205.7324
4149.63855
4140.73031707317
4130.95619512195
4087.870125
4022.789375
3951.70905
3905.93325
3879.3665
3840.19602439024
3790.40431707317
3741.32173170732
3699.70168292683
3662.74953658537
3638.04509756098
3626.1387
3603.277325
3558.479775
3504.113725
3465.901175
3457.43776923077
3448.56066666667
3391.48346153846
3345.24882051282
3332.13715384615
3330.56815384615
3289.78365
3254.41015
3263.469675
3284.488825
3257.46685
3203.058825
3184.77935
3213.556825
3223.4708
3212.03497435897
3221.04535897436
3204.19817948718
3186.09351282051
3208.54684615385
3222.9298974359
3192.5201025641
3184.7583
3212.3137
3222.8628
3213.2545
3230.4602
3251.550425
3264.9637
3302.73755
3332.443675
3344.42075
3359.8146
3369.63585
3387.57176923077
3406.87161538462
3421.8328974359
3467.96079487179
3551.47766666667
3626.384
3689.04794871795
3784.46897435897
3883.87969230769
3969.21184615385
4061.90764102564
4133.70305128205
4217.26966666667
4325.55702564103
4424.6628974359
4471.743925
4479.173525
4509.765
4557.1613
4582.4355
4608.438625
4649.907475
4726.448725
4860.326425
5048.80735
5315.40243589744
5591.22594871795
5881.00307692308
6215.00958974359
6531.7596
6973.2494
7344.9415
7673.56625
8051.345925
8426.21990243902
8671.42131707317
8729.80690243902
8612.7925
8529.90021428571
8359.95542857143
8130.37492857143
7850.98178571429
7598.08452380952
7338.18954761905
6988.30369047619
6537.314
6185.61037209302
5871.54627906977
5571.10302325581
5389.05334883721
5219.40320930233
5027.05309302326
4890.94388372093
4741.82211627907
4556.21348837209
4399.8326744186
4292.25795454545
4221.46140909091
4164.75043181818
4104.01622727273
4023.04088888889
3953.17171111111
3907.86136363636
3853.62484090909
3777.71020454545
3699.81886363636
3618.96613636364
3552.59997727273
3533.35461363636
3505.94188636364
3442.70211363636
3411.67729545455
3384.82997777778
3324.0956
3248.39775555556
3194.57517777778
3173.12284444444
3163.50295555556
3129.30042222222
3097.11793333333
3118.1334
3140.54551111111
3110.79146666667
3072.68402222222
3066.24142222222
3068.61611111111
3077.88856818182
3086.26206818182
3081.00970454545
3076.91120454545
3092.43
3107.03293181818
3100.19897727273
3110.38152272727
3110.92936363636
3097.33722727273
3125.97341860465
3188.97923255814
3257.32434883721
3282.77239534884
3282.22890697674
3296.89513953488
3323.51711627907
3359.85518604651
3396.42195348837
3409.45351162791
3420.33619047619
3435.17764285714
3467.01038095238
3519.65435714286
3599.62247619048
3631.96654761905
3657.50557142857
3677.74230952381
3699.5689047619
3755.20330952381
3814.08283333333
3851.29380952381
3891.81383333333
3942.02938095238
3971.56130952381
4023.32043902439
4084.5957804878
4171.8733902439
4254.65131707317
4298.73085365854
4322.90417073171
4388.102125
4452.9284
4520.867775
4554.791925
4591.68241025641
4617.14248717949
4626.0788974359
4672.30317948718
4741.82951282051
4805.19443589744
4881.82094736842
4963.7185
5029.09273684211
5108.957
5154.86878947368
5228.04905405405
5288.41724324324
5350.43210810811
5371.86102702703
5445.87755555556
5473.91627777778
5469.24725
5493.21342857143
5522.15308571429
5603.55891428571
5650.38848571429
5682.0475
5666.54314705882
5712.52179411765
5768.55936363636
5814.37527272727
6035.5130625
6065.25848387097
6107.60406666667
6174.1682
6382.63078571429
6443.86266666667
6497.62533333333
6529.79096153846
6484.13153846154
6628.12430434783
6652.65531818182
6609.68609090909
6686.07685
6586.55085
6430.00747368421
6448.03706666667
