# Supplementary material for: Single-cell growth inference of Corynebacterium glutamicum reveals asymptotically linear growth
Source: eLife. 2021 Oct 4;10:e70106. doi: 10.7554/eLife.70106 (PMC8594916; doi:10.7554/eLife.70106)
Supplement: Source data 1. [file elife-70106-data1.zip › MEAN/2.945 Ti007Tf026T.txt]

3997.2163
3967.20046153846
4079.96226666667
4139.62729411765
4202.97505882353
4260.05205263158
4262.91042105263
4270.38561904762
4252.22190909091
4244.92704545455
4227.10582608696
4224.76854166667
4224.28733333333
4218.19596153846
4253.82075
4305.89228571429
4332.14296428571
4330.42782142857
4306.2303
4295.8451
4339.32163333333
4369.1533
4370.7404375
4347.69940625
4348.5210625
4377.18675
4397.22744117647
4367.34420588235
4324.33014705882
4282.98797058823
4252.31614285714
4224.95385714286
4221.67913888889
4205.1945
4233.52905555556
4265.67763888889
4248.12548648649
4181.81375675676
4114.86083783784
4122.01751351351
4146.11345945946
4131.0992972973
4126.99586842105
4089.59971052632
4057.94686842105
4037.28647368421
4008.96015384615
3961.89835897436
3889.28751282051
3842.87282051282
3816.28907692308
3793.45882051282
3808.10725641026
3786.61976923077
3719.716875
3687.753525
3655.07815
3624.7309
3589.6346
3560.766875
3591.67985365854
3589.27892682927
3538.99141463415
3492.35648780488
3452.20392682927
3438.5707804878
3414.03530952381
3367.25304761905
3349.79173809524
3347.76823809524
3330.22357142857
3267.49854761905
3197.94185714286
3160.36697619048
3165.76947619048
3182.5708372093
3155.91097674419
3092.83072093023
3051.28225
3079.07940909091
3109.36640909091
3079.14188636364
3019.73409090909
2968.91347727273
2931.02945454545
2928.74272727273
2940.09309090909
2917.19113636364
2883.14334090909
2859.50766666667
2863.20548888889
2860.90464444444
2847.57146666667
2835.1368
2822.96353333333
2821.08755555556
2821.14864444444
2819.71755555556
2812.86082222222
2789.39102222222
2744.50135555556
2712.11311111111
2725.914
2749.09815217391
2754.34222222222
2752.88375555556
2748.01584444444
2746.78108888889
2742.95513333333
2745.25124444444
2749.71524444444
2714.71337777778
2676.18182222222
2673.57702222222
2690.33968888889
2717.41604444444
2743.29135555556
2732.16897777778
2706.03551111111
2706.23586666667
2724.85971111111
2725.67386666667
2693.28227272727
2693.31040909091
2727.13247727273
2743.08704545455
2732.8185
2721.33036363636
2730.72859090909
2748.86636363636
2748.86584090909
2739.10197727273
2765.18334090909
2802.46597727273
2803.11188636364
2797.00745454545
2804.15609090909
2811.29065909091
2824.61086363636
2833.61229545455
2850.96504545455
2866.37265909091
2859.16881818182
2862.29886363636
2902.64093181818
2956.33668181818
2979.01579545455
2980.4133255814
2974.71195348837
3001.69397674419
3002.96846511628
2985.6741627907
2993.44588372093
3008.34644186047
3019.94348837209
3049.48506976744
3078.98786046512
3103.36252380952
3136.07454761905
3163.36073809524
3178.4029047619
3181.86964285714
3170.44757142857
3183.55357142857
3207.5340952381
3205.45056097561
3233.90207317073
3244.6435
3268.49735
3309.82155
3330.38685365854
3357.82012820513
3390.1041025641
3392.103
3378.25661538462
3392.07612820513
3413.49423076923
3423.96671794872
3420.52217948718
3400.67739473684
3431.42163157895
3484.40323684211
3534.79872972973
3575.41751351351
3591.82054054054
3618.84110810811
3646.75630555556
3681.79730555556
3707.15641666667
3743.88022222222
3780.78816216216
3789.23328571429
3833.08519444444
3919.978
3977.14033333333
3978.95991176471
3956.48364705882
3949.86736363636
3949.28325
3989.49059375
4014.67341935484
4040.63583870968
4029.35465517241
4038.80565517241
4028.32162068965
4055.8334137931
4082.29546428571
4109.2827037037
4129.84437037037
4142.24288461538
4162.19061538462
4149.87611538462
4118.35024
4136.32891666667
4101.84695454545
4162.13471428571
4235.8779047619
4250.35331578947
4271.76063157895
4271.109
4254.6994
4263.5615
4230.13327272727
4207.4045
4255.9128
4313.634
