# Supplementary material for: Single-cell growth inference of Corynebacterium glutamicum reveals asymptotically linear growth
Source: eLife. 2021 Oct 4;10:e70106. doi: 10.7554/eLife.70106 (PMC8594916; doi:10.7554/eLife.70106)
Supplement: Source data 1. [file elife-70106-data1.zip › MEAN/3.741 Ti007Tf027T.txt]

3308.75964705882
3342.76806666667
3409.68127777778
3507.32538888889
3585.15445
3664.49481818182
3741.20716666667
3831.31008333333
3918.98532
3958.28566666667
4018.07996296296
4074.91525
4160.04937931035
4266.88644827586
4358.3395862069
4366.2858125
4425.88159375
4532.368
4570.69739393939
4605.00805882353
4625.78964705882
4608.38828571429
4612.43808571429
4594.93202777778
4601.17305405405
4589.667
4582.57932432432
4533.79984210526
4515.94131578947
4525.97069230769
4527.18287179487
4522.32787179487
4506.93276923077
4459.06805
4443.911975
4412.42224390244
4353.91692682927
4285.1603902439
4246.91651219512
4222.51863414634
4185.97735714286
4122.1994047619
4061.71773809524
4020.83097619048
3993.975
3965.79902325581
3978.80227906977
3969.04537209302
3925.42330232558
3869.84622222222
3845.15171111111
3820.83870454545
3772.02229545455
3729.35631111111
3682.20155555556
3624.58353333333
3578.85342222222
3546.46273333333
3543.02671111111
3552.91613333333
3516.36497777778
3472.21795555556
3466.77453333333
3459.74797777778
3429.24247826087
3400.8905
3365.24002173913
3320.93180434783
3313.91219565217
3305.74897826087
3249.02826086957
3211.5102826087
3221.66688888889
3217.86626666667
3199.95323913043
3163.57515217391
3139.78054347826
3139.41619565217
3138.81773913043
3115.98547826087
3111.4182173913
3136.3217826087
3136.20582978723
3114.1979787234
3107.22272340426
3116.03044680851
3116.7430212766
3112.02857446809
3090.89080851064
3062.75568085106
3057.40682978723
3065.46795652174
3065.5722826087
3037.35641304348
3004.9047826087
3018.15580851064
3053.80189361702
3046.67521276596
3011.51285106383
2977.77882978723
2967.84280851064
3003.11593478261
3038.94408695652
3034.22506521739
3005.91126086957
3008.25182608696
3035.88182608696
3028.44630434783
3045.67136956522
3107.83568888889
3151.68904444444
3164.38204444444
3177.67391111111
3223.64055555556
3305.93808888889
3382.53957777778
3438.904
3497.36588636364
3549.955
3632.25215555556
3712.04693333333
3800.68875555556
3923.65293333333
4090.98768888889
4280.71056818182
4458.48736363636
4611.32822727273
4735.26134090909
4887.94990909091
5014.76579545455
5144.34990909091
5279.41427272727
5436.45204651163
5476.5113255814
5410.25172727273
5343.44884090909
5307.17840909091
5222.71327272727
5122.15288372093
4940.07209302326
4757.4488372093
4576.2511627907
4365.66097727273
4176.92631818182
3975.40534883721
3776.69360465116
3623.28334883721
3518.04186046512
3426.45879069767
3341.90702325581
3272.83488095238
3184.80885714286
3133.43565116279
3121.79325581395
3151.64323809524
3139.85745238095
3104.20919047619
3066.51345238095
3052.15237209302
3072.93758139535
3052.37678571429
2985.66078571429
2952.89730952381
2936.07628571429
2918.09669767442
2897.84451162791
2876.0261627907
2846.99061904762
2822.99645238095
2814.09438095238
2830.99276190476
2844.48071428571
2847.38730952381
2832.39142857143
2822.54676744186
2832.75434883721
2838.32795238095
2844.59630952381
2855.03311904762
2839.12442857143
2819.27448837209
2820.76765116279
2850.38571428571
2858.94728571429
2837.5394047619
2822.37216666667
2832.00211904762
2847.89981395349
2869.42780952381
2877.80716666667
2853.3459047619
2833.44106976744
2837.1866744186
2858.23235714286
2862.83697619048
2866.72414285714
2858.27951162791
2848.20562790698
2877.45186046512
2900.96797619048
2908.62176190476
2956.82314285714
3000.254
2995.15597674419
2980.53895348837
2981.551
2985.04409302326
2988.61790697674
2997.41806976744
3026.71355813954
3053.98453488372
3069.86427906977
3106.45635714286
3131.7118372093
3116.20065116279
3082.98979069767
3127.36223809524
3179.4155952381
3210.99927906977
3245.06423255814
3246.40439534884
3222.67909302326
3225.06071428571
3270.11142857143
3306.54676744186
3354.50593023256
3395.36952380952
3377.10919047619
3374.74861904762
3420.00488095238
3434.04342857143
3444.28847619048
3481.45783333333
3500.5154047619
3514.70585714286
3567.9135952381
3627.32128571429
3653.86556097561
3666.15780487805
3680.15045238095
3698.2044047619
3773.59797560976
3827.76034146341
3874.12595121951
3911.97556097561
3904.03595
3863.76507317073
3886.2246097561
3932.34331707317
3952.69768292683
3988.178275
4044.93655
4109.826025
4158.03458974359
4158.21451282051
4208.24407894737
4202.00628205128
4209.41946153846
4271.82394594595
4301.62977777778
4271.82359459459
4251.16311111111
4213.28671428571
4185.05328571429
4208.69205882353
4180.25702941176
4156.67920588235
4150.52215151515
4142.30951515152
4161.491125
4120.909375
4086.14525
4038.42767741935
3960.90403333333
3917.61131034483
3900.452
3802.05140740741
3706.92038461538
3638.02668
3542.35675
3474.93169565217
3409.83972727273
3350.8444
3273.52077777778
3187.55311764706
3074.69125
2989.55878571429
2978.7495
2869.026
