# Supplementary material for: Single-cell growth inference of Corynebacterium glutamicum reveals asymptotically linear growth
Source: eLife. 2021 Oct 4;10:e70106. doi: 10.7554/eLife.70106 (PMC8594916; doi:10.7554/eLife.70106)
Supplement: Source data 1. [file elife-70106-data1.zip › MEAN/3.694 Ti029Tf024T.txt]

3644.25558333333
3706.59678571429
3729.2544375
3725.16615789474
3748.74676190476
3831.10609090909
3888.2372173913
3873.35670833333
3877.38492592593
3862.51592857143
3831.11832142857
3825.07013793103
3856.46582758621
3855.55409677419
3816.085875
3790.907
3815.83760606061
3818.12255882353
3768.78035294118
3740.14455882353
3755.40925714286
3778.92547222222
3778.73424324324
3756.13156756757
3727.23716216216
3708.79965789474
3693.23139473684
3665.54931578947
3654.30289473684
3674.38338461538
3621.23076923077
3555.82785
3519.3597
3497.8399
3506.81735
3498.92955
3446.734
3396.72756097561
3400.98426829268
3432.58069047619
3395.70254761905
3314.95169047619
3297.49980952381
3314.5670952381
3303.69225581395
3285.22769767442
3270.21093023256
3246.21157142857
3211.1796744186
3161.42202325581
3100.97876744186
3065.71402325581
3076.44276744186
3067.82397674419
3038.47030232558
3018.88315909091
2995.48177272727
2961.67136363636
2952.74479545455
2931.52113636364
2905.82138636364
2875.85469767442
2857.6608372093
2843.82663636364
2828.43909090909
2818.32870454545
2796.41315909091
2769.67868181818
2751.79422222222
2721.88523913043
2700.93123913043
2685.68637777778
2679.64113043478
2695.5442
2705.95606521739
2689.18715217391
2681.56646666667
2649.08477777778
2626.28244444444
2632.70813043478
2622.84806521739
2604.16476086957
2591.85395652174
2572.96206521739
2572.63019565217
2581.39357446809
2571.65582978723
2545.39991489362
2530.72357446809
2545.79968085106
2556.08640425532
2552.31738297872
2563.35276595745
2568.53589583333
2532.4604375
2504.78170833333
2505.991875
2499.971875
2500.32508333333
2519.85739583333
2520.506875
2507.61108333333
2512.9395625
2529.50791489362
2540.51670212766
2539.93953191489
2546.0400212766
2559.51878723404
2573.02776595745
2598.6279787234
2632.558
2639.04425
2629.36435416667
2647.79614583333
2685.53608333333
2722.5250625
2764.39691666667
2779.819875
2775.19039583333
2758.20321276596
2783.85817021277
2810.07614893617
2844.76442553192
2908.37834042553
2978.27653191489
3018.02782978723
3031.934
3050.9579787234
3062.54406382979
3079.08135416667
3128.41608333333
3145.71685416667
3094.5514375
3053.67447916667
3026.47685416667
2998.34476086957
2992.17284782609
2994.08406521739
2972.10032608696
2948.54317021277
2902.18073913043
2842.37591304348
2778.84310869565
2740.2605
2720.28076086957
2664.94956521739
2605.82630434783
2581.31208695652
2549.59756818182
2534.76073333333
2548.02490909091
2533.07609090909
2493.39637777778
2489.55238636364
2525.5546744186
2533.14679545455
2505.6168372093
2502.90737209302
2525.673
2523.28513636364
2536.18627272727
2548.25645454545
2552.59097727273
2556.88252272727
2561.52779545455
2560.80548837209
2534.28853488372
2505.15609302326
2478.90193023256
2458.62869767442
2463.42525581395
2468.39223255814
2464.80851162791
2468.46704651163
2474.37004651163
2485.05011627907
2481.09339534884
2463.7745952381
2469.05
2487.10511904762
2493.18057142857
2498.1763255814
2483.68172093023
2460.00060465116
2457.56879069767
2458.6718372093
2461.73833333333
2458.3665
2449.22907142857
2468.67654761905
2511.67476190476
2524.93772093023
2528.35309302326
2532.7506744186
2529.62404651163
2528.96369767442
2545.37997674419
2564.9223255814
2581.76355813953
2585.21537209302
2585.16323255814
2583.74665116279
2575.58709302326
2577.05804651163
2590.71246511628
2623.95704651163
2660.80054761905
2662.08
2671.55911627907
2685.5043255814
2696.49209302326
2715.46411627907
2731.1381627907
2745.60788372093
2743.82911363636
2735.24859090909
2745.0265
2761.88827272727
2789.07188372093
2810.68504651163
2830.2223255814
2839.65465116279
2879.88695454545
2929.23102272727
2965.36093181818
2956.99640909091
2949.68572727273
2967.93925
2969.52381818182
2993.87825581395
3012.72890909091
3017.86388636364
3027.12581818182
3043.04209090909
3055.28752272727
3064.78368181818
3081.97438636364
3112.74848837209
3155.89472093023
3189.20886046512
3180.04939534884
3161.70095348837
3173.81845238095
3203.46870731707
3232.47068292683
3224.35954761905
3213.00204878049
3218.95617073171
3218.75253658537
3224.2806
3240.54545
3267.131775
3293.57564102564
3307.53168421053
3280.00625641026
3251.94689473684
3232.11671794872
3226.83143243243
3224.60108333333
3212.36164864865
3214.09335135135
3239.10744444444
3235.91557142857
3243.30171428571
3258.03314705882
3277.5986969697
3256.30571875
3189.7814375
3146.28861290323
3168.11248275862
3183.31127586207
3192.64489285714
3194.01981481481
3142.06919230769
3079.06204347826
3074.39204761905
3077.22790909091
3032.2236
2967.44978947368
2902.97555555556
2871.08807142857
2866.53875
2830.2955
2791.071
