# Supplementary material for: Single-cell growth inference of Corynebacterium glutamicum reveals asymptotically linear growth
Source: eLife. 2021 Oct 4;10:e70106. doi: 10.7554/eLife.70106 (PMC8594916; doi:10.7554/eLife.70106)
Supplement: Source data 1. [file elife-70106-data1.zip › MEAN/3.347 Ti005Tf028T.txt]

2913.919
3127.5985
3319.00357142857
3484.77666666667
3610.88813333333
3728.560875
3816.80568421053
3981.92605263158
4027.62128571429
4081.40990909091
4104.13629166667
4219.3716
4278.81315384615
4329.32796296296
4347.62085714286
4395.40482142857
4377.47168965517
4314.25303333333
4292.19243333333
4264.05835483871
4335.3744516129
4399.90948387097
4422.96770967742
4367.04648484849
4368.25051515152
4334.00544117647
4320.73185294118
4328.32885294118
4374.06652941176
4388.38638235294
4343.97502857143
4293.90134285714
4277.34751428571
4246.42255555556
4151.45554054054
4105.89248648649
4064.86516216216
3999.89637837838
3968.25137837838
3953.03264864865
3938.31145945946
3926.65515789474
3904.00047368421
3862.10760526316
3821.4955
3746.48878947368
3709.75155263158
3702.51541025641
3681.12141025641
3654.282
3625.7172
3587.50255
3558.480525
3513.14815
3456.2676
3422.396575
3411.622975
3403.568
3361.4963
3291.324975
3245.659225
3219.32395
3174.8201
3131.3235
3123.94195
3120.2723
3077.14915
3020.17795
2983.437975
2967.6248
2940.847975
2895.4157
2858.783625
2818.540925
2794.55945
2786.998975
2748.02792682927
2735.25263414634
2742.36387804878
2697.84973170732
2645.67882926829
2636.29656097561
2646.71048780488
2628.08641463415
2566.16675609756
2519.2236097561
2524.65068292683
2526.31846341463
2509.3043902439
2510.95575609756
2519.85929268293
2525.05353658537
2520.96165853659
2508.56621951219
2482.12056097561
2446.3353902439
2435.53117073171
2451.02919512195
2449.16568292683
2427.25956097561
2424.84919512195
2425.64590243902
2412.59451219512
2400.20456097561
2386.93153658537
2366.74843902439
2368.33995121951
2402.10017073171
2418.31107317073
2398.59968292683
2395.16304878049
2399.90553658537
2418.18185365854
2441.10185365854
2440.21126190476
2442.77916666667
2447.18080952381
2460.81492857143
2496.35902380952
2532.24273809524
2538.12528571429
2535.98073809524
2558.59675609756
2588.96224390244
2599.58619512195
2628.48407317073
2714.15280487805
2809.6606097561
2838.63309756098
2845.26643902439
2904.25143902439
2987.97529268293
3030.82226829268
2996.17217073171
2925.24492682927
2874.47314285714
2875.20602380952
2867.68542857143
2849.74176190476
2840.55578571429
2813.93764285714
2765.95121428571
2726.7234047619
2684.54597619048
2643.72492857143
2616.76226190476
2592.59395238095
2550.41357142857
2502.20402380952
2479.16741860465
2491.60702325581
2510.49502325581
2517.88813953488
2507.94453488372
2494.7013255814
2507.80893023256
2533.96662790698
2530.89930232558
2496.62165116279
2480.96381395349
2505.22011627907
2536.93360465116
2536.41227906977
2527.25458139535
2543.19134883721
2549.37088372093
2519.90027906977
2513.01302272727
2555.05695454545
2594.15320454545
2608.90952272727
2607.36440909091
2611.73606818182
2605.26625
2602.47031818182
2628.12288636364
2655.45959090909
2677.52861363636
2704.18545454545
2724.57972727273
2722.98965909091
2721.54506818182
2734.65547727273
2741.69275
2756.67252272727
2772.0545
2788.36486363636
2820.6695
2861.36679545455
2896.54590909091
2925.08515909091
2948.23511363636
2974.596
3006.12006818182
3015.54763636364
3016.62993181818
3040.89813953488
3073.9293255814
3096.79637209302
3098.7611627907
3109.3338372093
3147.26153488372
3190.96053488372
3221.90825581395
3254.43348837209
3279.70558139535
3314.07706976744
3368.27106976744
3402.02141860465
3447.2868372093
3457.04772093023
3471.94978571429
3511.49230952381
3523.87054761905
3532.25895238095
3568.02673809524
3611.20223809524
3650.81757142857
3673.80416666667
3673.70811904762
3664.11292857143
3698.20729268293
3750.24626829268
3769.73875609756
3783.78875609756
3834.31180487805
3910.6173
3968.03315384615
3997.21017948718
4000.85151282051
3999.2998974359
3983.06984615385
4007.10092105263
4068.31645945946
4109.29878378378
4124.90583783784
4141.77375675676
4149.58022222222
4121.753
4128.73261111111
4196.39208571429
4215.76141176471
4194.822
4235.03384375
4284.0798125
4361.68896875
4426.38822580645
4433.6237
4448.20743333333
4465.09917241379
4424.40196296296
4300.18996296296
4330.265875
4327.94526086957
4278.60343478261
4284.67189473684
4146.53270588235
3981.62258823529
