# Supplementary material for: Single-cell growth inference of Corynebacterium glutamicum reveals asymptotically linear growth
Source: eLife. 2021 Oct 4;10:e70106. doi: 10.7554/eLife.70106 (PMC8594916; doi:10.7554/eLife.70106)
Supplement: Source data 1. [file elife-70106-data1.zip › MEAN/3.020 Ti022Tf026T.txt]

4680.52328571429
4794.4558125
4877.50922222222
4988.42210526316
4906.41065
4906.04013636364
4907.55322727273
4896.04252173913
4875.14508333333
4897.611625
4872.7756
4854.259
4790.54718518519
4786.97225
4733.74889285714
4717.94471428571
4673.66327586207
4562.33416666667
4496.63316666667
4504.40306666667
4505.92629032258
4478.32348387097
4447.14748387097
4394.4198125
4371.78690625
4362.9589375
4329.530375
4217.66953125
4118.83784848485
4126.02960606061
4154.49772727273
4145.18057575758
4136.24742424242
4082.26051515152
4016.947
4015.14281818182
4026.09823529412
4025.26114285714
3991.74434285714
3962.28925714286
3936.259
3892.60511428571
3849.19431428571
3814.13948571429
3778.35791428571
3736.62997142857
3690.27911428571
3668.5308
3653.08848571429
3639.64094285714
3623.14757142857
3589.21154285714
3544.04191428571
3514.29902857143
3502.06922857143
3491.7478
3456.61225714286
3390.445
3370.26019444444
3388.93488888889
3363.59652777778
3322.66213888889
3312.07894444444
3303.02244444444
3276.35177777778
3233.96819444444
3214.09251351351
3222.52191891892
3236.87389189189
3222.09435135135
3200.27005263158
3202.62223684211
3194.35036842105
3177.94576315789
3166.42968421053
3138.9245
3111.16620512821
3081.84930769231
3037.93325641026
2994.58833333333
2979.96220512821
3000.57723076923
3019.32523076923
3005.84192307692
2955.864975
2933.44515
2922.402625
2905.579925
2910.021975
2896.7842
2861.0198
2843.308675
2835.6306
2835.89965
2835.168025
2837.0546097561
2841.11451219512
2854.22556097561
2869.75134146341
2860.66226829268
2849.04026829268
2863.87509756098
2851.46175609756
2806.80807317073
2782.78363414634
2785.12828571429
2780.65652380952
2786.26538095238
2773.08595238095
2745.56474418605
2741.28923255814
2743.55651162791
2718.00028571429
2686.0105
2678.25866666667
2713.42814285714
2739.28919047619
2735.52842857143
2746.49802380952
2760.31364285714
2754.06564285714
2725.95157142857
2686.53926190476
2674.16228571429
2685.71576744186
2695.5853255814
2708.16946511628
2723.38779069767
2736.88955813953
2741.43295348837
2728.31407142857
2719.29764285714
2712.18806976744
2721.16144186046
2726.212
2707.93237209302
2695.9903255814
2713.90402325581
2746.21630232558
2774.13044186046
2791.22918604651
2789.02504651163
2782.2021627907
2789.55713953488
2805.61681395349
2816.83490697674
2820.82214285714
2823.64707142857
2837.71566666667
2850.8384047619
2864.96445238095
2861.1879047619
2878.54978571429
2911.00531707317
2934.81985365854
2937.61478048781
2923.23814634146
2914.8262195122
2933.93992682927
2971.62219512195
3004.68482926829
3027.97655
3029.8224
3019.96475
3008.20255
3027.73445
3071.36805128205
3129.46820512821
3159.26243589744
3163.08728205128
3189.18151282051
3208.17905128205
3252.27044736842
3294.507
3328.72726315789
3363.60323684211
3380.88221052632
3401.77271052632
3433.72713157895
3452.18957894737
3468.78647368421
3503.86384210526
3548.45276315789
3562.3272972973
3564.89736111111
3586.62233333333
3615.81494444444
3626.93491666667
3654.33372222222
3673.83652777778
3661.52569444444
3666.205
3718.33916666667
3772.28766666667
3831.62191666667
3888.88102777778
3941.30626470588
3991.38858823529
3995.23797058824
4006.23335294118
4060.12885294118
4115.53567647059
4139.34241176471
4154.08420588235
4163.974125
4188.38590625
4221.4948125
4250.7646875
4249.04003225806
4263.79390322581
4292.39533333333
4322.56423333333
4373.65924137931
4438.39868965517
4424.74882142857
4407.72657142857
4407.80655555556
4426.94540740741
4476.36323076923
4509.82392307692
4452.21428
4412.37372
4377.14995652174
4332.51639130435
4350.37714285714
4342.171
4280.36436842105
4197.01421052632
4173.81213333333
4085.1294
3964.6183
3813.1257
3772.331
