# Supplementary material for: Single-cell growth inference of Corynebacterium glutamicum reveals asymptotically linear growth
Source: eLife. 2021 Oct 4;10:e70106. doi: 10.7554/eLife.70106 (PMC8594916; doi:10.7554/eLife.70106)
Supplement: Source data 1. [file elife-70106-data1.zip › MEAN/2.700 Ti003Tf032T.txt]

5794.8563125
6011.08076470588
6047.53645
6035.97847619048
6025.343
6043.146625
6066.8026
6054.52403846154
6051.74377777778
6020.06567857143
6031.84672413793
6113.1058
6132.21421875
6128.13165625
6158.93566666667
6239.61138235294
6253.77817647059
6245.44022857143
6290.74251428571
6369.56997142857
6457.54016666667
6546.16308108108
6598.69483783784
6637.64343243243
6682.05605405405
6688.13321621622
6674.64442105263
6711.54521052632
6753.32565789474
6772.69915384615
6780.81533333333
6779.25387179487
6750.379375
6698.783825
6645.587825
6570.65687804878
6548.9549
6562.4655
6542.073275
6490.87835
6472.26456097561
6409.81719512195
6354.33326829268
6334.20871428571
6310.66842857143
6256.42819047619
6189.70664285714
6130.34395238095
6140.96833333333
6179.65852380952
6172.42592857143
6123.25569047619
6035.23042857143
5945.47080952381
5910.37535714286
5804.65557142857
5726.32655813954
5704.53244186047
5707.05751162791
5675.17158139535
5621.78395348837
5582.04446511628
5555.07542857143
5547.53807142857
5514.29585714286
5427.37883333333
5368.59504761905
5367.19392857143
5338.35630952381
5266.94269047619
5203.46476190476
5177.15978571429
5176.22223809524
5153.92323809524
5128.23888095238
5122.80583333333
5115.87288095238
5070.34726190476
4989.94773809524
4944.88816666667
4930.12485714286
4899.43807142857
4855.90823809524
4814.95652380952
4774.2704047619
4737.65126190476
4708.36388095238
4672.47792857143
4633.30517073171
4578.39846341463
4512.41578048781
4473.30343902439
4462.9242195122
4436.15197560976
4390.75087804878
4325.55095238095
4305.81683333333
4278.63526190476
4221.0709047619
4210.61909523809
4205.98959523809
4124.69634883721
4033.51172093023
4020.85865116279
3994.74837209302
3929.70804651163
3918.70502325581
3916.02890697674
3883.1511627907
3851.34909302326
3810.84386046512
3760.70197674419
3724.79434883721
3698.67451162791
3683.87374418605
3661.64334883721
3606.74479069767
3582.94911627907
3596.98888372093
3608.59356818182
3606.60890909091
3572.27320454545
3549.92215909091
3563.62566666667
3556.98262222222
3531.00855555556
3521.11051111111
3532.74197727273
3537.03347727273
3512.91954545455
3518.50936363636
3540.82404545455
3513.50890909091
3484.00995555556
3472.72162222222
3479.10322222222
3494.64248888889
3503.39962222222
3504.43015217391
3508.24295652174
3524.14945652174
3554.53895652174
3573.37895652174
3586.66644680851
3610.10397826087
3629.9592826087
3679.13113043478
3731.91104347826
3726.53680851064
3734.13708510638
3775.03076595745
3810.4225
3850.34854166667
3924.57058333333
3995.43483333333
4050.03577083333
4127.4720212766
4178.58
4227.06372340426
4287.81372340426
4351.84040425532
4454.22377083333
4614.937
4771.27010416667
4931.94629166667
5099.83516666667
5215.90560416667
5268.59477083333
5342.35155319149
5484.06734782609
5726.43234782609
5952.77006521739
6054.06806521739
6097.66102173913
6177.95108888889
6229.05086666667
6231.77270454545
6280.94852272727
6364.63938636364
6418.79909302326
6362.6268372093
6331.52195238095
6384.75456097561
6413.05324390244
6383.04792682927
6358.59275609756
6384.35869230769
6345.53941025641
6314.40686842105
6337.45824324324
6348.53225
6365.71528571429
6325.99524242424
6247.84825
6184.27667741936
6154.43927586207
6059.42237931034
6061.72934615385
5944.96868
5843.64979166667
5800.22776190476
5505.1728
5284.44077777778
5222.09938461538
4888.20046153846
4622.33127272727
4442.7728
4333.115
