# Supplementary material for: Single-cell growth inference of Corynebacterium glutamicum reveals asymptotically linear growth
Source: eLife. 2021 Oct 4;10:e70106. doi: 10.7554/eLife.70106 (PMC8594916; doi:10.7554/eLife.70106)
Supplement: Source data 1. [file elife-70106-data1.zip › MEAN/2.002 Ti007Tf025T.txt]

3494.96353333333
3441.96717647059
3444.5985
3417.6415
3363.26995238095
3316.87552173913
3270.91047826087
3261.57265217391
3261.24296
3255.31392307692
3254.88992592593
3210.82577777778
3171.00617857143
3160.58721428571
3172.25934482759
3171.45237931034
3130.43989655172
3077.91865517241
3076.30668965517
3097.08476666667
3068.13996666667
3026.00236666667
2997.86996666667
2986.7744516129
2953.86416129032
2911.52032258065
2875.05129032258
2877.1249375
2874.44703125
2859.076125
2875.49121212121
2874.92454545455
2849.11327272727
2811.47451515152
2808.15160606061
2799.95642424242
2783.515
2765.76570588235
2789.92917647059
2806.02620588235
2790.28714705882
2786.88529411765
2783.51732352941
2750.98282352941
2712.69094117647
2702.63742857143
2681.19165714286
2683.41475
2700.66636111111
2717.67766666667
2667.56178378378
2623.29475
2622.29910810811
2645.34302631579
2647.50559459459
2653.15313157895
2641.62948648649
2628.29072222222
2619.45437837838
2607.42867567568
2611.50554054054
2625.04184210526
2612.99039473684
2601.31745945946
2614.287
2631.28310526316
2649.44002564103
2629.21841025641
2598.74869230769
2588.35207692308
2581.80638461538
2577.56866666667
2553.50348717949
2519.12407692308
2524.83238461538
2557.76658974359
2539.48453846154
2511.13720512821
2535.7204
2538.7579
2538.7433
2554.989525
2555.78836585366
2536.253575
2531.903875
2518.656025
2499.88665
2500.832025
2517.61048780488
2525.9857804878
2517.22075609756
2499.973
2503.4675
2506.51033333333
2504.57556097561
2505.74747619048
2507.34330952381
2520.66630232558
2518.83474418605
2506.226
2494.06251162791
2501.92018604651
2521.01547619048
2534.51053488372
2547.07690697674
2556.84944186047
2535.42797674419
2512.78497674419
2508.00521428571
2512.73704761905
2527.94321428571
2544.5190952381
2563.30876190476
2560.84028571429
2556.05180952381
2559.36335714286
2535.14319047619
2515.95151219512
2541.77085365854
2580.84990243902
2585.74343589744
2584.45875
2577.982725
2564.20184615385
2566.21030769231
2596.56721052632
2638.15228947368
2640.3625
2616.87160526316
2608.42054054054
2624.73448648649
2681.12059459459
2725.57372972973
2705.87208108108
2738.29372222222
2784.24151428571
2761.2414
2713.98044117647
2706.66040625
2710.84251612903
2711.01872413793
2735.70127586207
2740.2712962963
2744.82230769231
2739.62507692308
2751.1075
2807.10569565217
2866.47876190476
2957.90204761905
3022.08835
2885.28925
2768.6665
