# Supplementary material for: Single-cell growth inference of Corynebacterium glutamicum reveals asymptotically linear growth
Source: eLife. 2021 Oct 4;10:e70106. doi: 10.7554/eLife.70106 (PMC8594916; doi:10.7554/eLife.70106)
Supplement: Source data 2. [file elife-70106-data2.zip]

Archive with 52 entries (48 files):
- Data_all/
- __MACOSX/._Data_all
- Data_all/.DS_Store
- __MACOSX/Data_all/._.DS_Store
- Data_all/Wild type/
- __MACOSX/Data_all/._Wild type
- Data_all/DivIVA labelled/
- __MACOSX/Data_all/._DivIVA labelled
- Data_all/Delta rodA DivIVA labelled/
- __MACOSX/Data_all/._Delta rodA DivIVA labelled
- Data_all/Wild type/#7_ChronoTABLE.txt
- __MACOSX/Data_all/Wild type/._#7_ChronoTABLE.txt
- Data_all/Wild type/#4_right_ChronoTABLE.txt
- __MACOSX/Data_all/Wild type/._#4_right_ChronoTABLE.txt
- Data_all/Wild type/#4_left_ChronoTABLE.txt
- __MACOSX/Data_all/Wild type/._#4_left_ChronoTABLE.txt
- Data_all/Wild type/#3_ChronoTABLE.txt
- __MACOSX/Data_all/Wild type/._#3_ChronoTABLE.txt
- Data_all/DivIVA labelled/170628_dmc_01_17_RChronoTABLE.csv
- __MACOSX/Data_all/DivIVA labelled/._170628_dmc_01_17_RChronoTABLE.csv
- Data_all/DivIVA labelled/170628_dmc_01_18_RChronoTABLE.csv
- __MACOSX/Data_all/DivIVA labelled/._170628_dmc_01_18_RChronoTABLE.csv
- Data_all/DivIVA labelled/170628_dmc_01_15_R3D-2 chronolist.csv
- __MACOSX/Data_all/DivIVA labelled/._170628_dmc_01_15_R3D-2 chronolist.csv
- Data_all/DivIVA labelled/170628_dmc_01_20_R3D-3_RoiSet.csv
- __MACOSX/Data_all/DivIVA labelled/._170628_dmc_01_20_R3D-3_RoiSet.csv
- Data_all/DivIVA labelled/170628_dmc_01_01_R3D-1.csv
- __MACOSX/Data_all/DivIVA labelled/._170628_dmc_01_01_R3D-1.csv
- Data_all/DivIVA labelled/170628_dmc_01_15_RChronoTABLE.csv
- __MACOSX/Data_all/DivIVA labelled/._170628_dmc_01_15_RChronoTABLE.csv
- Data_all/DivIVA labelled/170628_dmc_01_13_DChronoTABLE.csv
- __MACOSX/Data_all/DivIVA labelled/._170628_dmc_01_13_DChronoTABLE.csv
- Data_all/DivIVA labelled/170628_dmc_01_13_AChronoTABLE.csv
- __MACOSX/Data_all/DivIVA labelled/._170628_dmc_01_13_AChronoTABLE.csv
- Data_all/DivIVA labelled/170628_dmc_01_16_BChronoTABLE.csv
- __MACOSX/Data_all/DivIVA labelled/._170628_dmc_01_16_BChronoTABLE.csv
- Data_all/DivIVA labelled/170628_dmc_01_14_X_ChronoTABLE.csv
- __MACOSX/Data_all/DivIVA labelled/._170628_dmc_01_14_X_ChronoTABLE.csv
- Data_all/Delta rodA DivIVA labelled/delta_roda_5_diviva.csv
- __MACOSX/Data_all/Delta rodA DivIVA labelled/._delta_roda_5_diviva.csv
- Data_all/Delta rodA DivIVA labelled/delta_roda_7_diviva.csv
- __MACOSX/Data_all/Delta rodA DivIVA labelled/._delta_roda_7_diviva.csv
- Data_all/Delta rodA DivIVA labelled/delta_roda_2_diviva.csv
- __MACOSX/Data_all/Delta rodA DivIVA labelled/._delta_roda_2_diviva.csv
- Data_all/Delta rodA DivIVA labelled/delta_roda_1_diviva.csv
- __MACOSX/Data_all/Delta rodA DivIVA labelled/._delta_roda_1_diviva.csv
- Data_all/Delta rodA DivIVA labelled/delta_roda_4_diviva.csv
- __MACOSX/Data_all/Delta rodA DivIVA labelled/._delta_roda_4_diviva.csv
- Data_all/Delta rodA DivIVA labelled/delta_roda_3_diviva.csv
- __MACOSX/Data_all/Delta rodA DivIVA labelled/._delta_roda_3_diviva.csv
- Data_all/Delta rodA DivIVA labelled/delta_roda_6_diviva.csv
- __MACOSX/Data_all/Delta rodA DivIVA labelled/._delta_roda_6_diviva.csv
