# Supplementary material for: Single-cell growth inference of Corynebacterium glutamicum reveals asymptotically linear growth
Source: eLife. 2021 Oct 4;10:e70106. doi: 10.7554/eLife.70106 (PMC8594916; doi:10.7554/eLife.70106)
Supplement: Source data 2. [file elife-70106-data2.zip › Data_all/Wild type/#7_ChronoTABLE.txt]

frame	id	length
5	4	1.91
6	4	2.122
7	4	2.157
8	4	2.358
9	4	2.338
10	4	2.373
11	4	2.515
12	4	2.605
13	4	2.538
14	4	2.698
15	4	2.86
16	4	2.926
17	4	3.012
18	4	3.096
19	4	3.179
20	4	3.289
21	4	3.443
22	4	3.672
23	4	3.533
24	4	3.736
25	4	3.971
26	4	4.076
27	4	4.087
28	4	4.344
29	4	4.442
30	4	4.467
31	4	4.688
5	5	3.125
6	5	3.084
7	5	3.29
8	5	3.511
9	5	3.585
10	5	3.618
11	5	3.918
12	5	3.89
13	5	3.907
14	5	4.068
15	5	4.092
16	5	4.348
17	5	4.483
3	6	2.877
4	6	2.964
5	6	2.863
6	6	2.888
7	6	3.024
8	6	3.371
9	6	3.465
10	6	3.529
11	6	3.663
12	6	3.672
13	6	3.761
14	6	3.904
15	6	4.016
16	6	4.013
17	6	4.446
3	7	2.315
4	7	2.326
5	7	2.603
6	7	2.641
7	7	2.753
8	7	2.931
9	7	3.031
10	7	3.092
11	7	3.095
12	7	3.181
13	7	3.173
14	7	3.438
15	7	3.56
16	7	3.659
17	7	3.85
18	7	3.762
19	7	3.996
20	7	4.124
32	8	2.733
33	8	2.692
34	8	2.828
35	8	2.918
36	8	2.969
37	8	3.206
38	8	3.268
39	8	3.501
40	8	3.479
41	8	3.64
42	8	3.824
43	8	3.843
44	8	4.01
45	8	4.139
46	8	4.32
47	8	4.401
48	8	4.546
49	8	4.705
50	8	4.707
32	9	2.373
33	9	2.406
34	9	2.475
35	9	2.573
36	9	2.875
37	9	2.731
38	9	3.009
39	9	3.03
40	9	3.009
41	9	3.065
42	9	3.049
43	9	3.448
44	9	3.545
45	9	3.6
46	9	3.562
47	9	3.86
48	9	4.084
49	9	4.144
50	9	4.301
51	9	4.503
18	10	2.36
19	10	2.538
20	10	2.567
21	10	2.652
22	10	2.717
23	10	2.911
24	10	2.958
25	10	3.124
26	10	3.31
27	10	3.448
28	10	3.499
29	10	3.679
30	10	3.732
31	10	3.877
32	10	4.079
33	10	4.179
34	10	4.333
35	10	4.411
36	10	4.442
18	11	2.297
19	11	2.301
20	11	2.433
21	11	2.568
22	11	2.722
23	11	2.826
24	11	2.864
25	11	2.907
26	11	3.024
27	11	3.094
28	11	3.18
29	11	3.316
30	11	3.503
31	11	3.589
32	11	3.679
33	11	3.775
34	11	3.928
35	11	3.939
36	11	4.058
18	12	2.408
19	12	2.276
20	12	2.367
21	12	2.554
22	12	2.639
23	12	2.701
24	12	2.939
25	12	3.1
26	12	3.174
27	12	3.237
28	12	3.433
29	12	3.544
30	12	3.742
31	12	3.793
32	12	3.964
33	12	4.127
34	12	4.302
35	12	4.44
18	13	2.352
19	13	2.501
20	13	2.532
21	13	2.534
22	13	2.616
23	13	2.789
24	13	2.836
25	13	2.936
26	13	3.048
27	13	3.357
28	13	3.306
29	13	3.469
30	13	3.559
31	13	3.769
32	13	3.842
33	13	3.912
34	13	4.012
21	14	2.264
22	14	2.228
23	14	2.324
24	14	2.479
25	14	2.476
26	14	2.778
27	14	3.01
28	14	3.165
29	14	3.241
30	14	3.414
31	14	3.507
32	14	3.551
33	14	3.546
34	14	3.729
35	14	3.885
36	14	4.054
37	14	4.19
21	15	2.424
22	15	2.441
23	15	2.514
24	15	2.627
25	15	2.746
26	15	2.993
27	15	3.071
28	15	3.114
29	15	3.346
30	15	3.471
31	15	3.449
32	15	3.538
33	15	3.603
34	15	3.73
35	15	3.85
36	15	3.866
37	15	4.149
51	16	2.769
52	16	2.97
53	16	3.163
54	16	3.191
55	16	3.308
56	16	3.353
57	16	3.745
58	16	3.747
59	16	3.886
60	16	4.02
61	16	4.232
62	16	4.431
63	16	4.614
64	16	4.727
65	16	4.894
66	16	5.107
51	17	2.386
52	17	2.48
53	17	2.56
54	17	2.57
55	17	2.615
56	17	2.671
57	17	2.943
58	17	2.922
59	17	2.991
60	17	3.077
61	17	3.376
62	17	3.357
63	17	3.283
64	17	3.467
65	17	3.766
66	17	3.691
67	17	3.931
52	18	1.973
53	18	2.165
54	18	2.249
55	18	2.319
56	18	2.458
57	18	2.645
58	18	2.789
59	18	2.866
60	18	2.951
61	18	3.06
62	18	3.238
63	18	3.34
64	18	3.588
65	18	3.674
66	18	3.723
67	18	3.836
68	18	4.027
69	18	4.131
52	19	2.396
53	19	2.467
54	19	2.596
55	19	2.701
56	19	2.78
57	19	2.809
58	19	2.92
59	19	3.125
60	19	3.248
61	19	3.604
62	19	3.576
63	19	3.746
64	19	3.764
65	19	3.905
66	19	4.022
67	19	4.074
68	19	4.191
69	19	4.338
70	19	4.63
37	20	2.857
38	20	2.753
39	20	2.839
40	20	2.886
41	20	2.896
42	20	2.935
43	20	3.056
44	20	3.194
45	20	3.295
46	20	3.198
47	20	3.55
48	20	3.679
49	20	4.027
50	20	4.139
37	21	2.15
38	21	2.314
39	21	2.41
40	21	2.44
41	21	2.478
42	21	2.762
43	21	2.778
44	21	2.948
45	21	3.089
46	21	3.085
47	21	3.014
48	21	3.139
49	21	3.296
50	21	3.406
51	21	3.54
52	21	3.699
53	21	3.891
54	21	3.931
37	22	2.414
38	22	2.663
39	22	2.733
40	22	2.818
41	22	2.934
42	22	3.018
43	22	3.259
44	22	3.235
45	22	3.488
46	22	3.544
47	22	3.641
48	22	3.803
49	22	3.862
50	22	4.127
37	23	2.11
38	23	2.138
39	23	2.285
40	23	2.567
41	23	2.798
42	23	2.851
43	23	2.891
44	23	2.984
45	23	3.037
46	23	3.006
47	23	3.238
48	23	3.363
49	23	3.522
50	23	3.718
51	23	3.672
52	23	3.86
53	23	3.783
54	23	3.85
36	24	2.546
37	24	2.699
38	24	2.862
39	24	2.848
40	24	2.993
41	24	3.066
42	24	3.134
43	24	3.237
44	24	3.345
45	24	3.499
46	24	3.643
47	24	3.687
48	24	3.93
49	24	3.989
50	24	4.197
51	24	4.438
36	25	2.322
37	25	2.304
38	25	2.381
39	25	2.452
40	25	2.478
41	25	2.659
42	25	2.747
43	25	2.863
44	25	2.901
45	25	3.092
46	25	3.222
47	25	3.253
48	25	3.432
49	25	3.572
50	25	3.635
51	25	3.829
52	25	3.784
53	25	3.936
54	25	3.868
35	26	2.034
36	26	2.299
37	26	2.455
38	26	2.454
39	26	2.307
40	26	2.6
41	26	2.66
42	26	2.754
43	26	2.877
44	26	2.947
45	26	3.116
46	26	3.301
47	26	3.509
48	26	3.636
49	26	3.731
50	26	3.809
51	26	3.783
52	26	4.027
53	26	4.008
54	26	4.159
35	27	2.494
36	27	2.567
37	27	2.474
38	27	2.59
39	27	2.782
40	27	2.92
41	27	3.026
42	27	2.966
43	27	3.247
44	27	3.585
45	27	3.568
46	27	3.495
47	27	3.648
48	27	3.692
49	27	3.799
50	27	3.986
51	27	4.387
38	28	2.166
39	28	2.176
40	28	2.264
41	28	2.534
42	28	2.63
43	28	2.687
44	28	2.9
45	28	2.943
46	28	2.945
47	28	3.193
48	28	3.502
49	28	3.598
50	28	3.673
51	28	3.901
52	28	3.997
53	28	4.076
54	28	4.176
38	29	2.079
39	29	2.165
40	29	2.379
41	29	2.48
42	29	2.734
43	29	2.815
44	29	3.063
45	29	3.232
46	29	3.414
47	29	3.481
48	29	3.511
49	29	3.87
50	29	3.822
51	29	3.911
52	29	3.917
53	29	4.109
54	29	4.281
38	30	2.38
39	30	2.651
40	30	2.726
41	30	2.827
42	30	2.885
43	30	3.009
44	30	3.172
45	30	3.315
46	30	3.332
47	30	3.473
48	30	3.577
49	30	3.779
50	30	3.843
51	30	4.013
52	30	4.256
53	30	4.341
38	31	2.252
39	31	2.085
40	31	2.213
41	31	2.228
42	31	2.233
43	31	2.35
44	31	2.406
45	31	2.574
46	31	2.682
47	31	2.794
48	31	2.75
49	31	2.957
50	31	2.978
51	31	3.238
52	31	3.084
53	31	3.372
54	31	3.549
55	31	3.756
56	31	3.691
57	31	3.88
51	40	2.19
52	40	2.196
53	40	2.482
54	40	2.353
55	40	2.465
56	40	2.521
57	40	2.659
58	40	2.776
59	40	2.908
60	40	3.166
61	40	3.1
62	40	3.316
63	40	3.547
64	40	3.679
65	40	3.634
66	40	3.833
67	40	3.952
51	41	2.514
52	41	2.4
53	41	2.528
54	41	2.616
55	41	2.866
56	41	2.926
57	41	2.871
58	41	3.131
59	41	3.257
60	41	3.492
61	41	3.655
62	41	4.016
63	41	4.099
64	41	4.123
65	41	4.142
66	41	4.159
67	41	4.275
68	41	4.749
69	41	4.755
70	41	4.568
55	42	2.2
56	42	2.432
57	42	2.534
58	42	2.632
59	42	2.648
60	42	2.738
61	42	2.784
62	42	2.969
63	42	2.987
64	42	3.098
65	42	3.332
66	42	3.628
67	42	3.715
68	42	3.893
69	42	3.831
70	42	3.862
71	42	3.989
72	42	4.081
55	43	2.55
56	43	2.615
57	43	2.308
58	43	2.463
59	43	2.503
60	43	2.679
61	43	2.802
62	43	2.871
63	43	2.954
64	43	3.101
65	43	3.091
66	43	3.268
67	43	3.395
68	43	3.413
69	43	3.52
70	43	3.528
71	43	3.784
72	43	3.801
73	43	3.735
51	44	1.883
52	44	1.79
53	44	1.899
54	44	2.073
55	44	2.082
56	44	2.198
57	44	2.256
58	44	2.308
59	44	2.473
60	44	2.444
61	44	2.523
62	44	2.648
63	44	2.793
64	44	3.008
65	44	3.044
66	44	3.016
67	44	3.269
68	44	3.154
69	44	3.261
70	44	3.27
51	45	2.515
52	45	2.62
53	45	2.653
54	45	2.85
55	45	2.768
56	45	2.687
57	45	3.092
58	45	3.126
59	45	3.303
60	45	3.555
61	45	3.621
62	45	3.735
63	45	3.864
64	45	3.862
65	45	4.19
52	48	2.227
53	48	2.419
54	48	2.259
55	48	2.391
56	48	2.518
57	48	2.815
58	48	2.768
59	48	2.961
60	48	3.183
61	48	3.223
62	48	3.396
63	48	3.546
64	48	3.523
65	48	3.739
66	48	3.776
67	48	3.932
68	48	3.981
52	49	2.563
53	49	2.693
54	49	2.732
55	49	2.913
56	49	3.113
57	49	3.209
58	49	3.28
59	49	3.495
60	49	3.557
61	49	3.657
62	49	3.965
63	49	4.122
64	49	4.288
65	49	4.332
66	49	4.445
67	49	4.58
68	49	4.79
52	54	2.054
53	54	2.165
54	54	2.26
55	54	2.353
56	54	2.44
57	54	2.576
58	54	2.537
59	54	2.609
60	54	2.861
61	54	2.94
62	54	3.155
63	54	3.056
64	54	3.342
65	54	3.403
66	54	3.502
67	54	3.632
68	54	3.651
69	54	3.851
52	55	2.614
53	55	2.537
54	55	2.681
55	55	2.694
56	55	2.824
57	55	3.147
58	55	3.164
59	55	3.366
60	55	3.38
61	55	3.5
62	55	3.906
63	55	3.873
64	55	3.946
65	55	3.976
66	55	4.183
67	55	4.509
68	55	4.665
69	55	4.655
55	56	2.641
56	56	2.604
57	56	2.681
58	56	2.802
59	56	2.9
60	56	3.103
61	56	3.44
62	56	3.414
63	56	3.633
64	56	3.927
65	56	4
66	56	4.05
67	56	4.103
68	56	4.222
69	56	4.312
70	56	4.273
71	56	4.283
55	58	2.423
56	58	2.557
57	58	2.513
58	58	2.86
59	58	2.914
60	58	3.01
61	58	3.102
62	58	3.277
63	58	3.412
64	58	3.501
65	58	3.69
66	58	3.618
67	58	3.785
68	58	3.867
69	58	3.982
70	58	4.087
71	58	4.023
54	60	2.078
55	60	2.261
56	60	2.425
57	60	2.616
58	60	2.449
59	60	2.489
60	60	2.614
61	60	2.652
62	60	2.735
63	60	2.909
64	60	3.078
65	60	3.128
66	60	3.29
67	60	3.356
68	60	3.394
69	60	3.477
70	60	3.496
71	60	3.627
72	60	3.814
73	60	3.953
54	61	2.728
55	61	2.813
56	61	2.895
57	61	2.979
58	61	3.048
59	61	3.23
60	61	3.371
61	61	3.558
62	61	3.645
63	61	3.654
64	61	3.664
65	61	3.81
66	61	4.099
67	61	4.181
68	61	4.271
69	61	4.26
70	61	4.435
