# Supplementary material for: Single-cell growth inference of Corynebacterium glutamicum reveals asymptotically linear growth
Source: eLife. 2021 Oct 4;10:e70106. doi: 10.7554/eLife.70106 (PMC8594916; doi:10.7554/eLife.70106)
Supplement: Source data 2. [file elife-70106-data2.zip › Data_all/Wild type/#4_right_ChronoTABLE.txt]

frame	id	length
12	4	2.571
13	4	2.585
14	4	2.61
15	4	2.767
16	4	2.997
17	4	3.085
18	4	3.138
19	4	3.209
20	4	3.384
21	4	3.526
22	4	3.82
23	4	3.829
24	4	4.166
25	4	4.253
26	4	4.422
27	4	4.505
12	5	2.469
13	5	2.583
14	5	2.644
15	5	2.582
16	5	2.632
17	5	2.813
18	5	2.993
19	5	3.003
20	5	3.102
21	5	3.196
22	5	3.264
23	5	3.315
24	5	3.394
25	5	3.663
26	5	3.696
27	5	3.818
28	5	4.039
29	5	4.161
13	6	2.734
14	6	2.804
15	6	2.866
16	6	2.957
17	6	3.089
18	6	3.226
19	6	3.421
20	6	3.556
21	6	3.786
22	6	3.886
23	6	3.984
24	6	4.096
25	6	4.226
26	6	4.251
27	6	4.61
13	7	2.395
14	7	2.477
15	7	2.442
16	7	2.615
17	7	2.698
18	7	2.751
19	7	2.891
20	7	2.988
21	7	3.219
22	7	3.198
23	7	3.261
24	7	3.492
25	7	3.594
26	7	3.831
27	7	3.987
28	7	4.102
29	7	4.194
30	7	4.41
28	8	2.517
29	8	2.607
30	8	2.649
31	8	2.747
32	8	2.915
33	8	3.028
34	8	3.164
35	8	3.401
36	8	3.415
37	8	3.523
38	8	3.803
39	8	3.892
40	8	3.824
41	8	4
42	8	4.263
43	8	4.37
28	9	2.386
29	9	2.517
30	9	2.678
31	9	2.804
32	9	2.967
33	9	2.996
34	9	3.091
35	9	3.143
36	9	3.376
37	9	3.575
38	9	3.716
39	9	3.817
40	9	3.906
41	9	4.055
42	9	4.143
43	9	4.406
44	9	4.478
45	9	4.738
46	9	4.83
47	9	4.977
30	10	2.638
31	10	2.705
32	10	2.645
33	10	2.88
34	10	2.937
35	10	3.092
36	10	3.192
37	10	3.395
38	10	3.39
39	10	3.474
40	10	3.671
41	10	3.824
42	10	3.986
43	10	4.056
44	10	4.068
45	10	4.219
46	10	4.399
47	10	4.41
30	11	2.174
31	11	2.13
32	11	2.267
33	11	2.214
34	11	2.373
35	11	2.454
36	11	2.565
37	11	2.651
38	11	2.922
39	11	2.94
40	11	3.16
41	11	3.165
42	11	3.189
43	11	3.347
44	11	3.557
45	11	3.625
46	11	3.715
47	11	3.786
48	11	3.564
49	11	3.64
50	11	3.941
28	12	2.604
29	12	2.688
30	12	2.76
31	12	2.918
32	12	2.922
33	12	2.973
34	12	3.367
35	12	3.514
36	12	3.57
37	12	3.725
38	12	3.995
39	12	3.934
40	12	4.05
41	12	4.23
42	12	4.235
28	13	2.439
29	13	2.49
30	13	2.448
31	13	2.642
32	13	2.7
33	13	2.827
34	13	2.905
35	13	3.039
36	13	3.115
37	13	3.239
38	13	3.455
39	13	3.545
40	13	3.671
41	13	3.885
42	13	3.931
31	14	2.187
32	14	2.371
33	14	2.447
34	14	2.492
35	14	2.529
36	14	2.713
37	14	2.709
38	14	2.939
39	14	3.108
40	14	3.514
41	14	3.374
42	14	3.569
43	14	3.721
44	14	3.755
45	14	4.01
46	14	3.894
47	14	4.04
48	14	4.029
49	14	4.143
31	15	2.744
32	15	2.8
33	15	2.884
34	15	2.952
35	15	3.133
36	15	3.31
37	15	3.435
38	15	3.581
39	15	3.738
40	15	3.822
41	15	3.972
42	15	4.055
43	15	4.275
44	15	4.283
45	15	4.481
46	30	2.275
47	30	2.307
48	30	2.344
49	30	2.502
50	30	2.617
51	30	2.781
52	30	2.76
53	30	3.011
54	30	3.085
55	30	3.095
56	30	3.283
57	30	3.272
58	30	3.523
59	30	3.729
60	30	3.834
61	30	3.954
62	30	4.13
63	30	4.037
64	30	4.291
65	30	4.3
66	30	4.483
46	31	2.837
47	31	2.829
48	31	3.034
49	31	3.135
50	31	3.09
51	31	3.25
52	31	3.425
53	31	3.515
54	31	3.601
55	31	3.759
56	31	3.96
57	31	4.11
58	31	4.157
59	31	4.328
60	31	4.487
61	31	4.622
62	31	4.814
