# Supplementary material for: Single-cell growth inference of Corynebacterium glutamicum reveals asymptotically linear growth
Source: eLife. 2021 Oct 4;10:e70106. doi: 10.7554/eLife.70106 (PMC8594916; doi:10.7554/eLife.70106)
Supplement: Source data 2. [file elife-70106-data2.zip › Data_all/Wild type/#4_left_ChronoTABLE.txt]

frame	id	length
11	4	2.496
12	4	2.447
13	4	2.414
14	4	2.533
15	4	2.68
16	4	2.744
17	4	2.899
18	4	2.99
19	4	3.072
20	4	3.263
21	4	3.317
22	4	3.451
23	4	3.471
24	4	3.785
25	4	3.834
26	4	3.948
27	4	4.021
28	4	4.243
29	4	4.292
11	5	2.295
12	5	2.42
13	5	2.375
14	5	2.45
15	5	2.628
16	5	2.54
17	5	2.676
18	5	2.758
19	5	2.816
20	5	2.92
21	5	3.043
22	5	3.146
23	5	3.248
24	5	3.38
25	5	3.386
26	5	3.629
27	5	3.647
28	5	3.796
29	5	3.822
30	5	4.067
12	6	2.08
13	6	2.218
14	6	2.149
15	6	2.215
16	6	2.357
17	6	2.421
18	6	2.598
19	6	2.802
20	6	2.874
21	6	3.103
22	6	3.125
23	6	3.282
24	6	3.458
25	6	3.817
26	6	3.919
27	6	3.809
28	6	4.052
29	6	4.065
30	6	4.362
31	6	4.333
12	7	2.405
13	7	2.482
14	7	2.467
15	7	2.502
16	7	2.716
17	7	2.8
18	7	2.957
19	7	3.084
20	7	3.33
21	7	3.341
22	7	3.637
23	7	3.756
24	7	3.827
25	7	3.884
26	7	4.118
27	7	4.123
28	7	4.2
30	8	2.498
31	8	2.517
32	8	2.564
33	8	2.734
34	8	2.808
35	8	2.988
36	8	3.283
37	8	3.262
38	8	3.393
39	8	3.502
40	8	3.543
41	8	3.675
42	8	3.835
43	8	3.945
44	8	4.113
30	9	2.216
31	9	2.328
32	9	2.409
33	9	2.537
34	9	2.561
35	9	2.729
36	9	2.831
37	9	2.907
38	9	3.059
39	9	3.372
40	9	3.492
41	9	3.523
42	9	3.714
43	9	3.709
44	9	3.791
45	9	3.862
46	9	3.975
31	10	2.361
32	10	2.303
33	10	2.287
34	10	2.464
35	10	2.531
36	10	2.583
37	10	2.89
38	10	2.938
39	10	3.023
40	10	3.19
41	10	3.35
42	10	3.408
43	10	3.502
44	10	3.735
45	10	3.759
46	10	3.813
47	10	3.962
48	10	4.187
49	10	4.373
31	11	2.352
32	11	2.469
33	11	2.537
34	11	2.658
35	11	2.603
36	11	2.767
37	11	2.913
38	11	2.89
39	11	2.909
40	11	2.981
41	11	3.094
42	11	3.235
43	11	3.491
44	11	3.532
45	11	3.555
46	11	3.71
47	11	3.963
32	12	2.402
33	12	2.508
34	12	2.484
35	12	2.651
36	12	2.773
37	12	2.909
38	12	3.059
39	12	3.094
40	12	3.203
41	12	3.331
42	12	3.568
43	12	3.562
44	12	3.868
45	12	3.808
46	12	3.952
47	12	4.179
48	12	4.407
49	12	4.507
32	13	2.324
33	13	2.38
34	13	2.399
35	13	2.519
36	13	2.448
37	13	2.614
38	13	2.863
39	13	2.791
40	13	2.895
41	13	3.162
42	13	3.206
43	13	3.489
44	13	3.637
45	13	3.877
46	13	3.718
47	13	3.847
48	13	3.934
49	13	4
50	13	4.096
29	14	2.231
30	14	2.196
31	14	2.276
32	14	2.4
33	14	2.645
34	14	2.739
35	14	2.845
36	14	2.962
37	14	3.026
38	14	3.226
39	14	3.312
40	14	3.503
41	14	3.39
42	14	3.65
43	14	3.754
44	14	3.886
45	14	3.929
29	15	2.564
30	15	2.681
31	15	2.655
32	15	2.648
33	15	2.783
34	15	2.817
35	15	2.977
36	15	3.013
37	15	3.07
38	15	3.115
39	15	3.386
40	15	3.583
41	15	3.622
42	15	3.779
43	15	4.031
44	15	4.225
45	15	4.236
