# Supplementary material for: Single-cell growth inference of Corynebacterium glutamicum reveals asymptotically linear growth
Source: eLife. 2021 Oct 4;10:e70106. doi: 10.7554/eLife.70106 (PMC8594916; doi:10.7554/eLife.70106)
Supplement: Source data 2. [file elife-70106-data2.zip › Data_all/Wild type/#3_ChronoTABLE.txt]

frame	id	length
2	4	2.814
3	4	2.959
4	4	3.215
5	4	3.143
6	4	3.316
7	4	3.502
8	4	3.651
9	4	3.676
10	4	4.05
11	4	4.021
12	4	4.118
13	4	4.324
14	4	4.447
15	4	4.518
16	4	4.687
2	5	2.903
3	5	3.029
4	5	3.15
5	5	3.418
6	5	3.499
7	5	3.535
8	5	3.592
9	5	3.828
10	5	3.785
11	5	4.021
12	5	4.161
13	5	4.217
14	5	4.256
15	5	4.474
17	8	2.314
18	8	2.337
19	8	2.447
20	8	2.542
21	8	2.689
22	8	2.808
23	8	2.9
24	8	3.036
25	8	3.207
26	8	3.425
27	8	3.393
28	8	3.591
29	8	3.859
30	8	3.886
31	8	4.053
32	8	4.036
33	8	4.168
34	8	4.396
35	8	4.506
36	8	4.742
17	9	2.671
18	9	2.813
19	9	2.821
20	9	2.929
21	9	2.963
22	9	2.996
23	9	3.162
24	9	3.328
25	9	3.452
26	9	3.543
27	9	3.897
28	9	3.966
29	9	3.914
30	9	4.159
31	9	4.247
32	9	4.379
33	9	4.468
16	10	2.219
17	10	2.394
18	10	2.529
19	10	2.594
20	10	2.616
21	10	2.69
22	10	2.904
23	10	3.052
24	10	3.117
25	10	3.124
26	10	3.401
27	10	3.379
28	10	3.539
29	10	3.681
30	10	4.189
31	10	4.154
32	10	4.156
16	11	2.434
17	11	2.485
18	11	2.564
19	11	2.835
20	11	2.854
21	11	3.023
22	11	3.191
23	11	3.123
24	11	3.506
25	11	3.571
26	11	3.53
27	11	3.819
28	11	4.101
29	11	4.156
15	12	2.315
16	12	2.556
17	12	2.475
18	12	2.662
19	12	2.712
20	12	2.867
21	12	2.988
22	12	3.227
23	12	3.193
24	12	3.339
25	12	3.412
26	12	3.764
27	12	3.988
28	12	4.003
29	12	4.072
30	12	4.098
31	12	4.299
32	12	4.48
15	13	2.082
16	13	2.18
17	13	2.402
18	13	2.427
19	13	2.443
20	13	2.625
21	13	2.782
22	13	3.02
23	13	3.118
24	13	3.272
25	13	3.445
26	13	3.317
27	13	3.729
28	13	3.63
29	13	3.627
30	13	3.722
31	13	3.895
32	13	3.803
33	13	4.23
34	13	4.092
16	14	2.725
17	14	2.737
18	14	2.838
19	14	2.997
20	14	3.128
21	14	3.266
22	14	3.413
23	14	3.602
24	14	3.558
25	14	3.719
26	14	3.882
27	14	3.945
16	15	2.505
17	15	2.564
18	15	2.674
19	15	2.764
20	15	2.934
21	15	3.036
22	15	3.163
23	15	3.269
24	15	3.304
25	15	3.397
26	15	3.557
27	15	3.671
28	15	3.831
29	15	4.003
30	15	3.977
31	15	4.126
32	15	4.281
37	16	2.396
38	16	2.443
39	16	2.54
40	16	2.652
41	16	2.711
42	16	2.924
43	16	3.013
44	16	3.156
45	16	3.247
46	16	3.519
47	16	3.545
48	16	3.694
49	16	3.759
50	16	3.856
51	16	3.968
52	16	4.102
37	17	2.419
38	17	2.699
39	17	2.69
40	17	2.843
41	17	3.037
42	17	3.031
43	17	3.07
44	17	3.268
45	17	3.756
46	17	3.835
47	17	3.893
48	17	3.886
49	17	4.06
50	17	4.183
51	17	4.255
52	17	4.312
53	17	4.369
34	18	2.528
35	18	2.598
36	18	2.538
37	18	2.796
38	18	2.863
39	18	2.994
40	18	2.948
41	18	3.241
42	18	3.659
43	18	3.54
34	19	2.55
35	19	2.523
36	19	2.533
37	19	2.592
38	19	2.697
39	19	2.957
40	19	3.353
41	19	3.35
42	19	3.589
43	19	3.64
44	19	3.694
45	19	3.783
46	19	3.931
47	19	4.09
48	19	4.14
49	19	4.225
33	20	2.465
34	20	2.749
35	20	2.869
36	20	2.966
37	20	3.127
38	20	3.304
39	20	3.381
40	20	3.562
41	20	3.715
42	20	3.982
43	20	4.129
44	20	4.254
45	20	4.392
46	20	4.592
47	20	4.615
33	21	2.191
34	21	2.097
35	21	2.081
36	21	2.151
37	21	2.224
38	21	2.228
39	21	2.361
40	21	2.455
41	21	2.597
42	21	2.595
43	21	2.832
44	21	3.148
45	21	3.09
46	21	3.201
47	21	3.339
48	21	3.223
49	21	3.394
50	21	3.471
51	21	3.538
52	21	3.66
30	22	2.075
31	22	2.228
32	22	2.148
33	22	2.202
34	22	2.176
35	22	2.263
36	22	2.328
37	22	2.499
38	22	2.48
39	22	2.631
40	22	2.785
41	22	2.925
42	22	2.988
43	22	3.191
44	22	3.314
45	22	3.456
46	22	3.386
47	22	3.591
48	22	3.836
30	23	2.278
31	23	2.337
32	23	2.386
33	23	2.504
34	23	2.596
35	23	2.714
36	23	2.904
37	23	3.026
38	23	3.087
39	23	3.286
40	23	3.455
41	23	3.48
42	23	3.832
43	23	3.841
44	23	3.971
45	23	3.984
46	23	4.17
47	23	4.286
33	24	2.092
34	24	2.329
35	24	2.486
36	24	2.597
37	24	2.703
38	24	2.787
39	24	2.8
40	24	3.137
41	24	3.138
42	24	3.265
43	24	3.548
44	24	3.692
45	24	3.751
46	24	3.895
47	24	4.1
48	24	3.984
49	24	4.088
33	25	2.608
34	25	2.513
35	25	2.507
36	25	2.731
37	25	2.891
38	25	2.837
39	25	2.936
40	25	3.254
41	25	3.296
42	25	3.356
43	25	3.611
44	25	3.678
45	25	3.572
46	25	3.914
47	25	3.867
48	25	4.176
49	25	4.153
35	26	2.3
36	26	2.459
37	26	2.538
38	26	2.599
39	26	2.694
40	26	2.862
41	26	2.957
42	26	3.038
43	26	3.244
44	26	3.385
45	26	3.486
46	26	3.553
47	26	3.701
48	26	3.946
49	26	4.254
50	26	4.111
51	26	4.303
35	27	2.169
36	27	2.193
37	27	2.421
38	27	2.521
39	27	2.657
40	27	2.668
41	27	2.908
42	27	2.984
43	27	3.328
44	27	3.097
45	27	3.151
46	27	3.466
47	27	3.424
48	27	3.744
49	27	3.847
28	28	1.935
29	28	2.312
30	28	2.359
31	28	2.459
32	28	2.482
33	28	2.651
34	28	2.618
35	28	2.79
36	28	2.93
37	28	3.134
38	28	3.305
39	28	3.25
40	28	3.526
41	28	3.511
42	28	3.678
43	28	3.801
44	28	4.013
28	29	2.204
29	29	2.259
30	29	2.364
31	29	2.502
32	29	2.586
33	29	2.647
34	29	2.806
35	29	2.946
36	29	2.91
37	29	3.129
38	29	3.338
39	29	3.373
40	29	3.262
41	29	3.474
42	29	3.744
43	29	3.552
44	29	3.63
33	30	2.18
34	30	2.343
35	30	2.438
36	30	2.426
37	30	2.582
38	30	2.625
39	30	2.652
40	30	2.838
41	30	2.989
42	30	3.118
43	30	3.152
44	30	3.409
45	30	3.484
46	30	3.551
47	30	3.701
48	30	3.868
49	30	3.826
33	31	2.629
34	31	2.693
35	31	2.719
36	31	2.806
37	31	2.887
38	31	2.97
39	31	3.165
40	31	3.36
41	31	3.638
42	31	3.75
43	31	3.873
44	31	4.042
45	31	4.123
46	31	4.222
47	31	4.254
48	31	4.432
49	31	4.524
50	31	4.697
51	31	4.852
44	36	2.064
45	36	2.112
46	36	2.236
47	36	2.313
48	36	2.52
49	36	2.585
50	36	2.75
51	36	2.738
52	36	2.994
53	36	3.057
54	36	3.032
55	36	3.225
56	36	3.396
57	36	3.32
58	36	3.602
59	36	3.779
60	36	3.857
44	37	1.903
45	37	1.884
46	37	1.948
47	37	2.086
48	37	2.244
49	37	2.274
50	37	2.441
51	37	2.417
52	37	2.518
53	37	2.618
54	37	2.832
55	37	2.858
56	37	3.057
57	37	2.955
58	37	3.079
59	37	3.221
60	37	3.478
61	37	3.186
62	37	3.616
50	38	2.314
51	38	2.351
52	38	2.335
53	38	2.446
54	38	2.516
55	38	2.732
56	38	2.856
57	38	3.017
58	38	3.101
59	38	3.323
60	38	3.242
61	38	3.559
62	38	3.525
63	38	3.71
64	38	3.792
65	38	3.878
66	38	3.991
50	39	2.39
51	39	2.506
52	39	2.5
53	39	2.714
54	39	2.724
55	39	2.843
56	39	2.935
57	39	3.147
58	39	3.22
59	39	3.35
60	39	3.478
61	39	3.674
62	39	3.743
63	39	3.851
64	39	3.982
65	39	4.086
66	39	4.223
48	40	2.15
49	40	2.321
50	40	2.394
51	40	2.513
52	40	2.667
53	40	2.765
54	40	2.886
55	40	3.047
56	40	3.115
57	40	3.277
58	40	3.471
59	40	3.623
60	40	3.586
61	40	3.994
62	40	4.116
63	40	4.163
64	40	4.17
48	41	2.558
49	41	2.546
50	41	2.654
51	41	2.767
52	41	2.909
53	41	3.099
54	41	3.19
55	41	3.302
56	41	3.521
57	41	3.551
58	41	3.687
59	41	3.745
60	41	3.908
61	41	4.073
62	41	4.127
63	41	4.267
64	41	4.383
65	41	4.752
49	44	1.74
50	44	1.775
51	44	1.731
52	44	1.842
53	44	1.954
54	44	2.056
55	44	2.222
56	44	2.228
57	44	2.641
58	44	2.725
59	44	2.82
60	44	2.672
61	44	2.823
62	44	2.87
63	44	2.933
64	44	3.285
65	44	3.127
66	44	3.175
67	44	3.484
68	44	3.669
69	44	3.744
70	44	3.779
71	44	3.841
72	44	4.008
49	45	2.277
50	45	2.518
51	45	2.553
52	45	2.606
53	45	2.746
54	45	2.897
55	45	2.918
56	45	3.021
57	45	3.143
58	45	3.3
59	45	3.548
60	45	3.593
61	45	3.802
62	45	3.828
63	45	4.004
64	45	4.209
65	45	4.192
66	45	4.33
67	45	4.58
48	46	2.146
49	46	2.146
50	46	2.132
51	46	2.256
52	46	2.263
53	46	2.422
54	46	2.501
55	46	2.604
56	46	2.718
57	46	2.842
58	46	2.96
59	46	3.056
60	46	3.177
61	46	3.357
62	46	3.444
63	46	3.659
64	46	3.667
65	46	3.772
66	46	3.621
48	47	2.557
49	47	2.526
50	47	2.735
51	47	2.71
52	47	2.834
53	47	3.011
54	47	3.101
55	47	3.332
56	47	3.462
57	47	3.561
58	47	3.747
59	47	3.851
60	47	3.893
61	47	4.142
62	47	4.256
50	48	2.357
51	48	2.609
52	48	2.482
53	48	2.634
54	48	2.503
55	48	2.711
56	48	2.802
57	48	2.963
58	48	3.01
59	48	3.057
60	48	3.16
61	48	3.381
62	48	3.578
63	48	3.625
64	48	3.802
65	48	3.954
66	48	4.01
50	49	2.233
51	49	2.505
52	49	2.408
53	49	2.543
54	49	2.705
55	49	2.691
56	49	2.785
57	49	2.887
58	49	3.001
59	49	3.136
60	49	3.267
61	49	3.324
62	49	3.493
63	49	3.725
64	49	3.712
65	49	3.923
66	49	3.982
67	49	4.196
68	49	4.238
69	49	4.344
70	49	4.403
50	54	2.099
51	54	2.158
52	54	2.301
53	54	2.411
54	54	2.589
55	54	2.687
56	54	2.767
57	54	2.794
58	54	2.875
59	54	3.052
60	54	3.246
61	54	3.313
62	54	3.445
63	54	3.792
64	54	3.826
65	54	4.093
66	54	4.175
67	54	4.074
68	54	4.164
69	54	4.288
70	54	4.492
50	55	2.046
51	55	2.161
52	55	2.141
53	55	2.303
54	55	2.111
55	55	2.384
56	55	2.328
57	55	2.419
58	55	2.47
59	55	2.618
60	55	2.808
61	55	3.099
62	55	3.179
63	55	3.327
64	55	3.377
65	55	3.593
66	55	3.691
67	55	3.876
68	55	3.855
69	55	3.947
70	55	4.077
45	58	1.853
46	58	1.91
47	58	2.018
48	58	2.148
49	58	2.189
50	58	2.26
51	58	2.419
52	58	2.585
53	58	2.533
54	58	2.721
55	58	2.703
56	58	2.81
57	58	3.096
58	58	3.087
59	58	3.199
60	58	3.364
61	58	3.399
62	58	3.534
63	58	3.715
64	58	3.503
65	58	3.808
45	59	2.316
46	59	2.356
47	59	2.468
48	59	2.51
49	59	2.68
50	59	2.778
51	59	3.05
52	59	3.025
53	59	3.349
54	59	3.214
55	59	3.594
56	59	3.516
57	59	3.554
58	59	3.621
59	59	3.823
60	59	3.882
61	59	3.919
