# Supplementary material for: Single-cell growth inference of Corynebacterium glutamicum reveals asymptotically linear growth
Source: eLife. 2021 Oct 4;10:e70106. doi: 10.7554/eLife.70106 (PMC8594916; doi:10.7554/eLife.70106)
Supplement: Source data 2. [file elife-70106-data2.zip › Data_all/DivIVA labelled/170628_dmc_01_17_RChronoTABLE.csv]

frame	id	length	area	volume	septum_position	DivIVA signal center
1	2	3.197	2.604	1.7507	0	431
2	2	3.159	2.485	1.6173	0	415
3	2	3.331	2.571	1.6541	0.5581	426
4	2	3.447	2.642	1.6964	0.5564	437
5	2	3.517	2.732	1.7494	0.5662	444
6	2	3.567	2.802	1.81	0.5652	457
7	2	3.703	2.573	1.4709	0.5594	452
8	2	3.797	2.587	1.4445	0.5102	461
9	2	3.917	2.8	1.6497	0.5033	457
10	2	4.001	2.858	1.6859	0.5226	458
11	2	4.145	3.001	1.7809	0.525	462
1	3	3.932	3.391	2.4423	0.5197	408
2	3	3.97	3.363	2.3263	0.5098	415
3	3	4.087	3.361	2.2914	0.481	414
4	3	4.22	3.414	2.263	0.4969	429
5	3	4.355	3.478	2.3028	0.494	421
6	3	4.531	3.669	2.4419	0.4914	437
12	4	2.511	1.865	1.1517	0	424
13	4	2.453	1.626	0.8863	0	421
14	4	2.659	2.045	1.312	0	416
15	4	2.608	1.782	0.9805	0	409
16	4	2.913	2.263	1.4376	0	414
17	4	2.866	1.944	1.0838	0	411
18	4	2.997	2.097	1.2067	0	408
19	4	3.108	2.236	1.3264	0	406
20	4	3.281	2.403	1.4379	0	407
21	4	3.398	2.428	1.4303	0	405
22	4	3.545	2.597	1.5491	0	403
23	4	3.658	2.688	1.5929	0	401
24	4	3.779	2.797	1.6688	0	407
25	4	3.946	2.943	1.7951	0.4934	421
26	4	4.01	3.003	1.8092	0.4839	427
27	4	4.162	3.114	1.8941	0.5093	430
28	4	4.28	3.226	1.9712	0.503	443
29	4	4.378	3.391	2.1349	0.5266	450
30	4	4.563	3.575	2.2575	0.5284	461
31	4	4.663	3.618	2.2651	0.5111	451
12	5	2.135	1.681	1.0905	0	420
13	5	2.141	1.58	0.9745	0	414
14	5	2.294	1.932	1.3409	0	420
15	5	2.246	1.709	1.0713	0	410
16	5	2.507	2.056	1.4082	0	418
17	5	2.407	1.889	1.2068	0	411
18	5	2.537	1.93	1.2096	0	407
19	5	2.613	2.045	1.3068	0	404
20	5	2.773	2.096	1.309	0	398
21	5	2.836	2.175	1.3604	0	393
22	5	2.973	2.175	1.3194	0	393
23	5	3.032	2.248	1.3655	0	407
24	5	3.183	2.354	1.4414	0.5285	414
25	5	3.351	2.297	1.2989	0.5	417
26	5	3.542	2.382	1.3359	0.4891	428
27	5	3.745	2.4	1.3029	0	428
28	5	3.767	2.494	1.3872	0	431
29	5	3.846	2.55	1.3828	0	444
30	5	3.98	2.633	1.4449	0.5455	452
7	6	2.47	1.858	1.1314	0	406
8	6	2.56	1.915	1.1763	0	403
9	6	2.664	1.957	1.1692	0	400
10	6	2.826	2.081	1.2706	0	393
11	6	2.927	2.131	1.2678	0	402
12	6	2.948	2.172	1.3212	0	391
13	6	3.184	2.418	1.5053	0	396
14	6	3.269	2.575	1.6738	0	398
15	6	3.419	2.525	1.5489	0	402
16	6	3.515	2.736	1.7535	0	397
17	6	3.628	2.641	1.5882	0	405
18	6	3.77	2.844	1.7658	0	405
19	6	3.903	2.961	1.8355	0	415
20	6	3.973	3.069	1.9461	0	429
21	6	4.029	3.202	2.0649	0	438
22	6	4.135	3.238	2.0632	0.5375	444
23	6	4.29	3.377	2.1757	0.5602	448
24	6	4.324	3.461	2.2502	0.5569	463
7	7	2.472	1.863	1.1638	0	396
8	7	2.566	1.935	1.2087	0	391
9	7	2.715	1.97	1.1993	0	389
10	7	2.749	1.944	1.1567	0	385
11	7	2.838	2.048	1.2313	0	387
12	7	2.908	2.105	1.2762	0	380
13	7	3.037	2.097	1.2273	0	390
14	7	3.164	2.352	1.4665	0	382
15	7	3.173	2.294	1.365	0	375
16	7	3.388	2.495	1.5219	0	381
17	7	3.414	2.43	1.4242	0	391
18	7	3.494	2.429	1.4092	0	403
19	7	3.582	2.519	1.4595	0.4203	409
20	7	3.709	2.619	1.5581	0.4476	415
21	7	3.803	2.699	1.5748	0.4354	426
22	7	3.829	2.768	1.6288	0.473	431
23	7	3.962	2.86	1.6964	0.4575	430
32	8	2.402	1.704	0.9855	0	421
33	8	2.521	1.787	1.0327	0	414
34	8	2.595	1.819	1.0481	0	411
35	8	2.703	1.892	1.096	0	407
36	8	2.798	1.965	1.1428	0	401
37	8	2.903	2.022	1.1485	0	400
38	8	2.97	2.16	1.2581	0	393
39	8	3.086	2.222	1.3118	0	390
40	8	3.15	2.179	1.237	0	396
41	8	3.196	2.274	1.3315	0	405
42	8	3.21	2.209	1.2387	0	406
43	8	3.332	2.24	1.2474	0	408
44	8	3.405	2.304	1.2801	0	414
45	8	3.492	2.308	1.2529	0	416
46	8	3.615	2.391	1.3031	0	415
47	8	3.772	2.476	1.3427	0	421
48	8	3.952	2.568	1.3778	0	433
32	9	2.54	1.625	0.8574	0	394
33	9	2.633	1.729	0.9324	0	392
34	9	2.739	1.758	0.9544	0	389
35	9	2.798	1.837	0.9676	0	385
36	9	2.891	1.935	1.044	0	389
37	9	3.014	2.02	1.1138	0	391
38	9	3.083	2.117	1.1784	0	387
39	9	3.217	2.263	1.2806	0	386
40	9	3.33	2.233	1.2201	0	390
41	9	3.455	2.296	1.2622	0	403
42	9	3.512	2.316	1.2491	0	403
43	9	3.542	2.34	1.2518	0	408
44	9	3.671	2.435	1.3054	0	418
45	9	3.845	2.534	1.3649	0	420
46	9	3.927	2.573	1.3827	0.4803	420
31	10	2.114	1.289	0.668	0	424
32	10	2.15	1.341	0.6807	0	407
33	10	2.242	1.44	0.765	0	415
34	10	2.385	1.493	0.777	0	420
35	10	2.469	1.572	0.851	0	413
36	10	2.54	1.612	0.871	0	425
37	10	2.664	1.733	0.9444	0	425
38	10	2.722	1.773	0.9681	0	429
39	10	2.808	1.852	1.0256	0	436
40	10	2.888	1.761	0.9173	0	444
41	10	2.977	1.94	1.0646	0	438
42	10	3.106	1.874	0.9474	0	447
43	10	3.195	2.029	1.0751	0	448
44	10	3.387	2.099	1.0871	0	441
45	10	3.535	2.217	1.1552	0	435
46	10	3.686	2.397	1.277	0	433
47	10	3.767	2.486	1.3671	0	423
48	10	3.936	2.573	1.3924	0.4605	447
49	10	4.057	2.637	1.4343	0.465	452
50	10	4.089	2.645	1.4281	0.4051	460
51	10	4.186	2.575	1.3327	0.4074	464
52	10	4.223	2.638	1.3427	0.4356	475
31	11	2.211	1.467	0.8135	0	432
32	11	2.271	1.408	0.7266	0	434
33	11	2.322	1.512	0.7953	0	435
34	11	2.368	1.548	0.8253	0	441
35	11	2.443	1.578	0.8486	0	429
36	11	2.499	1.673	0.924	0	433
37	11	2.608	1.715	0.9307	0	432
38	11	2.731	1.739	0.928	0	422
39	11	2.778	1.815	0.9839	0	422
40	11	2.907	1.898	1.0224	0	424
41	11	2.935	1.919	1.0226	0	410
42	11	3.06	1.948	1.0229	0	413
43	11	3.158	2.061	1.1102	0	410
44	11	3.229	2.054	1.0632	0	402
45	11	3.423	2.614	1.6315	0	402
46	11	3.432	2.189	1.1511	0	396
47	11	3.546	2.366	1.3142	0	399
48	11	3.587	2.31	1.2111	0	405
49	11	3.638	2.36	1.2425	0	410
50	11	3.636	2.332	1.2143	0	419
51	11	3.849	2.466	1.2789	0	426
52	11	3.923	2.444	1.2416	0	429
53	11	3.879	2.241	1.0558	0	433
25	12	2.657	2.001	1.2335	0	441
26	12	2.731	2.01	1.2306	0	443
27	12	2.87	2.144	1.3155	0	439
28	12	2.961	2.224	1.3715	0	443
29	12	3.094	2.323	1.4358	0	444
30	12	3.219	2.376	1.4373	0	446
31	12	3.332	2.431	1.4496	0	452
32	12	3.299	2.326	1.3344	0	453
33	12	3.486	2.35	1.2941	0	444
34	12	3.511	2.324	1.2754	0	456
35	12	3.702	2.85	1.8288	0	452
36	12	3.657	2.376	1.297	0.4184	459
37	12	3.618	2.472	1.3952	0.3857	468
38	12	3.826	2.472	1.3237	0.3919	476
39	12	3.93	2.627	1.4362	0.375	484
40	12	4.053	2.677	1.4654	0.3949	481
41	12	4.088	2.776	1.5593	0.3987	481
42	12	4.321	2.86	1.5746	0.3653	482
25	13	2.032	1.494	0.948	0	444
26	13	2.057	1.641	1.1317	0	417
27	13	2.059	1.649	1.1251	0	414
28	13	2.164	1.725	1.2083	0	402
29	13	2.272	1.786	1.191	0	397
30	13	2.363	1.887	1.2745	0	401
31	13	2.555	2.049	1.3935	0	403
32	13	2.676	1.983	1.2351	0	401
33	13	2.78	2.04	1.2488	0	408
34	13	2.889	2.11	1.2889	0	419
35	13	2.946	2.154	1.3254	0	436
36	13	3.071	2.286	1.457	0	443
37	13	3.128	2.307	1.4191	0	446
38	13	3.237	2.3	1.3826	0	456
39	13	3.333	2.45	1.5224	0	460
40	13	3.373	2.536	1.5897	0	456
41	13	3.446	2.527	1.5684	0	457
42	13	3.553	2.633	1.5849	0	464
43	13	3.722	2.668	1.6157	0	457
44	13	3.726	2.718	1.6578	0	457
45	13	3.849	2.918	1.8444	0	457
24	14	2.315	1.695	1.0381	0	395
25	14	2.411	1.815	1.1387	0	398
26	14	2.513	1.878	1.1699	0	409
27	14	2.592	1.896	1.1429	0	408
28	14	2.669	1.949	1.1944	0	410
29	14	2.78	2.006	1.2172	0	405
30	14	2.908	2.133	1.2957	0	403
31	14	3.05	2.274	1.426	0	400
32	14	3.133	2.257	1.3583	0	395
33	14	3.247	2.261	1.3218	0	386
34	14	3.333	2.378	1.4088	0	391
35	14	3.528	2.408	1.3853	0	395
36	14	3.695	2.69	1.6239	0	409
37	14	3.705	2.586	1.4871	0	403
38	14	3.84	2.65	1.5394	0	406
39	14	3.933	2.774	1.6277	0.5	416
40	14	3.958	2.771	1.6252	0.4837	409
41	14	4.08	2.848	1.6489	0.5063	417
42	14	4.148	3.003	1.8163	0.5625	422
43	14	4.27	3.123	1.8741	0.5697	420
44	14	4.357	3.148	1.8737	0.5655	418
45	14	4.502	3.186	1.8647	0.5805	422
24	15	1.785	1.32	0.8089	0	429
25	15	1.772	1.351	0.8392	0	428
26	15	1.859	1.395	0.8613	0	427
27	15	1.97	1.499	0.9465	0	434
28	15	2.038	1.547	0.9912	0	426
29	15	2.099	1.581	0.9874	0	420
30	15	2.191	1.681	1.0598	0	421
31	15	2.276	1.746	1.0922	0	422
32	15	2.356	1.635	0.9436	0	424
33	15	2.441	1.647	0.9449	0	424
34	15	2.481	1.565	0.834	0	422
35	15	2.481	1.588	0.853	0	437
36	15	2.572	1.624	0.8818	0	440
37	15	2.677	1.603	0.7981	0	439
38	15	2.752	1.657	0.8485	0	436
39	15	2.859	1.817	0.9839	0	447
40	15	3.003	1.838	0.952	0	443
41	15	3.073	2.067	1.1541	0	452
42	15	3.189	2	1.0661	0	447
43	15	3.261	2.14	1.1778	0.6032	428
44	15	3.374	2.089	1.0664	0	430
45	15	3.494	2.218	1.1791	0	430
46	15	3.696	2.729	1.6534	0.6224	440
47	15	3.745	2.643	1.5237	0.5724	446
48	15	3.84	2.757	1.6001	0	439
49	16	2.044	1.333	0.7086	0	440
50	16	2.002	1.366	0.7748	0	439
51	16	2.074	1.386	0.7722	0	439
52	16	2.223	1.453	0.7763	0	436
53	16	2.31	1.431	0.7276	0	457
54	16	2.352	1.492	0.7637	0	455
55	16	2.396	1.534	0.8078	0	453
56	16	2.536	1.568	0.7971	0	454
57	16	2.628	1.703	0.887	0	453
58	16	2.716	1.94	1.1513	0	455
59	16	2.804	2.101	1.307	0	458
60	16	2.859	2.024	1.1871	0	455
61	16	3.042	2.204	1.3279	0	451
62	16	3.182	2.268	1.3603	0.08943	446
63	16	3.244	2.244	1.2777	0	447
64	16	3.319	2.177	1.1771	0.4219	466
65	16	3.379	2.167	1.1357	0.4351	481
66	16	3.478	2.263	1.1999	0.4328	485
67	16	3.659	2.453	1.3447	0.4539	479
68	16	3.743	2.567	1.4415	0.4897	486
69	16	3.87	2.746	1.6267	0.4533	465
70	16	4.023	2.963	1.8187	0.4968	481
49	17	2.165	1.468	0.8128	0	405
50	17	2.242	1.498	0.8432	0	401
51	17	2.309	1.514	0.8525	0	404
52	17	2.426	1.562	0.8394	0	396
53	17	2.565	1.528	0.7927	0	405
54	17	2.575	1.527	0.7657	0	400
55	17	2.656	1.5	0.7312	0	396
56	17	2.86	1.575	0.7577	0	400
57	17	2.997	1.795	0.9251	0	398
58	17	3.253	1.869	0.9427	0	399
59	17	3.337	2	1.0241	0	402
60	17	3.428	1.936	0.918	0	417
61	17	3.616	2.081	1.0233	0	428
62	17	3.787	2.169	1.0432	0	444
63	17	3.777	2.067	0.9369	0	444
64	17	3.842	1.969	0.8454	0	452
65	17	4.004	2.055	0.8715	0	465
66	17	4.099	2.276	1.0428	0	461
67	17	4.082	2.34	1.1128	0	468
68	17	4.328	2.494	1.1882	0	467
47	18	2.033	1.292	0.6878	0	408
48	18	2.07	1.24	0.6157	0	402
49	18	2.16	1.308	0.6627	0	402
50	18	2.226	1.363	0.6854	0	402
51	18	2.375	1.457	0.75	0	401
52	18	2.41	1.462	0.741	0	403
53	18	2.592	1.516	0.7481	0	402
54	18	2.734	1.652	0.8474	0	402
55	18	2.804	1.763	0.9144	0	400
56	18	3.026	1.944	1.0553	0	401
57	18	3.178	2.133	1.1902	0	402
58	18	3.232	2.101	1.1445	0	402
59	18	3.387	2.269	1.2695	0	408
60	18	3.525	2.278	1.2517	0	412
61	18	3.568	2.377	1.3054	0	420
62	18	3.781	2.515	1.4168	0	432
63	18	3.899	2.448	1.2986	0	443
64	18	3.999	2.428	1.2521	0	446
65	18	3.961	2.531	1.3369	0	450
47	19	2.098	1.51	0.8905	0	405
48	19	2.177	1.341	0.6869	0	408
49	19	2.331	1.647	0.9725	0	403
50	19	2.34	1.688	0.9999	0	403
51	19	2.381	1.745	1.056	0	405
52	19	2.424	1.731	0.9982	0	412
53	19	2.497	1.749	1.0106	0	419
54	19	2.539	1.731	0.9616	0	416
55	19	2.654	1.784	0.9754	0	422
56	19	2.765	1.905	1.0868	0	425
57	19	2.855	2.072	1.2239	0	419
58	19	2.934	2.014	1.1272	0	416
59	19	2.958	2.115	1.2313	0.1565	416
60	19	3.041	2.059	1.1345	0	418
61	19	3.203	2.187	1.2349	0	425
62	19	3.229	2.368	1.4319	0	422
63	19	3.209	2.245	1.2818	0	422
64	19	3.276	2.197	1.1921	0	430
65	19	3.375	2.216	1.1999	0	431
66	19	3.572	2.291	1.2045	0	438
67	19	3.621	2.387	1.2843	0	433
53	20	1.946	1.009	0.442	0	473
54	20	2.033	1.112	0.5072	0	481
55	20	2.136	1.197	0.2114	0	477
56	20	2.209	1.203	0.5255	0	472
57	20	2.343	1.261	0.5507	0	466
58	20	2.605	1.449	0.6678	0	461
59	20	2.709	1.659	0.8284	0	443
60	20	2.64	1.558	0.7463	0	430
61	20	2.772	1.743	0.9002	0	422
62	20	2.884	1.827	0.9623	0	419
63	20	2.943	1.819	0.9257	0	420
64	20	2.925	1.74	0.8344	0	420
65	20	2.984	1.733	0.8298	0	425
66	20	3.136	1.846	0.8906	0	425
67	20	3.253	2.006	1.0327	0	430
68	20	3.365	2.077	1.058	0	436
53	21	2.291	1.458	0.7589	0	398
54	21	2.378	1.508	0.7951	0	401
55	21	2.47	1.574	0.8222	0	400
56	21	2.537	1.613	0.8555	0	408
57	21	2.706	1.799	1.0009	0	425
58	21	2.703	1.78	0.973	0	418
59	21	2.828	1.935	1.0972	0	417
60	21	2.868	1.786	0.9319	0	416
61	21	3.203	2.301	0.0992	0	421
62	21	3.23	2.394	1.4768	0	433
63	21	3.348	2.294	1.3369	0	437
64	21	3.453	2.259	1.2713	0	455
65	21	3.526	2.353	1.3353	0	462
66	21	3.683	2.412	1.319	0	460
67	21	3.877	2.592	1.4767	0	458
68	21	3.889	2.645	1.5117	0	463
54	22	2.525	1.838	1.0921	0	405
55	22	2.538	1.828	1.0685	0	402
56	22	2.696	1.948	1.1481	0	401
57	22	2.825	2.129	1.3053	0	399
58	22	2.885	2.124	1.2668	0	390
59	22	3.004	2.274	1.3817	0	390
60	22	3.158	2.26	1.3417	0	398
61	22	3.294	2.521	1.5771	0	404
62	22	3.422	2.688	1.7323	0	403
63	22	3.494	2.691	1.6929	0	407
64	22	3.578	2.649	1.6394	0	402
65	22	3.699	2.722	1.6468	0	396
66	22	3.955	2.903	1.7946	0	395
67	22	3.928	2.692	1.5157	0	393
68	22	4.112	2.818	1.6144	0	396
69	22	4.223	2.885	1.6221	0.5215	392
70	22	4.364	3.006	1.6984	0.5385	402
71	22	4.279	2.957	1.6678	0.5576	406
72	22	4.353	2.981	1.6594	0.5655	418
73	22	4.461	3.103	1.7473	0.5407	430
74	22	4.622	3.241	1.854	0.5419	427
54	23	2.038	1.534	0.9592	0	450
55	23	2.153	1.566	0.9481	0	450
56	23	2.262	1.558	0.9069	0	454
57	23	2.27	1.647	1.0192	0	442
58	23	2.481	1.796	1.1026	0	442
59	23	2.418	1.835	1.1655	0	432
60	23	2.538	1.857	1.1377	0	440
61	23	2.68	2.006	1.2632	0.125	432
62	23	2.834	2.111	1.3158	0	438
63	23	2.862	2.077	1.2397	0	447
64	23	2.908	2.093	1.2065	0	450
65	23	2.962	2.099	1.2331	0	443
66	23	3.065	2.243	1.3363	0	447
67	23	3.234	2.432	1.503	0	451
68	23	3.213	2.426	1.5031	0	432
69	23	3.366	2.521	1.5675	0	448
70	23	3.477	2.595	1.5873	0	453
71	23	3.468	2.537	1.5372	0.5	450
72	23	3.456	2.083	1.0441	0	473
73	23	3.56	2.185	1.1073	0.4855	475
74	23	3.633	2.236	1.1376	0.5143	470
75	23	3.944	2.418	1.9526	0	445
43	24	2.098	1.384	0.7381	0	424
44	24	2.08	1.389	0.7529	0	420
45	24	2.139	1.44	0.7969	0	419
46	24	2.153	1.434	0.7744	0	409
47	24	2.304	1.596	0.9043	0	414
48	24	2.3	1.552	0.8716	0	409
49	24	2.352	1.552	0.8317	0	426
50	24	2.47	1.622	0.8846	0	430
51	24	2.554	1.657	0.8967	0	425
52	24	2.5	1.644	0.8794	0	419
53	24	2.597	1.731	0.9354	0	421
54	24	2.746	1.717	0.8946	0	426
55	24	2.85	1.79	0.9421	0	430
56	24	2.928	1.838	0.9592	0	436
57	24	3.042	1.991	1.0656	0.5254	447
58	24	3.125	1.966	1.0158	0.5124	449
59	24	3.219	2.167	1.2039	0.528	460
60	24	3.233	2.195	1.2422	0.536	459
61	24	3.337	2.454	1.4994	0.6512	453
62	24	3.384	2.496	1.5129	0.626	461
43	25	2.5	1.713	0.942	0	421
44	25	2.756	1.767	0.9445	0	429
45	25	2.775	1.839	0.9873	0	423
46	25	2.955	2.057	1.1502	0	412
47	25	3.029	2.054	1.1296	0	412
48	25	3.096	2.117	1.1874	0	410
49	25	3.283	2.268	1.2726	0	412
50	25	3.482	2.384	1.3457	0	411
51	25	3.618	2.517	1.4508	0	405
52	25	3.733	2.46	1.3526	0	407
53	25	3.794	2.528	1.3828	0	414
54	25	3.813	2.593	1.4439	0	409
55	25	3.883	2.652	1.4555	0	412
56	25	3.968	2.654	1.4224	0	417
57	25	3.962	2.454	1.2517	0	422
58	25	4.106	2.754	1.5227	0	424
59	25	4.206	2.659	1.3745	0	429
60	25	4.288	2.85	1.5384	0	431
46	26	2.065	1.487	0.931	0	433
47	26	2.101	1.443	0.8549	0	438
48	26	2.282	1.584	0.9583	0	430
49	26	2.375	1.736	1.0937	0	432
50	26	2.447	1.748	1.0447	0	429
51	26	2.552	1.874	1.1645	0	427
52	26	2.576	1.747	1.0239	0	424
53	26	2.692	1.844	1.0864	0	422
54	26	2.896	1.974	1.1413	0	421
55	26	2.95	1.982	1.1655	0	420
56	26	3.069	2.133	1.2772	0	412
57	26	3.202	2.251	1.3677	0	415
58	26	3.174	2.174	1.2761	0	408
59	26	3.4	2.326	1.3518	0	405
60	26	3.371	2.254	1.2549	0	410
61	26	3.594	2.474	1.4202	0	406
62	26	3.672	2.444	1.4049	0	406
63	26	3.763	2.553	1.4657	0	406
64	26	3.937	2.617	1.4764	0	410
65	26	3.966	2.63	1.4765	0	412
66	26	4.118	2.769	1.5725	0	417
67	26	4.242	2.783	1.5306	0	423
46	27	2.284	1.484	0.7943	0	472
47	27	2.349	1.538	0.8152	0	482
48	27	2.457	1.566	0.8321	0	455
49	27	2.466	1.522	0.7757	0.1875	491
50	27	2.589	1.52	0.7323	0.23	498
51	27	2.682	1.6	0.7844	0.3462	498
52	27	2.809	1.692	0.8293	0.367	496
53	27	2.874	1.727	0.8411	0	481
54	27	2.974	1.786	0.8955	0	484
55	27	3.074	1.856	0.8993	0	471
56	27	3.143	1.91	0.9442	0	461
57	27	3.217	2.048	1.0567	0	444
58	27	3.248	1.964	0.9672	0	445
59	27	3.326	2.043	1.0285	0	440
60	27	3.37	2	0.9826	0	428
61	27	3.419	2.08	1.0544	0	427
62	27	3.536	2.241	1.1877	0	419
63	27	3.552	2.215	1.1412	0	423
64	27	3.629	2.189	1.0993	0	417
65	27	3.725	2.201	1.0771	0	418
66	27	3.953	2.472	1.2817	0	411
46	28	2.416	1.766	1.0698	0	396
47	28	2.439	1.685	0.9535	0	416
48	28	2.566	1.776	1.0232	0	420
49	28	2.711	1.786	0.9874	0	417
50	28	2.686	1.884	1.094	0	411
51	28	2.832	2.03	1.2286	0	423
52	28	2.909	2.073	1.2242	0	417
53	28	2.937	2.01	1.134	0	412
54	28	3.121	2.179	1.2522	0	405
55	28	3.2	2.223	1.2985	0	415
56	28	3.215	2.191	1.2599	0	419
57	28	3.407	2.44	1.4619	0	427
58	28	3.421	2.375	1.3884	0	443
59	28	3.532	2.409	1.3943	0	454
60	28	3.558	2.446	1.3852	0	451
61	28	3.812	2.642	1.5485	0	421
46	29	2.222	1.496	0.835	0	391
47	29	2.284	1.547	0.8898	0	395
48	29	2.3	1.578	0.8921	0	394
49	29	2.389	1.585	0.884	0	399
50	29	2.492	1.648	0.9273	0	397
51	29	2.533	1.698	0.9759	0	396
52	29	2.591	1.751	1.0005	0	397
53	29	2.738	1.843	1.0541	0	402
54	29	2.798	1.977	1.171	0	390
55	29	2.842	1.975	1.1408	0	386
56	29	2.951	2.124	1.2798	0	391
57	29	3.11	2.195	1.3179	0	400
58	29	3.145	2.207	1.2856	0	407
59	29	3.209	2.29	1.3504	0.5968	415
60	29	3.276	2.211	1.2507	0	428
61	29	3.417	2.438	1.4217	0	419
62	29	3.52	2.503	1.4575	0.6471	428
63	29	3.574	2.527	1.4772	0.6377	443
64	29	3.621	2.482	1.4034	0.6714	444
65	29	3.683	2.499	1.4093	0.6549	447
66	29	3.751	2.572	1.4418	0	433
49	30	1.686	1.021	0.5278	0	454
50	30	1.616	1.034	0.5609	0	449
51	30	1.747	1.094	0.584	0	453
52	30	1.82	1.088	0.5664	0	458
53	30	1.901	1.165	0.6028	0	449
54	30	1.866	1.174	0.6067	0	435
55	30	2.02	1.253	0.6559	0	431
56	30	2.158	1.302	0.6636	0	424
57	30	2.239	1.425	0.7575	0	418
58	30	2.329	1.472	0.7815	0	415
59	30	2.508	1.604	0.8865	0	415
60	30	2.487	1.693	0.9792	0	401
61	30	2.649	1.798	1.0092	0	433
62	30	2.773	1.92	1.1125	0	422
63	30	2.905	2.028	1.1732	0	397
64	30	2.914	1.97	1.1246	0	390
65	30	2.979	1.984	1.1009	0	388
66	30	3.158	2.043	1.1291	0	402
67	30	3.132	2.155	1.2349	0	399
68	30	3.195	2.233	1.298	0	406
69	30	3.275	2.21	1.239	0	415
70	30	3.45	2.378	1.3804	0	419
71	30	3.52	2.37	1.3278	0	419
72	30	3.535	2.354	1.3114	0	432
73	30	3.718	2.476	1.3485	0	425
74	30	3.742	2.436	1.3115	0	437
75	30	3.878	2.579	1.4102	0.6	443
49	31	2.168	1.405	0.7581	0	423
50	31	2.189	1.417	0.7714	0	425
51	31	2.154	1.399	0.7593	0	419
52	31	2.254	1.418	0.7492	0	412
53	31	2.43	1.561	0.8363	0	431
54	31	2.668	1.765	0.9478	0	425
55	31	2.814	1.773	0.955	0	434
56	31	2.804	1.787	0.9329	0	439
57	31	2.919	1.878	1.0092	0	450
58	31	3.044	1.868	0.9409	0	463
59	31	3.192	2.04	1.0774	0	459
60	31	3.313	2.097	1.0734	0	464
61	31	3.414	2.288	1.2704	0	422
62	31	3.696	2.581	1.4948	0	416
63	31	3.729	2.515	1.3936	0	430
64	31	3.929	3.475	2.5119	0	439
65	31	3.834	2.462	1.2913	0	444
66	31	3.923	2.583	1.4078	0	447
67	31	4.044	2.772	1.5536	0	455
68	31	4.148	2.965	1.7212	0	456
69	31	4.212	3.009	1.7473	0.4601	463
