# Supplementary material for: Single-cell growth inference of Corynebacterium glutamicum reveals asymptotically linear growth
Source: eLife. 2021 Oct 4;10:e70106. doi: 10.7554/eLife.70106 (PMC8594916; doi:10.7554/eLife.70106)
Supplement: Source data 2. [file elife-70106-data2.zip › Data_all/DivIVA labelled/170628_dmc_01_18_RChronoTABLE.csv]

frame	id	length	area	volume	septum_position	DivIVA signal center
1	2	3.607	3.312	2.5118	0.4101	427
2	2	3.645	3.271	2.3963	0	412
3	2	3.77	3.335	2.4257	0	408
4	2	3.946	3.505	2.5747	0	418
5	2	4.064	3.545	2.584	0.5796	424
6	2	4.165	3.841	2.8965	0.5714	435
7	2	4.286	3.953	3.006	0.5663	433
8	2	4.361	4.061	3.0914	0.5799	445
9	2	4.512	4.223	3.2203	0.569	457
10	2	4.63	4.273	3.2393	0.5698	463
11	2	4.771	4.482	3.4568	0.5598	474
1	3	3.963	3.854	3.1712	0.5425	443
2	3	4.013	3.771	2.9825	0.5548	449
3	3	4.05	3.915	3.1167	0.5577	455
4	3	4.206	4.049	3.1989	0.546	453
5	3	4.419	4.114	3.2419	0.5497	460
6	3	4.516	4.35	3.4725	0.5543	468
12	4	2.872	2.704	2.1454	0	407
13	4	2.967	2.686	1.9866	0	405
14	4	3.044	2.781	2.0853	0	401
15	4	3.117	2.828	2.1476	0	396
16	4	3.232	3.019	2.355	0	401
17	4	3.294	3.119	2.4416	0	395
18	4	3.284	2.712	1.8429	0	389
19	4	3.432	2.979	2.1644	0	379
20	4	3.55	3.053	2.1687	0	379
21	4	3.718	3.208	2.304	0.5347	389
22	4	3.878	3.33	2.3526	0.5133	395
23	4	4.01	3.316	2.2995	0.5032	411
24	4	4.123	3.495	2.4592	0.4906	421
25	4	4.252	3.648	2.5712	0.4939	448
26	4	4.33	3.799	2.7493	0.509	451
27	4	4.395	3.927	2.8863	0.5176	472
28	4	4.498	3.89	2.7383	0.523	476
29	4	4.643	4.077	2.924	0.5196	484
30	4	4.93	4.363	3.2367	0.5288	481
12	5	2.24	1.711	1.1036	0	391
13	5	2.42	1.812	1.154	0	391
14	5	2.489	1.91	1.2334	0	388
15	5	2.476	1.941	1.2526	0	381
16	5	2.572	2.02	1.3186	0	389
17	5	2.701	2.178	1.4081	0	390
18	5	2.656	2.183	1.4451	0	386
19	5	2.982	2.414	1.5949	0	398
20	5	3.142	2.536	1.7384	0	395
21	5	3.097	2.404	1.5649	0.5417	397
22	5	3.184	2.58	1.7214	0.5203	410
23	5	3.239	2.565	1.6828	0.52	422
24	5	3.406	2.654	1.7526	0.5076	439
25	5	3.436	2.575	1.6245	0.5113	440
26	5	3.42	2.706	1.7916	0.5076	466
27	5	3.414	2.591	1.6476	0.5152	495
28	5	3.454	2.704	1.7454	0.5075	484
29	5	3.542	2.837	1.9039	0.5036	490
7	6	2.479	2.024	1.3673	0	390
8	6	2.684	2.186	1.4949	0	388
9	6	2.787	2.241	1.4883	0	390
10	6	2.781	2.292	1.5622	0	387
11	6	2.917	2.404	1.6786	0	382
12	6	3.003	2.409	1.5889	0	383
13	6	3.118	2.58	1.7489	0	383
14	6	3.303	2.581	1.6652	0	382
15	6	3.538	3.086	2.2153	0	391
16	6	3.677	3.211	2.3024	0	398
17	6	3.752	3.202	2.2686	0.5172	408
18	6	3.727	2.916	1.8977	0.5278	410
19	6	3.913	3.174	2.1095	0.5298	424
20	6	3.964	3.326	2.2957	0.549	425
21	6	4.024	3.398	2.3657	0.5484	432
22	6	4.128	3.289	2.1917	0.5409	430
7	7	2.552	2.187	1.5496	0	382
8	7	2.715	2.218	1.5073	0	380
9	7	2.856	2.233	1.4543	0	383
10	7	2.984	2.372	1.5619	0	378
11	7	3.149	2.692	1.9192	0	374
12	7	3.261	2.757	1.924	0	375
13	7	3.372	2.745	1.8466	0	373
14	7	3.496	2.959	2.0876	0	373
15	7	3.589	2.971	2.0098	0	377
16	7	3.725	3.117	2.1711	0.4653	394
17	7	3.842	3.236	2.2875	0.4662	410
18	7	3.939	3.375	2.419	0.4934	420
19	7	4.03	3.503	2.5378	0.4936	424
20	7	4.137	3.819	2.8844	0.4875	436
21	7	4.275	3.688	2.6486	0.4788	429
22	7	4.447	3.877	2.802	0.4767	449
31	8	2.788	2.462	1.7901	0	404
32	8	2.809	2.458	1.764	0	396
33	8	2.923	2.578	1.8675	0	400
34	8	3.149	3.029	2.4122	0	407
35	8	3.244	3.167	2.5097	0	403
36	8	3.308	3.142	2.4513	0	397
37	8	3.432	3.314	2.6533	0	392
38	8	3.534	3.457	2.7858	0	397
39	8	3.618	3.553	2.88	0	393
40	8	3.718	3.714	3.0461	0	389
41	8	3.818	3.767	3.0645	0	389
42	8	3.849	3.791	3.0608	0	392
43	8	3.985	3.951	3.2325	0.6558	411
44	8	4.083	3.927	3.1029	0.6582	430
45	8	4.15	4.008	3.1824	0.6625	436
46	8	4.256	4.066	3.1777	0.6585	438
47	8	4.454	4.23	3.2724	0.6453	452
48	8	4.478	4.24	3.3067	0.659	456
49	8	4.544	4.213	3.1711	0.6648	456
31	9	2.519	2.27	1.6943	0	400
32	9	2.562	2.413	1.8822	0	393
33	9	2.629	2.328	1.7713	0	394
34	9	2.683	2.39	1.8044	0	393
35	9	2.834	2.552	1.9174	0	387
36	9	2.792	2.184	1.4451	0	390
37	9	2.895	2.288	1.5493	0	395
38	9	3.021	2.4	1.616	0	393
39	9	3.135	2.599	1.7832	0	390
40	9	3.311	2.677	1.8267	0	387
41	9	3.439	2.885	2.0021	0	387
42	9	3.54	2.96	2.0478	0	391
43	9	3.816	3.674	2.6896	0	393
44	9	3.766	3.128	2.1367	0	402
45	9	3.904	3.194	2.1846	0.3775	411
46	9	3.985	3.25	2.2059	0.3896	416
47	9	4.112	3.333	2.2523	0.3774	428
48	9	4.198	3.398	2.2612	0.3704	438
49	9	4.3	3.534	2.4088	0.3614	439
50	9	4.29	3.576	2.4526	0.3735	436
51	9	4.428	3.68	2.5339	0.3918	445
30	10	1.758	1.43	0.9725	0	432
31	10	1.948	1.426	0.8891	0	446
32	10	2.041	1.58	1.0303	0	450
33	10	2.147	1.639	1.0596	0	450
34	10	2.248	1.647	1.0223	0	447
35	10	2.275	1.682	1.0586	0	451
36	10	2.445	1.729	1.0596	0	436
37	10	2.654	1.854	1.1258	0	432
38	10	2.789	1.998	1.2125	0	439
39	10	2.951	2.072	1.2505	0	440
40	10	2.947	2.086	1.2282	0	435
41	10	3.148	2.35	1.4844	0	433
42	10	3.307	2.541	1.6301	0	435
43	10	3.271	2.306	1.364	0	437
44	10	3.52	2.517	1.5133	0	440
45	10	3.607	2.452	1.3957	0	454
46	10	3.707	2.478	1.3681	0	466
47	10	3.729	2.485	1.4021	0.3194	504
48	10	3.794	2.434	1.2833	0.3469	511
49	10	3.925	2.49	1.2934	0.3487	529
50	10	3.995	2.615	1.3947	0.3312	545
51	10	4.115	2.72	1.4381	0.3333	554
52	10	4.258	3.071	1.8126	0.3273	551
30	11	2.098	1.759	1.2268	0	399
31	11	2.135	1.765	1.2116	0	410
32	11	2.079	1.771	1.2287	0	399
33	11	2.062	1.762	1.222	0	396
34	11	2.098	1.724	1.1426	0	393
35	11	2.289	1.836	1.2139	0	398
36	11	2.331	1.919	1.2805	0	397
37	11	2.476	2.181	1.5888	0	408
38	11	2.5	2.273	1.7079	0	403
39	11	2.68	2.438	1.8512	0	411
40	11	2.767	2.475	1.8766	0	408
41	11	2.883	2.591	1.9407	0	408
42	11	3.027	2.766	2.1028	0.5556	416
43	11	3.143	2.771	2.005	0.5656	423
44	11	3.316	2.845	1.9963	0.5625	424
45	11	3.293	2.752	1.8764	0.5669	423
46	11	3.398	2.801	1.9231	0.5573	432
47	11	3.502	2.884	1.9457	0.563	450
48	11	3.526	2.922	1.9921	0.5588	457
49	11	3.645	2.981	1.9904	0.5603	464
50	11	3.711	3.136	2.1587	0.5734	459
51	11	3.928	3.284	2.2495	0.5461	464
23	12	2.57	2.039	1.3365	0	381
24	12	2.657	2.139	1.4024	0	374
25	12	2.725	2.131	1.3753	0	380
26	12	2.915	2.207	1.3785	0	381
27	12	3.024	2.412	1.5856	0	408
28	12	3.08	2.454	1.6109	0	396
29	12	3.231	2.45	1.4991	0	397
30	12	3.348	2.604	1.6801	0	420
31	12	3.493	2.587	1.6082	0	409
32	12	3.557	2.736	1.7344	0	407
33	12	3.69	2.784	1.7687	0	409
34	12	3.783	2.865	1.823	0.4452	422
35	12	3.825	2.939	1.851	0.4392	429
36	12	3.915	2.953	1.8355	0.4437	442
37	12	4.001	3.055	1.9229	0.471	435
38	12	4.115	3.105	1.9735	0.4717	440
39	12	4.231	3.274	2.1003	0.4695	447
40	12	4.303	3.294	2.0664	0.4639	455
23	13	1.938	1.436	0.9181	0	445
24	13	2.004	1.484	0.9638	0	438
25	13	2.078	1.671	1.1211	0	437
26	13	2.183	1.645	1.0579	0	439
27	13	2.292	1.792	1.1979	0	442
28	13	2.328	1.732	1.1417	0	430
29	13	2.405	1.846	1.2355	0	435
30	13	2.47	2.042	1.472	0	445
31	13	2.453	1.898	1.2337	0	440
32	13	2.639	1.999	1.2827	0	430
33	13	2.696	2.018	1.2494	0	436
34	13	2.846	2.081	1.2671	0	430
35	13	2.967	2.127	1.2748	0	433
36	13	2.985	2.134	1.2788	0	447
37	13	3.176	2.19	1.2909	0	439
38	13	3.256	2.183	1.2538	0	445
39	13	3.379	2.121	1.1581	0.5267	443
40	13	3.424	2.31	1.3503	0.553	459
41	13	3.394	2.38	1.4205	0.5496	481
42	13	3.475	2.395	1.4083	0.5373	482
43	13	3.62	2.646	1.5991	0.5714	482
44	13	3.723	2.638	1.573	0.5486	484
23	14	2.301	1.843	1.2839	0	383
24	14	2.421	2.049	1.4814	0	381
25	14	2.487	2.143	1.5904	0	377
26	14	2.58	2.182	1.5959	0	382
27	14	2.654	2.277	1.6761	0	380
28	14	2.721	2.364	1.7082	0	380
29	14	2.859	2.497	1.8606	0	378
30	14	2.976	2.625	1.9591	0	375
31	14	3.152	2.605	1.8467	0	376
32	14	3.25	2.773	2.0234	0	381
33	14	3.4	2.92	2.1414	0	386
34	14	3.516	2.902	2.0527	0	390
35	14	3.673	3.103	2.2136	0.493	404
36	14	3.699	2.999	2.062	0.4965	411
37	14	3.914	3.077	2.0973	0.5099	431
38	14	4.021	3.226	2.1895	0.5161	454
39	14	4.112	3.31	2.2456	0.5283	464
40	14	4.237	3.328	2.1845	0.5244	464
23	15	2.563	2.095	1.4402	0	376
24	15	2.528	2.072	1.3907	0	370
25	15	2.609	2.197	1.5114	0	379
26	15	2.779	2.341	1.6223	0	374
27	15	2.843	2.348	1.6372	0	374
28	15	2.872	2.406	1.6634	0	370
29	15	2.988	2.569	1.817	0	366
30	15	3.093	2.633	1.8585	0	366
31	15	3.228	2.681	1.8551	0	371
32	15	3.298	2.819	1.9783	0	364
33	15	3.438	2.9	1.995	0	377
34	15	3.565	3.037	2.1414	0.413	388
35	15	3.599	3.039	2.0902	0.4101	393
36	15	3.804	3.14	2.1326	0.4218	407
37	15	3.969	3.29	2.2363	0.4118	420
38	15	4.021	3.348	2.2998	0.4129	430
39	15	4.095	3.421	2.3415	0.4241	434
40	15	4.211	3.555	2.4685	0.4294	440
50	16	3.169	2.661	1.8305	0	394
51	16	3.512	3.324	2.6227	0	396
52	16	3.448	2.992	2.1358	0	395
53	16	3.505	3.061	2.2253	0	396
54	16	3.568	3.017	2.0907	0	397
55	16	3.729	3.211	2.2627	0	394
56	16	3.772	3.302	2.3441	0	396
57	16	3.896	3.482	2.5439	0	389
58	16	4.048	3.775	2.8666	0	395
59	16	4.12	3.694	2.7317	0	402
60	16	4.206	3.995	3.0736	0	402
61	16	4.293	4.04	3.1046	0.6084	415
62	16	4.362	4.018	3.0671	0.6095	419
63	16	4.589	4.323	3.3448	0.6045	436
64	16	4.631	4.232	3.1727	0.6425	441
65	16	4.707	4.294	3.1799	0.6374	445
66	16	4.838	4.697	3.6815	0.6417	453
67	16	5.016	4.667	3.5779	0.6237	453
50	17	1.641	1.317	0.8765	0	487
51	17	1.71	1.321	0.8472	0	486
52	17	1.74	1.429	0.9881	0	486
53	17	1.824	1.46	0.9696	0	476
54	17	1.857	1.453	0.9578	0	481
55	17	1.897	1.582	1.0783	0	477
56	17	2.078	1.904	0.0787	0	474
57	17	2.049	1.705	1.1555	0	473
58	17	2.099	1.761	1.2283	0	466
59	17	2.196	1.86	1.3166	0	466
60	17	2.196	1.854	1.2925	0	475
61	17	2.306	1.898	1.2838	0	473
62	17	2.447	1.998	1.3578	0	470
63	17	2.373	1.968	1.3692	0	467
64	17	2.515	2.111	1.5091	0	477
65	17	2.583	2.097	1.4204	0	475
66	17	2.645	2.181	1.4845	0	487
67	17	2.743	2.262	1.5724	0.5	494
68	17	2.813	2.269	1.5238	0.5138	494
69	17	2.924	2.308	1.5244	0.5044	501
70	17	2.937	2.374	1.6182	0.5263	506
71	17	2.905	2.145	1.3176	0.4956	518
72	17	3.001	2.247	1.402	0.4914	506
73	17	2.987	2.234	1.3951	0.5086	501
74	17	3.093	2.189	1.3017	0.475	497
52	18	2.87	2.541	1.8301	0	386
53	18	2.945	2.47	1.7176	0	393
54	18	3.008	2.45	1.6726	0	395
55	18	3.131	2.531	1.7126	0	408
56	18	3.129	2.639	1.8544	0	407
57	18	3.253	2.722	1.8832	0	402
58	18	3.346	2.901	2.0483	0	408
59	18	3.409	2.922	2.0347	0	407
60	18	3.554	2.892	1.9482	0	410
61	18	3.622	3.043	2.1005	0	414
62	18	3.703	3.212	2.277	0	422
63	18	3.74	3.169	2.199	0	430
64	18	3.841	3.194	2.168	0.5608	439
65	18	3.922	3.367	2.3436	0.5658	446
66	18	3.907	3.288	2.2472	0.6026	457
67	18	4.046	3.469	2.4477	0.5897	464
68	18	4.036	3.334	2.2493	0.5962	461
69	18	4.161	3.499	2.429	0.6025	467
53	20	1.279	0.715	0.3353	0	466
54	20	1.234	0.718	0.3452	0	464
55	20	1.274	0.781	0.393	0	455
56	20	1.448	0.889	0.474	0	462
57	20	1.498	0.912	0.4738	0	481
58	20	1.591	1.01	0.5448	0	496
59	20	1.597	1.044	0.5963	0	491
60	20	1.678	1.017	0.521	0	432
61	20	1.786	1.063	0.5298	0	440
62	20	1.843	1.211	0.6532	0	435
63	20	1.975	1.241	0.6551	0	448
64	20	1.884	1.193	0.6126	0	437
65	20	1.862	1.136	0.5766	0	440
66	20	2.074	1.268	0.6515	0	432
67	20	2.075	1.381	0.7656	0	438
68	20	2.413	1.653	0.945	0	457
69	20	2.382	1.602	0.9096	0.4891	470
70	20	2.367	1.606	0.918	0.5	479
71	20	2.571	1.771	1.0129	0.51	483
72	20	2.587	1.829	1.0699	0.53	495
73	20	2.621	1.92	1.1813	0.5588	497
74	20	2.774	2.095	1.3313	0.5234	505
75	20	2.75	2.025	1.2736	0.4953	508
76	20	2.987	2.23	1.4414	0.5259	510
77	20	2.913	2.044	1.2076	0.5044	523
78	20	3.018	2.059	1.1762	0.5043	529
79	20	3.246	2.317	1.4055	0.5079	537
53	21	3.183	2.159	1.2109	0	473
54	21	3.214	2.418	1.5092	0	476
55	21	3.417	2.658	1.7848	0	493
56	21	3.465	2.687	1.7065	0	470
57	21	3.591	2.883	1.9747	0	459
58	21	3.635	2.827	1.8225	0	440
59	21	3.759	3.017	1.9742	0	448
60	21	3.911	3.105	2.0136	0	438
61	21	4.096	3.188	2.0396	0	435
62	21	4.187	3.486	2.3923	0	449
63	21	4.351	3.582	2.4432	0	453
64	21	4.506	3.772	2.6277	0	453
65	21	4.606	3.956	2.7932	0.6798	462
66	21	4.701	3.972	2.8058	0.6758	460
67	21	4.722	3.993	2.7687	0.6776	465
68	21	4.903	3.95	2.6021	0.6526	473
52	22	2.19	1.699	1.1438	0	424
53	22	2.103	1.416	0.8176	0	413
54	22	2.142	1.635	1.0149	0	412
55	22	2.288	1.642	0.9779	0	412
56	22	2.278	1.623	0.975	0	408
57	22	2.254	1.677	1.0131	0	401
58	22	2.404	1.679	0.956	0	402
59	22	2.52	1.786	1.023	0	405
60	22	2.585	1.989	1.2918	0	400
61	22	2.666	1.9	1.1336	0	403
62	22	2.823	1.938	1.1255	0	402
63	22	2.873	1.938	1.0792	0	400
64	22	2.951	2.065	1.1631	0	394
65	22	3.071	2.123	1.221	0	414
66	22	3.124	2.143	1.2023	0.438	426
67	22	3.246	2.256	1.3213	0.4444	440
68	22	3.352	2.207	1.1873	0.4538	448
69	22	3.423	2.306	1.2568	0.4697	460
70	22	3.515	2.164	1.1092	0.4853	475
71	22	3.545	2.357	1.2794	0.4964	490
72	22	3.625	2.47	1.3683	0.4857	484
52	23	2.401	2.013	1.3915	0	429
53	23	2.528	2.077	1.438	0	426
54	23	2.514	2.068	1.3882	0	426
55	23	2.659	2.199	1.5403	0	429
56	23	2.656	2.212	1.5182	0	429
57	23	2.654	1.999	1.2772	0	416
58	23	2.695	1.976	1.2243	0	424
59	23	2.851	2.02	1.178	0	419
60	23	2.937	2.095	1.2145	0	423
61	23	3.099	2.124	1.175	0	424
62	23	3.174	2.486	1.6195	0	418
63	23	3.252	2.468	1.5576	0	428
64	23	3.33	2.52	1.5631	0.5814	431
65	23	3.383	2.583	1.5874	0.5878	447
66	23	3.522	2.506	1.4756	0.5882	447
67	23	3.56	2.513	1.4586	0.5725	452
68	23	3.646	2.555	1.4417	0.5887	460
69	23	3.763	2.805	1.6955	0.5931	469
70	23	3.944	2.822	1.6421	0.5526	477
71	23	4.043	2.914	1.704	0.5705	480
41	24	2.203	1.695	1.0802	0	372
42	24	2.264	1.762	1.1042	0	374
43	24	2.35	1.919	1.2846	0	369
44	24	2.384	1.922	1.2746	0	376
45	24	2.505	1.994	1.3113	0	370
46	24	2.501	1.972	1.2923	0	375
47	24	2.56	2.041	1.3574	0	372
48	24	2.649	2.193	1.5026	0	373
49	24	2.734	2.173	1.3945	0	376
50	24	2.854	2.282	1.4818	0	377
51	24	2.963	2.31	1.4804	0	368
52	24	3.138	2.482	1.6266	0	376
53	24	3.193	2.442	1.5435	0	382
54	24	3.351	2.651	1.7187	0	392
55	24	3.435	2.683	1.7401	0	400
56	24	3.464	2.67	1.6767	0	422
57	24	3.617	2.773	1.7252	0.5571	431
58	24	3.754	2.848	1.7981	0.5586	447
59	24	3.879	2.953	1.8879	0.5733	463
60	24	3.887	2.963	1.8526	0.5667	458
61	24	3.974	2.898	1.7362	0.5844	473
41	25	2.427	1.871	1.2395	0	403
42	25	2.428	1.832	1.1724	0	401
43	25	2.539	1.974	1.2733	0	400
44	25	2.414	2.179	0.3138	0	393
44	25	2.586	1.84	0.3138	0	393
45	25	2.713	2.107	1.3569	0	405
46	25	2.751	2.218	1.4715	0	408
47	25	2.94	2.288	1.4687	0	408
48	25	3.028	2.352	1.4989	0	413
49	25	3.198	2.41	1.4987	0	413
50	25	3.331	2.621	1.7351	0	423
51	25	3.493	2.621	1.6363	0	418
52	25	3.588	2.564	1.5088	0	433
53	25	3.699	2.465	1.3821	0	432
54	25	3.701	2.448	1.3554	0	434
55	25	3.894	2.704	1.5476	0.4533	436
56	25	3.952	2.81	1.6819	0.4575	418
57	25	4.048	2.87	1.701	0.4551	430
58	25	4.183	3.088	1.9163	0.463	433
59	25	4.341	3.272	2.0541	0.4524	428
60	25	4.505	3.328	2.0812	0.4655	431
61	25	4.708	3.794	2.5472	0.478	428
45	26	1.846	1.333	0.8096	0	428
46	26	1.826	1.386	0.8917	0	427
47	26	2.013	1.417	0.8909	0	440
48	26	2.053	1.501	0.9204	0	442
49	26	2.114	1.58	1.0434	0	436
50	26	2.178	1.584	0.9789	0	438
51	26	2.316	1.693	1.0444	0	444
52	26	2.29	1.709	1.0498	0	436
53	26	2.299	1.786	1.1599	0	433
54	26	2.425	1.894	1.2476	0	434
55	26	2.595	1.938	1.237	0	429
56	26	2.624	2.015	1.2684	0	421
57	26	2.748	2.064	1.2986	0	425
58	26	2.845	2.085	1.274	0	417
59	26	2.932	2.164	1.3211	0	411
60	26	2.978	2.289	1.4489	0	412
61	26	3.046	2.26	1.3904	0	411
62	26	3.131	2.404	1.5082	0.6529	448
63	26	3.23	2.396	1.468	0.656	462
64	26	3.346	2.661	1.7636	0.6667	474
65	26	3.461	2.534	1.5261	0.6791	466
66	26	3.495	2.41	1.3901	0.6815	476
67	26	3.642	2.557	1.4913	0.6809	480
68	26	3.733	2.532	1.3945	0.6736	494
69	26	3.918	2.677	1.5217	0.6887	502
70	26	3.954	2.681	1.4996	0.6601	507
45	27	2.299	1.586	0.9093	0	416
46	27	2.361	1.59	0.9039	0	411
47	27	2.347	1.604	0.9003	0	405
48	27	2.535	1.775	1.0391	0	405
49	27	2.632	1.838	1.1098	0	404
50	27	2.721	1.928	1.1586	0	401
51	27	2.743	1.918	1.1094	0	403
52	27	2.879	2.119	1.2886	0	404
53	27	2.989	2.196	1.3506	0	407
54	27	3.053	2.29	1.4282	0	400
55	27	3.132	2.366	1.5014	0	402
56	27	3.195	2.398	1.4894	0	410
57	27	3.261	2.394	1.4398	0	427
58	27	3.487	2.658	1.6585	0.5852	439
59	27	3.463	2.382	1.3789	0	447
60	27	3.551	2.558	1.5154	0.6204	454
61	27	3.6	2.749	1.7011	0.6259	473
62	27	3.654	2.551	1.4417	0.6312	478
63	27	3.731	2.628	1.5223	0.6458	484
41	28	2.432	1.932	1.2992	0	419
42	28	2.477	1.89	1.2376	0	399
43	28	2.626	2.098	1.4158	0	400
44	28	2.684	2.124	1.4144	0	400
45	28	2.803	2.136	1.3833	0	400
46	28	2.842	2.101	1.3129	0	399
47	28	2.933	2.144	1.3098	0	401
48	28	2.976	2.235	1.4301	0	400
49	28	2.945	2.16	1.3164	0	405
50	28	3.185	2.243	1.3369	0	406
51	28	3.124	2.324	1.4555	0	408
52	28	3.277	2.655	1.7882	0	405
53	28	3.505	2.886	1.9863	0.4559	428
54	28	3.561	2.774	1.838	0.471	438
55	28	3.744	2.936	1.8988	0.5034	444
56	28	3.861	3.025	1.9555	0.4899	456
41	29	2.168	1.695	1.1048	0	394
42	29	2.23	1.671	1.0582	0	388
43	29	2.328	1.745	1.1049	0	385
44	29	2.453	1.808	1.1469	0	382
45	29	2.582	2.014	1.3433	0	389
46	29	2.691	1.965	1.2372	0	382
47	29	2.808	1.963	1.1829	0	379
48	29	2.921	2.078	1.2611	0	380
49	29	3.019	2.127	1.28	0	385
50	29	3.146	2.265	1.403	0	383
51	29	3.258	2.343	1.4377	0	383
52	29	3.394	2.499	1.5757	0	382
53	29	3.457	2.591	1.605	0	386
54	29	3.68	3.006	2.0418	0	396
55	29	3.642	2.549	1.4865	0.4681	406
56	29	3.652	2.634	1.5335	0.4894	421
57	29	3.749	2.812	1.7441	0.469	440
58	29	4.023	3.154	2.0602	0.4839	426
59	29	4.167	3.406	2.3258	0.4658	433
41	30	2.619	2.41	1.8638	0	400
42	30	2.693	2.517	1.9267	0	406
43	30	2.783	2.598	1.9957	0	407
44	30	3.01	2.78	2.1648	0	413
45	30	3.019	2.708	2.0193	0	415
46	30	3.138	2.792	2.0917	0	417
47	30	3.223	2.867	2.1339	0	422
48	30	3.339	2.732	1.8583	0	415
49	30	3.48	3.067	2.2999	0	425
50	30	3.622	3.14	2.2427	0	413
51	30	3.806	3.266	2.3406	0	407
52	30	3.894	3.477	2.5826	0	405
53	30	4.065	3.361	2.2995	0	394
54	30	4.114	3.433	2.3615	0	398
55	30	4.307	3.459	2.303	0	413
56	30	4.384	3.684	2.5625	0.6391	427
57	30	4.56	3.98	2.8741	0.6307	430
58	30	4.66	4.179	3.1268	0.6333	448
59	30	4.746	4.214	3.0532	0.6448	462
60	30	4.859	4.422	3.2767	0.617	478
61	30	4.951	4.571	3.5129	0.6387	484
41	31	2.248	2.04	1.4927	0	390
42	31	2.342	2.015	1.4543	0	396
43	31	2.375	2.09	1.5187	0	391
44	31	2.457	2.115	1.5424	0	387
45	31	2.478	2.173	1.5527	0	394
46	31	2.571	2.243	1.6365	0	390
47	31	2.641	2.272	1.6161	0	388
48	31	2.748	2.392	1.7151	0	378
49	31	2.832	2.466	1.7573	0	376
50	31	2.891	2.549	1.8591	0	379
51	31	3.056	2.695	1.9692	0	379
52	31	3.227	2.876	2.1283	0	380
53	31	3.217	2.783	2.0209	0	381
54	31	3.226	2.794	2.0235	0	387
55	31	3.32	2.973	2.2043	0	388
56	31	3.453	3.049	2.2207	0	375
57	31	3.588	3.234	2.3875	0	381
58	31	3.72	3.353	2.5037	0.375	389
59	31	3.795	3.485	2.6406	0.381	399
60	31	3.806	2.983	1.9498	0.381	405
61	31	3.856	3.125	2.0943	0.4027	406
62	31	4.027	2.958	1.8227	0.4038	429
63	31	4.077	2.947	1.7728	0.4241	438
64	31	4.167	2.979	1.7602	0.4286	441
65	31	4.274	3.075	1.8306	0.4303	443
66	31	4.382	3.254	2.006	0.432	454
