# Supplementary material for: Single-cell growth inference of Corynebacterium glutamicum reveals asymptotically linear growth
Source: eLife. 2021 Oct 4;10:e70106. doi: 10.7554/eLife.70106 (PMC8594916; doi:10.7554/eLife.70106)
Supplement: Source data 2. [file elife-70106-data2.zip › Data_all/DivIVA labelled/170628_dmc_01_15_R3D-2 chronolist.csv]

frame	id	length	area	volume	septum_position	DivIVA signal center
1	2	3.622	3.195	2.3471	0	398
1	3	3.507	3.19	2.4051	0	391
2	2	3.717	3.311	2.4348	0.5139	408
2	3	3.687	3.289	2.4631	0	406
3	2	3.758	3.411	2.5148	0.531	417
3	3	3.839	3.42	2.548	0.5203	412
4	2	3.922	3.5	2.5835	0.5132	416
4	3	3.836	3.479	2.6067	0.527	420
5	2	4.04	3.624	2.6971	0.5192	437
5	3	4.007	3.555	2.6542	0.5226	432
6	2	4.164	3.708	2.7643	0.5155	450
6	3	4.046	3.614	2.6579	0.5385	439
7	2	4.208	3.815	2.8193	0.5215	461
7	3	4.236	3.787	2.8392	0.5244	436
8	2	4.336	3.896	2.863	0.5298	464
8	3	4.325	3.891	2.885	0.5269	443
9	2	4.464	3.941	2.8826	0.5145	470
9	6	2.346	1.798	1.1887	0	412
9	7	2.645	2.147	1.4907	0	372
10	4	2.585	2.334	1.7542	0	392
10	5	2.288	1.912	1.3828	0	417
10	6	2.441	2.001	1.4057	0	406
10	7	2.605	2.203	1.5407	0	372
11	4	2.727	2.455	1.854	0	390
11	5	2.414	2.072	1.4795	0	414
11	6	2.534	2.107	1.5085	0	403
11	7	2.703	2.31	1.6618	0	375
12	4	2.779	2.476	1.849	0	392
12	5	2.492	2.158	1.5911	0	408
12	6	2.639	2.215	1.5785	0	402
12	7	2.884	2.428	1.7187	0	373
13	4	2.914	2.655	2.0215	0	391
13	5	2.495	2.159	1.5844	0	399
13	6	2.763	2.274	1.6342	0	401
13	7	2.97	2.524	1.8004	0	370
14	4	2.997	2.744	2.138	0	386
14	5	2.665	2.269	1.6462	0	402
14	6	2.98	2.304	1.5597	0	399
14	7	3.063	2.643	1.9283	0	369
15	4	3.051	2.743	2.0429	0.7119	404
15	5	2.683	2.312	1.6568	0	394
15	6	3.111	2.45	1.6807	0	390
15	7	3.226	2.838	2.1049	0	372
16	4	3.241	3.015	2.3316	0	389
16	5	2.944	2.551	1.884	0	391
16	6	3.117	2.458	1.6587	0	385
16	7	3.36	2.919	2.1198	0	373
17	4	3.248	2.973	2.2647	0	390
17	5	3.078	2.603	1.9178	0	390
17	6	3.225	2.557	1.7446	0	385
17	7	3.481	2.997	2.1723	0	377
18	4	3.41	3.163	2.4023	0	391
18	5	3.193	2.711	1.964	0	385
18	6	3.411	2.704	1.8075	0	391
18	7	3.489	3.072	2.2531	0	389
19	4	3.594	3.264	2.4715	0	390
19	5	3.327	2.79	2.0053	0	383
19	6	3.587	2.779	1.8108	0	390
19	7	3.568	3.184	2.3271	0.5725	398
20	4	3.702	3.338	2.5499	0	397
20	5	3.453	2.906	2.0784	0	390
20	6	3.755	2.857	1.8248	0	392
20	7	3.685	3.29	2.433	0.5704	406
21	4	3.777	3.528	2.7339	0.5137	406
21	5	3.482	2.991	2.1019	0	394
21	6	3.867	2.959	1.911	0.92617	398
21	7	3.867	3.386	2.4406	0.5638	421
22	4	3.879	3.458	2.562	0.5133	420
22	5	3.804	3.066	2.1452	0.517	402
22	6	4.058	3.096	1.9467	0.535	411
22	7	3.968	3.51	2.5287	0.549	428
23	4	3.977	3.529	2.6275	0.526	417
23	5	3.95	3.17	2.1856	0.5163	414
23	6	4.131	3.2	2.0287	0.55	417
23	7	4.075	3.648	2.6796	0.5414	426
24	4	4.089	3.689	2.7978	0.5253	435
24	5	4.019	3.165	2.2128	0.5032	414
24	6	4.24	3.245	2.0453	0.5427	420
24	7	4.28	3.567	2.4551	0.5455	438
25	4	4.235	3.707	2.7296	0.5244	444
25	5	4.023	3.298	2.2997	0.5161	423
25	6	4.28	3.401	2.2141	0.5333	433
25	14	2.171	1.792	1.3156	0	377
25	15	2.491	2.089	1.4814	0	391
26	4	4.345	3.887	2.8987	0.5357	449
26	5	4.27	3.397	2.3374	0.5091	425
26	6	4.377	3.46	2.2239	0.5444	436
26	14	2.247	1.856	1.3372	0	379
26	15	2.567	2.077	1.4061	0	389
27	4	4.493	4.1	3.136	0.5172	459
27	5	4.275	3.244	2.0364	0.5212	441
27	12	2.445	1.807	1.0855	0	397
27	13	2.209	1.642	1.0373	0	405
27	14	2.379	1.856	1.2466	0	381
27	15	2.724	2.187	1.4801	0	393
28	8	2.672	2.36	1.7885	0	406
28	9	2.393	1.953	1.3702	0	392
28	10	2.338	1.89	1.3102	0	422
28	11	2.476	1.884	1.2119	0	397
28	12	2.615	2.029	1.2912	0	391
28	13	2.314	1.699	1.0622	0	410
28	14	2.635	1.927	1.2201	0	396
28	15	2.775	2.186	1.4864	0	391
29	8	2.712	2.423	1.8263	0	410
29	9	2.568	1.986	1.3916	0	388
29	10	2.433	2.02	1.431	0	419
29	11	2.589	1.972	1.2954	0	390
29	12	2.646	2.04	1.2911	0	383
29	13	2.375	1.715	1.0633	0	409
29	14	2.624	1.994	1.2905	0	403
29	15	2.859	2.354	1.5995	0	388
30	8	2.792	2.444	1.7816	0	407
30	9	2.556	2.079	1.4619	0	387
30	10	2.444	2.002	1.35	0	410
30	11	2.621	2.054	1.3419	0	390
30	12	2.727	2.044	1.2835	0	388
30	13	2.513	1.783	1.0897	0	411
30	14	2.674	2.034	1.3236	0	401
30	15	2.961	2.404	1.6519	0	393
31	8	2.863	2.468	1.7885	0	404
31	9	2.73	2.181	1.5273	0	389
31	10	2.571	2.177	1.5406	0	410
31	11	2.697	2.085	1.3248	0	390
31	12	2.819	2.082	1.2799	0	386
31	13	2.535	1.84	1.1358	0	405
31	14	2.741	2.033	1.2776	0	404
31	15	3.062	2.543	1.7692	0	393
32	8	2.932	2.506	1.8039	0	407
32	9	2.761	2.285	1.5986	0	386
32	10	2.701	2.253	1.5772	0	406
32	11	2.87	2.129	1.3211	0	393
32	12	2.938	2.105	1.2645	0	405
32	13	2.672	1.924	1.1949	0	403
32	14	2.923	2.114	1.3123	0	398
32	15	3.14	2.678	1.888	0	402
33	8	2.97	2.501	1.769	0	402
33	9	2.892	2.339	1.6728	0	382
33	10	2.797	2.382	1.6862	0	402
33	11	2.896	2.128	1.3046	0	391
33	12	2.952	2.133	1.2626	0	408
33	13	2.67	1.977	1.2425	0	400
33	14	2.972	2.211	1.4018	0	404
33	15	3.203	2.725	1.9218	0	401
34	8	3.064	2.609	1.8387	0	406
34	9	3.011	2.476	1.7379	0	382
34	10	2.955	2.429	1.6957	0	402
34	11	3.014	2.248	1.4059	0	395
34	12	3.059	2.184	1.2717	0	413
34	13	2.839	2.034	1.2227	0	397
34	14	3.105	2.322	1.4936	0	401
34	15	3.271	2.699	1.8231	0	399
35	8	3.136	2.677	1.8879	0	412
35	9	3.2	2.638	1.8616	0	382
35	10	3.005	2.548	1.8264	0	411
35	11	3.042	2.241	1.3822	0	391
35	12	3.186	2.207	1.267	0	418
35	13	2.807	2.131	1.3606	0	397
35	14	3.156	2.379	1.5086	0	401
35	15	3.334	2.812	1.9896	0	403
36	8	3.305	2.764	1.9139	0	406
36	9	3.276	2.673	1.8717	0	376
36	10	3.181	2.623	1.8608	0	405
36	11	3.211	2.415	1.523	0	388
36	12	3.406	2.33	1.3454	0	420
36	13	2.812	2.116	1.3172	0	397
36	14	3.379	2.466	1.5275	0	397
36	15	3.393	2.747	1.8289	0	401
37	8	3.308	2.82	1.9824	0	401
37	9	3.429	2.861	2.069	0	384
37	10	3.159	2.7	1.9245	0	400
37	11	3.331	2.485	1.5783	0	389
37	12	3.425	2.364	1.3575	0	415
37	13	2.98	2.227	1.4008	0	397
37	14	3.467	2.579	1.6444	0	404
37	15	3.368	2.841	1.933	0	410
38	8	3.413	2.875	2.0293	0	402
38	9	3.496	2.88	2.045	0	386
38	10	3.25	2.778	1.9595	0	410
38	11	3.329	2.454	1.4926	0.5659	402
38	12	3.485	2.416	1.3712	0	413
38	13	3.088	2.218	1.3513	0	398
38	14	3.53	2.625	1.6398	0	400
38	15	3.523	2.867	1.9281	0	417
39	8	3.499	3.035	2.1731	0	409
39	9	3.675	3.005	2.088	0	389
39	10	3.383	2.858	2.0255	0	395
39	11	3.346	2.571	1.6572	0.5891	398
39	12	3.575	2.495	1.4435	0	409
39	13	3.317	2.415	1.4968	0	395
39	14	3.679	2.897	1.9061	0	399
39	15	3.656	2.932	1.9639	0.4468	416
40	8	3.652	3.057	2.1303	0	408
40	9	3.652	3.099	2.1924	0	403
40	10	3.396	2.916	2.0574	0	395
40	11	3.622	2.745	1.7347	0.5643	406
40	12	3.745	2.598	1.5083	0.4483	420
40	13	3.293	2.501	1.5998	0	398
40	14	3.886	2.988	1.9584	0	406
40	15	3.784	3.049	2.0684	0.4589	430
41	8	3.672	3.144	2.2595	0.4296	419
41	9	3.764	3.19	2.2644	0.5103	415
41	10	3.461	2.978	2.1314	0	406
41	11	3.69	2.791	1.7792	0.5594	414
41	12	3.804	2.782	1.6412	0.4354	426
41	13	3.396	2.573	1.6541	0	395
41	14	3.908	3.136	2.1042	0	414
41	15	3.87	3.154	2.1378	0.46	433
42	8	3.722	3.24	2.3536	0.4167	429
42	9	4.028	3.26	2.2682	0.5192	428
42	10	3.501	3.031	2.1738	0	406
42	11	3.8	2.655	1.5897	0.5646	431
42	12	3.86	2.862	1.7678	0.4631	425
42	13	3.538	2.635	1.6947	0	402
42	14	3.895	3.156	2.1171	0.46	423
42	15	3.943	3.238	2.2118	0.4803	438
43	8	3.765	3.225	2.3277	0.4247	437
43	9	4.04	3.372	2.3796	0.5256	433
43	10	3.512	3.04	2.153	0.5809	414
43	11	3.944	3.069	1.9885	0.5592	436
43	12	3.94	2.847	1.7256	0.4605	435
43	13	3.66	2.62	1.6194	0.507	414
43	14	4.183	3.234	2.112	0.463	430
43	15	4.068	3.357	2.2845	0.4586	448
44	8	3.835	3.26	2.3099	0.4324	452
44	9	4.231	3.556	2.5279	0.5153	448
44	10	3.798	3.174	2.2259	0.5646	420
44	11	4.041	3.117	2.0241	0.5449	436
44	12	4.022	2.965	1.8065	0.4452	439
44	13	3.668	2.654	1.633	0.5141	427
44	14	4.136	3.31	2.1893	0.4812	440
44	15	4.123	3.424	2.3406	0.4717	450
45	8	3.98	3.491	2.5494	0.4545	458
45	9	4.245	3.649	2.6184	0.5183	447
45	10	3.745	3.172	2.215	0.6	425
45	11	4.148	3.196	2.0691	0.5688	439
45	12	4.101	3.041	1.8511	0.4684	444
45	13	3.715	2.788	1.7444	0.5278	439
45	14	4.251	3.379	2.2015	0.4451	449
45	15	4.323	3.641	2.5285	0.4671	450
46	8	4.033	3.553	2.6132	0.4423	472
46	9	4.548	3.673	2.6498	0.5455	446
46	10	4.027	3.418	2.4192	0.5833	432
46	12	4.333	3.298	2.0419	0.485	450
46	13	3.793	2.898	1.8507	0.5238	448
46	14	4.491	3.505	2.2852	0.4713	458
46	22	2.053	1.635	1.1252	0	395
46	23	2.438	1.791	1.1176	0	403
46	30	2.478	1.949	1.287	0	388
46	31	2.099	1.803	1.3161	0	428
47	9	4.444	3.845	2.8028	0.5174	448
47	10	3.997	3.453	2.4595	0.5714	447
47	13	3.921	2.884	1.7639	0.5166	454
47	14	4.603	3.58	2.3232	0.5393	458
47	16	1.975	1.633	1.1628	0	423
47	17	2.531	2.133	1.5706	0	403
47	22	2.148	1.73	1.1927	0	389
47	23	2.57	2.133	1.5124	0	394
47	24	2.165	1.663	1.0968	0	444
47	25	2.527	1.958	1.3153	0	391
47	30	2.584	2.014	1.3145	0	384
47	31	2.185	1.87	1.3614	0	420
48	10	4.224	3.68	2.6718	0.5706	443
48	13	4.174	3.039	1.8657	0.528	450
48	16	2.086	1.713	1.215	0	420
48	17	2.576	2.144	1.5751	0	404
48	18	2.327	2.005	1.4993	0	429
48	19	2.441	2.023	1.3853	0	391
48	22	2.272	1.796	1.2106	0	392
48	23	2.635	2.18	1.5143	0	396
48	24	2.226	1.648	1.0406	0	447
48	25	2.518	2.001	1.3448	0	391
48	28	2.366	1.696	1.0192	0	404
48	29	2.59	2.176	1.5401	0	374
48	30	2.848	2.276	1.5128	0	383
48	31	2.278	1.94	1.4137	0	405
49	16	2.154	1.817	1.3208	0	419
49	17	2.626	2.265	1.684	0	399
49	18	2.287	2.012	1.5113	0	415
49	19	2.46	2.114	1.4816	0	399
49	20	2.655	2.193	1.5054	0	404
49	21	2.068	1.604	1.1527	0	385
49	22	2.275	1.767	1.1678	0	392
49	23	2.778	2.352	1.6757	0	396
49	24	2.115	1.662	1.0766	0	446
49	25	2.68	2.201	1.5217	0	386
49	26	1.932	1.548	1.0801	0	417
49	27	2.31	1.874	1.2864	0	379
49	28	2.441	2.048	1.4412	0	417
49	29	2.687	2.241	1.5983	0	366
49	30	2.879	2.309	1.4959	0	385
49	31	2.326	1.967	1.4242	0	407
50	16	2.157	1.823	1.2821	0	419
50	17	2.858	2.407	1.7665	0	404
50	18	2.464	2.127	1.625	0	412
50	19	2.537	2.179	1.4933	0	400
50	20	2.741	2.263	1.5591	0	399
50	21	2.093	1.68	1.2281	0	386
50	22	2.38	1.866	1.239	0	395
50	23	2.722	2.355	1.67	0	388
50	24	2.281	1.64	0.9837	0	446
50	25	2.762	2.271	1.5564	0	387
50	26	2.091	1.768	1.2749	0	414
50	27	2.392	1.958	1.3691	0	383
50	28	2.524	2.022	1.4024	0	406
50	29	2.693	2.261	1.5598	0	371
50	30	3.029	2.373	1.5663	0	384
50	31	2.363	2.017	1.4406	0	397
51	16	2.249	1.873	1.3085	0	416
51	17	2.958	2.466	1.8123	0	405
51	18	2.501	2.246	1.7267	0	416
51	19	2.653	2.302	1.6134	0	400
51	20	2.827	2.348	1.6335	0	396
51	21	2.126	1.725	1.2565	0	388
51	22	2.417	1.84	1.1845	0	394
51	23	2.772	2.328	1.5918	0	387
51	24	2.355	1.706	1.0161	0	440
51	25	2.877	2.234	1.4429	0	392
51	26	2.068	1.751	1.255	0	409
51	27	2.589	2.062	1.3817	0	382
51	28	2.658	2.099	1.4297	0	405
51	29	2.82	2.343	1.6561	0	372
51	30	3.068	2.478	1.6493	0	380
51	31	2.498	2.087	1.4733	0	399
52	16	2.35	1.956	1.3918	0.8681	422
52	17	3.027	2.547	1.8225	0	397
52	18	2.595	2.227	1.664	0	419
52	19	2.768	2.351	1.6641	0	401
52	20	2.952	2.478	1.7377	0	392
52	21	2.234	1.751	1.2785	0	391
52	22	2.495	1.879	1.1848	0	391
52	23	2.876	2.344	1.608	0	388
52	24	2.388	1.695	0.998	0	449
52	25	2.988	2.361	1.5546	0	393
52	26	2.241	1.87	1.309	0	411
52	27	2.591	2.166	1.4995	0	382
52	28	2.699	2.195	1.4879	0	396
52	29	2.823	2.488	1.8099	0	371
52	30	3.29	2.623	1.7476	0	383
52	31	2.494	2.089	1.467	0	400
53	16	2.324	1.997	1.4154	0	414
53	17	3.179	2.631	1.8827	0	400
53	18	2.694	2.266	1.6864	0	417
53	19	2.734	2.424	1.7358	0	403
53	20	2.916	2.453	1.728	0	399
53	21	2.34	1.909	1.3909	0	387
53	22	2.653	2.031	1.3165	0	392
53	23	3.053	2.541	1.7991	0	396
53	24	2.513	1.8	1.0609	0	450
53	25	3.01	2.247	1.3826	0	399
53	26	2.36	1.965	1.382	0	408
53	27	2.813	2.136	1.4147	0	387
53	28	2.836	2.188	1.4363	0	393
53	29	2.914	2.512	1.787	0	370
53	30	3.387	2.682	1.7695	0	381
53	31	2.618	2.179	1.5085	0	401
54	16	2.335	1.942	1.3516	0	410
54	17	3.318	2.658	1.831	0	398
54	18	2.732	2.319	1.6958	0	423
54	19	2.897	2.52	1.8122	0	405
54	20	3.029	2.651	1.8965	0	397
54	21	2.394	1.936	1.3704	0	386
54	22	2.757	2.079	1.3184	0	387
54	23	3.102	2.544	1.7713	0	394
54	24	2.521	1.825	1.0836	0	439
54	25	3.182	2.352	1.4524	0	395
54	26	2.482	2.031	1.4021	0	404
54	27	2.725	2.161	1.4459	0	387
54	28	2.886	2.316	1.5298	0	392
54	29	3.136	2.535	1.768	0	376
54	30	3.471	2.685	1.7408	0	387
54	31	2.731	2.206	1.5086	0	392
55	16	2.497	2.041	1.4344	0	412
55	17	3.498	2.842	1.986	0	397
55	18	2.753	2.27	1.587	0	414
55	19	3.106	2.625	1.8663	0	410
55	20	3.199	2.672	1.8486	0	391
55	21	2.479	1.969	1.3586	0	385
55	22	2.714	2.123	1.394	0	386
55	23	3.196	2.595	1.781	0	392
55	24	2.668	1.915	1.1473	0	430
55	25	3.262	2.345	1.391	0	387
55	26	2.665	2.223	1.5628	0	405
55	27	2.814	2.205	1.4659	0	390
55	28	3.064	2.453	1.6285	0	384
55	29	3.259	2.712	1.8906	0	374
55	30	3.549	2.714	1.7061	0	391
55	31	2.843	2.278	1.5245	0	390
56	16	2.497	2.064	1.4325	0	411
56	17	3.647	2.979	2.065	0	396
56	18	2.752	2.373	1.71	0	426
56	19	3.033	2.588	1.8182	0	418
56	20	3.268	2.826	2.024	0	391
56	21	2.605	2.061	1.4158	0	389
56	22	2.919	2.252	1.4686	0	386
56	23	3.233	2.621	1.8061	0	406
56	24	2.746	1.979	1.2013	0	433
56	25	3.409	2.43	1.4552	0	387
56	26	2.677	2.254	1.6099	0	402
56	27	2.817	2.124	1.3589	0	399
56	28	3.233	2.631	1.8157	0	386
56	29	3.363	2.734	1.8889	0	378
56	30	3.701	2.732	1.6626	0.6503	399
56	31	2.825	2.308	1.5879	0	398
57	16	2.552	2.102	1.4955	0	408
57	17	3.762	3.014	2.1008	0	399
57	18	2.876	2.476	1.7713	0	428
57	19	3.153	2.693	1.8981	0	423
57	20	3.467	2.848	1.9526	0	399
57	21	2.73	2.05	1.3643	0	394
57	22	2.856	2.268	1.4923	0	380
57	23	3.368	2.754	1.8729	0	399
57	24	2.811	2.03	1.2241	0	430
57	25	3.52	2.454	1.4312	0	393
57	26	2.729	2.4	1.7544	0	411
57	27	2.911	2.075	1.2607	0	409
57	28	3.467	2.593	1.6909	0	389
57	29	3.464	2.913	2.0912	0	376
57	30	3.794	2.895	1.8252	0.6599	405
57	31	2.909	2.379	1.5925	0	394
58	16	2.718	2.189	1.534	0.8857	409
58	17	3.785	3.065	2.0908	0	405
58	18	2.975	2.566	1.8308	0	411
58	19	3.181	2.669	1.8369	0	445
58	20	3.48	2.933	2.0369	0	409
58	21	2.8	2.089	1.3973	0	391
58	22	2.983	2.449	1.6557	0	382
58	23	3.555	2.814	1.9033	0.5182	408
58	24	2.852	2.052	1.2238	0	419
58	25	3.666	2.579	1.5112	0	401
58	26	2.816	2.453	1.7879	0	406
58	27	2.92	2.139	1.3289	0	407
58	28	3.493	2.649	1.6988	0	401
58	29	3.555	2.916	2.0275	0	378
58	30	3.835	2.835	1.7612	0.6486	423
58	31	2.979	2.349	1.5784	0.5652	406
59	16	2.687	2.259	1.5839	0	410
59	17	3.847	3.035	2.032	0.651	417
59	18	3.019	2.614	1.8915	0	412
59	19	3.376	2.756	1.8863	0.6489	454
59	20	3.54	2.965	2.0468	0.4672	416
59	21	2.982	2.298	1.5804	0	399
59	22	3.152	2.497	1.6608	0	391
59	23	3.606	2.782	1.8238	0.5468	429
59	24	2.945	2.103	1.2328	0	421
59	25	3.676	2.685	1.5856	0.5423	413
59	26	2.915	2.483	1.7743	0	402
59	27	2.895	2.16	1.3415	0	412
59	28	3.618	2.699	1.7021	0.5214	409
59	29	3.705	3.079	2.1476	0	390
59	30	4.051	3.055	1.9239	0.6433	419
59	31	3.053	2.427	1.6015	0.5763	412
60	16	2.739	2.318	1.6336	0	416
60	17	4.072	3.111	2.0909	0.6497	416
60	18	3.08	2.653	1.9028	0	408
60	19	3.419	2.836	1.9694	0.6742	472
60	20	3.573	3.039	2.1231	0.4855	427
60	21	3.135	2.296	1.5169	0	402
60	22	3.207	2.521	1.6634	0	397
60	23	3.637	2.963	2.0151	0.539	431
60	24	3.001	2.145	1.2629	0	428
60	25	3.779	2.722	1.6222	0.5616	425
60	26	2.89	2.576	1.8601	0	397
60	27	3.109	2.218	1.3172	0	415
60	28	3.683	2.636	1.5564	0.507	420
60	29	3.843	3.15	2.2012	0.5705	404
60	30	4.087	2.89	1.7189	0.6582	421
60	31	3.12	2.468	1.6299	0.5785	421
61	16	2.781	2.425	1.729	0.5926	428
61	17	4.188	3.338	2.227	0.6481	427
61	18	3.102	2.671	1.9066	0	395
61	19	3.553	2.924	1.9786	0.6496	480
61	20	3.819	3.219	2.2704	0.473	432
61	21	3.178	2.318	1.5105	0	401
61	22	3.369	2.61	1.7257	0.6231	413
61	23	3.736	3.083	2.148	0.5347	445
61	24	3.122	2.211	1.2955	0.5041	443
61	25	3.916	2.959	1.8494	0.5563	441
61	26	3.096	2.736	1.9995	0	401
61	27	3.149	2.277	1.3906	0	413
61	28	3.841	2.798	1.7065	0.527	438
61	29	3.862	3.224	2.24	0.5503	418
61	30	4.277	3.21	2.0315	0.6364	430
61	31	3.08	2.485	1.6394	0.605	431
62	16	2.893	2.462	1.7521	0.5804	435
62	17	4.12	3.302	2.2046	0.6604	434
62	18	3.3	2.865	2.0759	0	395
62	19	3.713	3.061	2.1174	0.6597	482
62	20	3.942	3.232	2.2303	0.4671	437
62	21	3.296	2.29	1.4219	0	419
62	22	3.477	2.669	1.7772	0.6567	417
62	23	3.785	2.966	1.9389	0.5479	445
62	24	3.124	2.223	1.3061	0.5372	445
62	25	3.882	2.896	1.7536	0.54	442
62	26	3.104	2.734	1.9921	0	402
62	27	3.284	2.412	1.4824	0	426
62	28	3.91	2.706	1.5521	0.5166	444
62	29	4.013	3.218	2.1914	0.5613	425
62	30	4.371	3.088	1.7959	0.6391	440
62	31	3.286	2.561	1.6802	0.5984	438
63	16	2.948	2.456	1.7187	0.5877	440
63	17	4.166	3.469	2.4048	0.6584	435
63	18	3.359	2.925	2.1192	0	392
63	19	3.785	3.203	2.2415	0.6301	503
63	20	4.052	3.412	2.3776	0.4713	440
63	21	3.39	2.491	1.562	0.6107	424
63	22	3.495	2.76	1.8831	0.6741	427
63	23	4.003	3.387	2.3871	0.5355	442
63	24	3.122	2.372	1.47	0.5041	463
63	25	4.093	3.316	2.2359	0.5316	442
63	26	3.18	2.796	2.0501	0	412
63	27	3.411	2.435	1.4442	0	434
63	28	4.014	2.702	1.5281	0.5355	460
63	29	4.105	3.371	2.3318	0.5409	434
63	31	3.411	2.665	1.7209	0.5606	445
64	16	2.984	2.46	1.6791	0.5862	444
64	18	3.395	2.956	2.1815	0	388
64	19	3.877	3.292	2.2889	0.6733	491
64	20	4.097	3.432	2.3545	0.462	451
64	21	3.435	2.388	1.4326	0.594	434
64	22	3.518	2.8	1.9074	0.6765	438
64	23	4.049	3.163	2.0713	0.5256	452
64	24	3.255	2.461	1.551	0.5238	462
64	25	4.202	3.352	2.188	0.5309	445
64	26	3.318	2.955	2.1981	0.4609	417
64	27	3.437	2.373	1.3513	0	462
64	28	4.225	2.984	1.792	0.93252	466
64	29	4.27	3.433	2.3299	0.5455	435
64	31	3.327	2.732	1.8432	0.5969	451
65	16	3.044	2.544	1.7707	0.6017	454
65	18	3.5	3.019	2.1699	0	387
65	21	3.46	2.444	1.4562	0.5746	448
65	22	3.506	2.829	1.9415	0.6765	438
65	24	3.359	2.667	1.7295	0.5231	458
65	26	3.517	2.986	2.0726	0.4559	422
65	27	3.333	2.476	1.4909	0.4729	469
65	28	4.201	3.136	1.9457	0.5247	470
66	16	2.918	2.545	1.7947	0.6106	468
66	18	3.542	2.957	2.0812	0	383
66	21	3.677	2.64	1.583	0.5775	457
66	22	3.552	2.837	1.9013	0.6788	436
66	24	3.494	2.709	1.7453	0.5259	469
66	26	3.495	3.113	2.279	0.4741	432
66	27	3.631	2.537	1.4615	0.4714	480
67	16	3.193	2.495	1.6546	0.5726	480
67	18	3.711	3.024	2.0852	0	387
67	21	3.729	2.658	1.5686	0.5625	466
67	22	3.646	2.864	1.8785	0.6879	438
67	26	3.663	3.243	2.3739	0.4648	447
67	27	3.741	2.713	1.6232	0.4828	487
68	16	3.251	2.599	1.7833	0.5873	481
68	18	3.729	3.196	2.2407	0.3403	401
68	21	3.811	2.719	1.6118	0.5782	462
68	26	3.692	3.244	2.3451	0.4685	454
68	27	3.84	2.748	1.6377	0.473	490
69	16	3.242	2.632	1.7893	0.6	485
69	18	3.779	3.238	2.2746	0	402
69	21	3.912	2.933	1.8464	0.5894	472
69	26	3.975	3.357	2.4039	0.4416	460
70	16	3.44	2.717	1.8358	0.5789	489
70	18	3.887	3.351	2.4291	0	408
71	18	3.99	3.437	2.4969	0.3896	419
72	18	4.074	3.449	2.4821	0.414	427
73	18	4.023	3.477	2.5084	0.4129	429
74	18	4.062	3.553	2.5914	0.4204	443
75	18	4.097	3.616	2.6598	0.4304	453
76	18	4.116	3.606	2.5959	0.4088	456
77	18	4.165	3.642	2.6706	0.3913	462
78	18	4.298	3.682	2.6629	0.4096	468
79	18	4.361	3.799	2.7911	0.432	466
80	18	4.407	3.844	2.7798	0.4353	475
81	18	4.428	3.904	2.8736	0.3801	482
82	18	4.527	4.372	3.5673	0.6514	472
83	18	4.664	4.526	3.7182	0.65	482
