# Supplementary material for: Single-cell growth inference of Corynebacterium glutamicum reveals asymptotically linear growth
Source: eLife. 2021 Oct 4;10:e70106. doi: 10.7554/eLife.70106 (PMC8594916; doi:10.7554/eLife.70106)
Supplement: Source data 2. [file elife-70106-data2.zip › Data_all/DivIVA labelled/170628_dmc_01_20_R3D-3_RoiSet.csv]

frame	id	length	area	volume	septum_position	DivIVA signal center
1	2	3.226	0	0	0	0
1	3	3.667	0	0	0.5862	0
2	2	3.286	0	0	0	0
2	3	3.874	0	0	0.5738	0
3	2	3.288	0	0	0	0
3	3	4.067	0	0	0.5781	0
4	2	3.417	0	0	0.5556	0
4	3	4.227	0	0	0.5758	0
5	2	3.545	0	0	0.5357	0
5	3	4.176	0	0	0.5758	0
6	2	3.679	0	0	0.5172	0
6	3	4.27	0	0	0.5672	0
7	2	3.74	0	0	0.5254	0
7	3	4.371	0	0	0.5652	0
8	2	3.548	0	0	0.5179	0
8	3	4.425	0	0	0.5507	0
9	2	3.548	0	0	0.5179	0
9	6	1.871	0	0	0	0
9	7	2.641	0	0	0	0
10	2	3.804	0	0	0.5167	0
10	6	1.999	0	0	0	0
10	7	2.829	0	0	0	0
11	2	3.806	0	0	0.5	0
11	6	2.061	0	0	0	0
11	7	2.912	0	0	0	0
12	2	3.612	0	0	0.4912	0
12	6	2.185	0	0	0	0
12	7	3.029	0	0	0	0
13	2	3.676	0	0	0.5	0
13	6	2.194	0	0	0	0
13	7	3.107	0	0	0	0
14	2	3.675	0	0	0.5	0
14	6	2.395	0	0	0	0
14	7	3.166	0	0	0	0
15	2	3.675	0	0	0.5172	0
15	6	2.313	0	0	0	0
15	7	3.355	0	0	0	0
16	2	3.808	0	0	0.55	0
16	6	2.653	0	0	0	0
16	7	3.386	0	0	0	0
17	4	2.203	0	0	0	0
17	5	1.874	0	0	0	0
17	6	2.632	0	0	0	0
17	7	3.426	0	0	0	0
18	4	2.38	0	0	0	0
18	5	1.943	0	0	0	0
18	6	2.719	0	0	0	0
18	7	3.469	0	0	0	0
19	4	2.441	0	0	0	0
19	5	1.802	0	0	0	0
19	6	2.781	0	0	0	0
19	7	3.54	0	0	0	0
20	4	2.445	0	0	0	0
20	5	1.876	0	0	0	0
20	6	2.838	0	0	0	0
20	7	3.673	0	0	0.6034	0
21	4	2.511	0	0	0	0
21	5	1.935	0	0	0	0
21	6	2.839	0	0	0.5556	0
21	7	3.676	0	0	0.5862	0
22	4	2.64	0	0	0	0
22	5	1.998	0	0	0	0
22	6	2.97	0	0	0.5745	0
22	7	3.729	0	0	0.5932	0
23	4	2.76	0	0	0	0
23	5	2.132	0	0	0	0
23	6	3.283	0	0	0.5962	0
23	7	3.871	0	0	0.6066	0
24	4	2.719	0	0	0	0
24	5	2.139	0	0	0	0
24	6	3.288	0	0	0.5962	0
24	7	3.808	0	0	0.6167	0
25	4	2.833	0	0	0	0
25	5	2.324	0	0	0	0
25	6	3.288	0	0	0.5962	0
25	7	4.003	0	0	0.619	0
26	4	2.89	0	0	0	0
26	5	2.313	0	0	0	0
26	6	3.429	0	0	0.5926	0
26	7	4.063	0	0	0.6094	0
27	4	2.834	0	0	0	0
27	5	2.32	0	0	0	0
27	6	3.541	0	0	0.6071	0
27	7	4.131	0	0	0.6154	0
28	4	2.896	0	0	0.4783	0
28	5	2.525	0	0	0	0
28	6	3.689	0	0	0.6034	0
28	7	4.194	0	0	0.6212	0
29	4	2.955	0	0	0.4681	0
29	5	2.386	0	0	0	0
29	6	3.598	0	0	0.5789	0
29	7	4.258	0	0	0.6119	0
30	4	3.036	0	0	0.4792	0
30	5	2.257	0	0	0.5278	0
30	6	3.599	0	0	0.5965	0
30	14	1.742	0	0	0	0
30	15	2.645	0	0	0	0
31	4	2.916	0	0	0.5	0
31	5	2.321	0	0	0.5676	0
31	12	2.397	0	0	0	0
31	13	1.671	0	0	0	0
31	14	1.868	0	0	0	0
31	15	2.966	0	0	0	0
32	4	3.043	0	0	0.4792	0
32	5	2.517	0	0	0.575	0
32	12	2.443	0	0	0	0
32	13	1.743	0	0	0	0
32	14	1.931	0	0	0	0
32	15	3.031	0	0	0	0
33	4	3.089	0	0	0.4694	0
33	5	2.58	0	0	0.561	0
33	12	2.575	0	0	0	0
33	13	1.748	0	0	0	0
33	14	2.009	0	0	0	0
33	15	3.094	0	0	0	0
34	4	3.167	0	0	0.48	0
34	5	2.644	0	0	0.5476	0
34	12	2.638	0	0	0	0
34	13	1.871	0	0	0	0
34	14	2.009	0	0	0	0
34	15	3.16	0	0	0	0
35	4	3.224	0	0	0.4706	0
35	5	2.776	0	0	0.5455	0
35	12	2.575	0	0	0	0
35	13	2.057	0	0	0	0
35	14	2.064	0	0	0	0
35	15	3.226	0	0	0	0
36	8	1.49	0	0	0	0
36	9	1.736	0	0	0	0
36	5	2.967	0	0	0.5532	0
36	12	2.701	0	0	0	0
36	13	2.057	0	0	0	0
36	14	2.248	0	0	0	0
36	15	3.289	0	0	0	0
37	8	1.871	0	0	0	0
37	9	1.806	0	0	0	0
37	5	2.965	0	0	0.5532	0
37	12	2.778	0	0	0	0
37	13	2.069	0	0	0	0
37	14	2.192	0	0	0	0
37	15	3.357	0	0	0	0
38	8	1.944	0	0	0	0
38	9	1.876	0	0	0	0
38	5	2.965	0	0	0.5745	0
38	12	2.84	0	0	0	0
38	13	2.126	0	0	0	0
38	14	2.19	0	0	0	0
38	15	3.483	0	0	0	0
39	8	1.873	0	0	0	0
39	9	1.93	0	0	0	0
39	5	3.223	0	0	0.549	0
39	12	2.842	0	0	0	0
39	13	2.185	0	0	0	0
39	14	2.383	0	0	0	0
39	15	3.482	0	0	0	0
40	8	1.943	0	0	0	0
40	9	2.069	0	0	0	0
40	5	3.292	0	0	0.5385	0
40	12	3.099	0	0	0	0
40	13	2.314	0	0	0	0
40	14	2.387	0	0	0	0
40	15	3.61	0	0	0	0
41	8	2.195	0	0	0	0
41	9	1.994	0	0	0	0
41	10	1.613	0	0	0	0
41	11	1.936	0	0	0	0
41	12	3.166	0	0	0	0
41	13	2.381	0	0	0	0
41	14	2.441	0	0	0	0
41	15	3.677	0	0	0	0
42	8	2.195	0	0	0	0
42	9	2.063	0	0	0	0
42	10	1.806	0	0	0	0
42	11	2.068	0	0	0	0
42	12	3.17	0	0	0	0
42	13	2.378	0	0	0	0
42	14	2.524	0	0	0	0
42	15	3.741	0	0	0	0
43	8	2.123	0	0	0	0
43	9	2.248	0	0	0	0
43	10	1.804	0	0	0	0
43	11	2.185	0	0	0	0
43	12	3.236	0	0	0	0
43	13	2.451	0	0	0	0
43	14	2.584	0	0	0	0
43	15	3.87	0	0	0	0
44	8	2.132	0	0	0	0
44	9	2.186	0	0	0	0
44	10	1.873	0	0	0	0
44	11	2.183	0	0	0	0
44	12	3.304	0	0	0	0
44	13	2.514	0	0	0	0
44	14	2.576	0	0	0	0
44	15	3.936	0	0	0	0
45	8	2.184	0	0	0	0
45	9	2.202	0	0	0	0
45	10	1.942	0	0	0	0
45	11	2.257	0	0	0	0
45	12	3.473	0	0	0	0
45	13	2.645	0	0	0	0
45	14	2.584	0	0	0	0
45	15	3.999	0	0	0.5238	0
46	8	2.257	0	0	0	0
46	9	2.251	0	0	0	0
46	10	2.001	0	0	0	0
46	11	2.32	0	0	0	0
46	12	3.485	0	0	0	0
46	13	2.588	0	0	0	0
46	14	2.645	0	0	0	0
46	15	4.062	0	0	0.5	0
47	8	2.123	0	0	0	0
47	9	2.377	0	0	0	0
47	10	1.933	0	0	0	0
47	11	2.33	0	0	0	0
47	12	3.542	0	0	0.5536	0
47	13	2.577	0	0	0	0
47	14	2.71	0	0	0	0
47	15	4.192	0	0	0.4848	0
