# Supplementary material for: Single-cell growth inference of Corynebacterium glutamicum reveals asymptotically linear growth
Source: eLife. 2021 Oct 4;10:e70106. doi: 10.7554/eLife.70106 (PMC8594916; doi:10.7554/eLife.70106)
Supplement: Source data 2. [file elife-70106-data2.zip › Data_all/DivIVA labelled/170628_dmc_01_01_R3D-1.csv]

frame	id	length	area	volume	septum_position	DivIVA signal center
1	2	3.162	0	0	0	0
1	3	2.586	0	0	0	0
2	2	3.174	0	0	0	0
2	3	2.701	0	0	0	0
3	2	3.431	0	0	0	0
3	3	2.777	0	0	0	0
4	2	3.549	0	0	0	0
4	3	2.901	0	0	0	0
5	2	3.486	0	0	0	0
5	3	3.159	0	0	0	0
6	2	3.804	0	0	0.5	0
6	3	3.225	0	0	0	0
7	2	3.935	0	0	0.4677	0
7	3	3.289	0	0	0.4423	0
8	2	4	0	0	0.4762	0
8	3	3.353	0	0	0.4717	0
9	2	4.063	0	0	0.4688	0
9	3	3.354	0	0	0.4528	0
10	2	4.196	0	0	0.4848	0
10	3	3.612	0	0	0.4561	0
11	2	4.324	0	0	0.4706	0
11	3	3.741	0	0	0.4746	0
12	2	4.514	0	0	0.4789	0
12	3	3.938	0	0	0.4677	0
13	3	4.001	0	0	0.4603	0
13	4	2.395	0	0	0	0
13	5	2.524	0	0	0	0
14	4	2.638	0	0	0	0
14	5	2.527	0	0	0	0
14	6	2.393	0	0	0	0
14	7	1.998	0	0	0	0
15	4	2.65	0	0	0	0
15	5	2.57	0	0	0	0
15	6	2.331	0	0	0	0
15	7	2.199	0	0	0	0
16	4	2.784	0	0	0	0
16	5	2.76	0	0	0	0
16	6	2.581	0	0	0	0
16	7	2.379	0	0	0	0
17	4	2.773	0	0	0	0
17	5	2.778	0	0	0	0
17	6	2.577	0	0	0	0
17	7	2.319	0	0	0	0
18	4	2.966	0	0	0	0
18	5	2.969	0	0	0	0
18	6	2.712	0	0	0	0
18	7	2.451	0	0	0	0
19	4	3.092	0	0	0	0
19	5	2.972	0	0	0	0
19	6	2.846	0	0	0	0
19	7	2.577	0	0	0	0
20	4	3.289	0	0	0	0
20	5	3.351	0	0	0	0
20	6	2.89	0	0	0	0
20	7	2.638	0	0	0	0
21	4	3.29	0	0	0	0
21	5	3.421	0	0	0	0
21	6	3.095	0	0	0	0
21	7	2.7	0	0	0	0
22	4	3.483	0	0	0	0
22	5	3.677	0	0	0	0
22	6	3.354	0	0	0	0
22	7	2.762	0	0	0	0
23	4	3.612	0	0	0	0
23	5	3.677	0	0	0	0
23	6	3.322	0	0	0	0
23	7	2.959	0	0	0	0
24	4	3.677	0	0	0	0
24	5	3.809	0	0	0.5167	0
24	6	3.482	0	0	0.5818	0
24	7	3.029	0	0	0	0
25	4	3.745	0	0	0	0
25	5	3.806	0	0	0.5333	0
25	6	3.679	0	0	0.569	0
25	7	3.099	0	0	0.4898	0
26	4	4.064	0	0	0	0
26	5	4	0	0	0.5238	0
26	6	3.81	0	0	0.5833	0
26	7	3.032	0	0	0.5	0
27	4	3.936	0	0	0.4677	0
27	5	4.002	0	0	0.5397	0
27	6	3.936	0	0	0.5806	0
27	7	3.159	0	0	0.5	0
28	4	4.258	0	0	0.4627	0
28	5	4.128	0	0	0.5231	0
28	6	4.064	0	0	0.5781	0
28	7	3.288	0	0	0.4808	0
29	4	4.323	0	0	0.4559	0
29	6	4.164	0	0	0.5385	0
29	7	3.414	0	0	0.4815	0
29	10	2.189	0	0	0	0
29	11	2.453	0	0	0	0
30	4	4.451	0	0	0.4714	0
30	7	3.356	0	0	0.4906	0
30	10	2.266	0	0	0	0
30	11	2.524	0	0	0	0
30	12	2.524	0	0	0	0
30	13	1.74	0	0	0	0
31	4	4.645	0	0	0.4795	0
31	7	3.547	0	0	0.4643	0
31	10	2.266	0	0	0	0
31	11	2.635	0	0	0	0
31	12	2.59	0	0	0	0
31	13	1.813	0	0	0	0
32	8	2.138	0	0	0	0
32	9	2.324	0	0	0	0
32	10	2.322	0	0	0	0
32	11	2.506	0	0	0	0
32	12	2.717	0	0	0	0
32	13	1.873	0	0	0	0
32	14	2.061	0	0	0	0
32	15	1.935	0	0	0	0
33	8	2.379	0	0	0	0
33	9	2.524	0	0	0	0
33	10	2.581	0	0	0	0
33	11	2.769	0	0	0	0
33	12	2.829	0	0	0	0
33	13	1.931	0	0	0	0
33	14	2.254	0	0	0	0
33	15	1.806	0	0	0	0
34	8	2.579	0	0	0	0
34	9	2.461	0	0	0	0
34	10	2.577	0	0	0	0
34	11	2.83	0	0	0	0
34	12	2.916	0	0	0	0
34	13	1.93	0	0	0	0
34	14	2.187	0	0	0	0
34	15	1.994	0	0	0	0
35	8	2.517	0	0	0	0
35	9	2.764	0	0	0	0
35	10	2.762	0	0	0	0
35	11	2.97	0	0	0	0
35	12	3.036	0	0	0	0
35	13	2.188	0	0	0	0
35	14	2.393	0	0	0	0
35	15	2.057	0	0	0	0
36	8	2.571	0	0	0	0
36	9	2.837	0	0	0	0
36	10	2.896	0	0	0	0
36	11	3.174	0	0	0	0
36	12	3.092	0	0	0	0
36	13	1.997	0	0	0	0
36	14	2.267	0	0	0	0
36	15	2.132	0	0	0	0
37	8	2.709	0	0	0	0
37	9	2.839	0	0	0	0
37	10	2.85	0	0	0	0
37	11	3.085	0	0	0	0
37	12	3.288	0	0	0	0
37	13	2.195	0	0	0	0
37	14	2.525	0	0	0	0
37	15	2.193	0	0	0	0
38	8	2.773	0	0	0	0
38	9	2.916	0	0	0	0
38	10	3.162	0	0	0	0
38	11	3.097	0	0	0	0
38	12	3.354	0	0	0.3774	0
38	13	2.445	0	0	0	0
38	14	2.653	0	0	0	0
38	15	2.313	0	0	0	0
39	8	2.902	0	0	0	0
39	8	2.968	0	0	0	0
39	9	3.03	0	0	0	0
39	9	3.159	0	0	0	0
39	10	3.162	0	0	0	0
39	10	3.172	0	0	0	0
39	11	3.225	0	0	0.549	0
39	11	3.352	0	0	0.5472	0
39	12	3.55	0	0	0	0
39	12	3.613	0	0	0	0
39	13	2.445	0	0	0	0
39	13	2.447	0	0	0	0
39	14	2.58	0	0	0	0
39	14	2.709	0	0	0	0
39	15	2.253	0	0	0	0
39	15	2.321	0	0	0	0
40	8	3.031	0	0	0	0
40	9	3.353	0	0	0	0
40	10	3.28	0	0	0	0
40	11	3.48	0	0	0.5455	0
40	12	3.741	0	0	0.4237	0
40	13	2.588	0	0	0	0
40	14	2.707	0	0	0	0
40	15	2.581	0	0	0	0
41	8	3.027	0	0	0	0
41	9	3.551	0	0	0	0
41	10	3.359	0	0	0.5849	0
41	11	3.419	0	0	0.537	0
41	12	3.872	0	0	0.459	0
41	13	2.448	0	0	0	0
41	14	2.967	0	0	0	0
41	15	2.447	0	0	0	0
42	8	3.224	0	0	0	0
42	9	3.676	0	0	0	0
42	10	3.483	0	0	0.6	0
42	11	3.676	0	0	0.5517	0
42	12	4.062	0	0	0.5156	0
42	13	2.632	0	0	0	0
42	14	3.097	0	0	0	0
42	15	2.517	0	0	0	0
43	8	3.164	0	0	0	0
43	9	3.741	0	0	0	0
43	10	3.612	0	0	0.5614	0
43	11	3.548	0	0	0.5536	0
43	12	3.873	0	0	0.459	0
43	13	2.646	0	0	0	0
43	14	3.095	0	0	0	0
43	15	2.632	0	0	0	0
44	8	3.354	0	0	0	0
44	9	3.743	0	0	0	0
44	10	3.548	0	0	0.5714	0
44	11	3.737	0	0	0.5593	0
44	12	4.193	0	0	0.4697	0
44	13	2.712	0	0	0	0
44	14	3.159	0	0	0	0
44	15	2.778	0	0	0	0
45	8	3.484	0	0	0.5091	0
45	9	3.741	0	0	0.7288	0
45	10	3.556	0	0	0.5893	0
45	11	3.807	0	0	0.5333	0
45	12	3.935	0	0	0.4516	0
45	13	2.709	0	0	0	0
45	14	3.354	0	0	0	0
45	15	2.648	0	0	0	0
46	8	3.348	0	0	0.5094	0
46	9	3.871	0	0	0.7049	0
46	10	3.741	0	0	0.5932	0
46	11	3.805	0	0	0.5333	0
46	13	3.097	0	0	0.3469	0
46	14	3.226	0	0	0.549	0
46	15	2.837	0	0	0	0
46	24	1.994	0	0	0	0
46	25	2.064	0	0	0	0
47	8	3.421	0	0	0.5185	0
47	9	3.841	0	0	0.7333	0
47	13	3.256	0	0	0.549	0
47	14	3.566	0	0	0.5179	0
47	15	3.028	0	0	0.75	0
47	20	2.424	0	0	0	0
47	21	1.673	0	0	0	0
47	22	1.999	0	0	0	0
47	23	2.512	0	0	0	0
47	24	2.316	0	0	0	0
47	25	2.428	0	0	0	0
48	8	3.557	0	0	0.5179	0
48	9	4.096	0	0	0.7031	0
48	13	3.277	0	0	0.3922	0
48	14	3.609	0	0	0.5088	0
48	15	3.05	0	0	0.7083	0
48	20	2.415	0	0	0	0
48	21	1.737	0	0	0	0
48	22	2.068	0	0	0	0
48	23	2.554	0	0	0	0
48	24	2.429	0	0	0	0
48	25	2.568	0	0	0	0
49	8	3.756	0	0	0.5085	0
49	9	4.269	0	0	0.7015	0
49	13	3.266	0	0	0.5686	0
49	14	3.807	0	0	0.5167	0
49	15	3.268	0	0	0.7255	0
49	20	2.49	0	0	0	0
49	21	1.825	0	0	0	0
49	22	2.272	0	0	0	0
49	23	2.6	0	0	0	0
49	24	2.418	0	0	0	0
49	25	2.49	0	0	0	0
50	8	3.773	0	0	0.5254	0
50	9	4.349	0	0	0.7059	0
50	13	3.352	0	0	0.5769	0
50	14	3.94	0	0	0.5161	0
50	15	3.392	0	0	0.717	0
50	20	2.58	0	0	0	0
50	21	1.825	0	0	0	0
50	22	2.272	0	0	0	0
50	23	2.647	0	0	0	0
50	24	2.619	0	0	0	0
50	25	2.534	0	0	0	0
51	8	3.914	0	0	0.5246	0
51	9	4.45	0	0	0.7	0
51	13	3.505	0	0	0.5455	0
51	14	3.978	0	0	0.5161	0
51	15	3.501	0	0	0.6909	0
51	20	2.75	0	0	0	0
51	21	1.962	0	0	0	0
51	22	2.28	0	0	0	0
51	23	2.737	0	0	0	0
51	24	2.746	0	0	0	0
51	25	2.582	0	0	0	0
52	13	3.631	0	0	0.5439	0
52	15	3.376	0	0	0.717	0
52	16	2.529	0	0	0	0
52	17	2.116	0	0	0	0
52	18	1.569	0	0	0	0
52	19	3.364	0	0	0	0
52	20	2.851	0	0	0	0
52	21	2.113	0	0	0	0
52	22	2.418	0	0	0	0
52	23	2.737	0	0	0	0
52	24	2.758	0	0	0	0
52	25	2.644	0	0	0	0
52	28	2.393	0	0	0	0
52	29	2.228	0	0	0	0
53	13	3.658	0	0	0.5614	0
53	16	2.536	0	0	0	0
53	17	2.168	0	0	0	0
53	18	1.633	0	0	0	0
53	19	3.609	0	0	0	0
53	20	2.761	0	0	0	0
53	21	2.025	0	0	0	0
53	22	2.354	0	0	0	0
53	23	2.8	0	0	0	0
53	24	2.942	0	0	0	0
53	25	3.064	0	0	0	0
53	28	2.29	0	0	0	0
53	29	2.253	0	0	0	0
53	30	1.328	0	0	0	0
53	31	2.677	0	0	0	0
54	16	2.6	0	0	0	0
54	17	2.147	0	0	0	0
54	18	1.632	0	0	0	0
54	19	3.661	0	0	0	0
54	20	2.942	0	0	0	0
54	21	2.116	0	0	0	0
54	22	2.492	0	0	0	0
54	23	2.827	0	0	0	0
54	24	3.004	0	0	0	0
54	25	2.968	0	0	0	0
54	26	1.86	0	0	0	0
54	27	2.323	0	0	0.4167	0
54	28	2.408	0	0	0	0
54	29	2.397	0	0	0	0
54	30	1.409	0	0	0	0
54	31	2.693	0	0	0	0
55	16	2.673	0	0	0	0
55	17	2.193	0	0	0	0
55	18	1.653	0	0	0	0
55	19	3.585	0	0	0	0
55	20	2.993	0	0	0	0
55	21	2.156	0	0	0	0
55	22	2.556	0	0	0	0
55	23	2.97	0	0	0	0
55	24	3.191	0	0	0	0
55	25	3.01	0	0	0	0
55	26	1.86	0	0	0	0
55	27	2.394	0	0	0	0
55	28	2.536	0	0	0	0
55	29	2.431	0	0	0	0
55	30	1.292	0	0	0	0
55	31	2.859	0	0	0	0
56	16	2.694	0	0	0	0
56	17	2.228	0	0	0	0
56	18	1.762	0	0	0	0
56	19	3.64	0	0	0	0
56	20	3.045	0	0	0	0
56	21	2.191	0	0	0	0
56	22	2.657	0	0	0	0
56	23	3.001	0	0	0	0
56	24	3.239	0	0	0	0
56	25	3.194	0	0	0	0
56	26	1.935	0	0	0	0
56	27	2.408	0	0	0.3684	0
56	28	2.536	0	0	0	0
56	29	2.431	0	0	0	0
56	30	1.419	0	0	0	0
56	31	2.985	0	0	0	0
57	16	2.8	0	0	0	0
57	17	2.408	0	0	0	0
57	18	1.847	0	0	0	0
57	19	3.704	0	0	0	0
57	20	3.135	0	0	0	0
57	21	2.691	0	0	0.8095	0
57	22	2.71	0	0	0	0
57	23	3.226	0	0	0	0
57	24	3.34	0	0	0	0
57	25	3.289	0	0	0	0
57	26	2.113	0	0	0	0
57	27	2.465	0	0	0.359	0
57	28	2.593	0	0	0	0
57	29	2.456	0	0	0	0
57	30	1.419	0	0	0	0
57	31	3.079	0	0	0	0
