# Supplementary material for: Single-cell growth inference of Corynebacterium glutamicum reveals asymptotically linear growth
Source: eLife. 2021 Oct 4;10:e70106. doi: 10.7554/eLife.70106 (PMC8594916; doi:10.7554/eLife.70106)
Supplement: Source data 2. [file elife-70106-data2.zip › Data_all/DivIVA labelled/170628_dmc_01_15_RChronoTABLE.csv]

frame	id	length	area	volume	septum_position	DivIVA signal center
1	2	3.52	2.986	2.1109	0	396
2	2	3.636	3.093	2.1645	0.4823	408
3	2	3.697	3.198	2.2582	0.5245	417
4	2	3.855	3.278	2.2947	0.5101	417
5	2	3.954	3.393	2.3773	0.5229	440
6	2	4.06	3.48	2.482	0.4777	453
7	2	4.137	3.566	2.5131	0.525	464
8	2	4.257	3.651	2.5476	0.5305	469
9	2	4.351	3.714	2.5983	0.5238	474
1	3	3.449	2.975	2.1085	0	392
2	3	3.586	3.075	2.1868	0	407
3	3	3.803	3.195	2.2673	0.5238	413
4	3	3.826	3.254	2.3032	0.5203	420
5	3	3.96	3.327	2.3391	0.5359	433
6	3	4.011	3.375	2.3441	0.5355	441
7	3	4.145	3.555	2.5016	0.5312	439
8	3	4.315	3.662	2.5915	0.5389	446
10	4	2.504	2.171	1.5473	0	390
11	4	2.651	2.286	1.6527	0	388
12	4	2.714	2.305	1.6404	0	391
13	4	2.832	2.472	1.8067	0	390
14	4	2.907	2.563	1.8907	0	385
15	4	2.981	2.557	1.8093	0.713	404
16	4	3.172	2.824	2.0806	0	388
17	4	3.151	2.768	1.9955	0	390
18	4	3.375	2.955	2.1391	0	391
19	4	3.587	3.306	0.3015	0	502
20	4	3.696	3.386	2.5998	0	396
21	4	3.756	3.533	0.0814	0.5103	405
22	4	3.773	3.226	2.2714	0.5205	422
23	4	3.889	3.291	2.3119	0.5333	419
24	4	3.974	3.451	2.4808	0.526	436
25	4	4.141	3.447	2.4192	0.525	449
26	4	4.263	3.636	2.5799	0.5333	453
27	4	4.419	3.838	2.7874	0.4795	463
10	5	2.215	1.758	1.2059	0	416
11	5	2.348	1.935	1.3282	0	415
12	5	2.408	2	1.3999	0	406
13	5	2.454	2.005	1.3979	0	399
14	5	2.592	2.109	1.4575	0	399
15	5	2.654	2.155	1.4637	0	395
16	5	3.007	2.792	2.2496	0	392
17	5	3.082	2.877	2.2804	0	388
18	5	3.101	2.521	1.7311	0	385
19	5	3.283	2.589	1.773	0	383
20	5	3.403	2.705	1.8464	0	389
21	5	3.523	2.773	1.8658	0	395
22	5	3.721	2.854	1.8896	0.5208	402
23	5	3.841	2.942	1.9243	0.527	414
24	5	3.866	2.937	1.9262	0.5101	416
25	5	3.971	3.07	2.0195	0.5163	425
26	5	4.113	3.159	2.0615	0.522	428
27	5	4.27	3.234	2.0265	0.4727	440
9	6	2.228	1.644	1.011	0	410
10	6	2.35	1.846	1.2152	0	405
11	6	2.433	1.948	1.2965	0	402
12	6	2.56	2.037	1.3602	0	402
13	6	2.648	2.113	1.4041	0	396
14	6	2.847	2.11	1.354	0	398
15	6	3.033	2.269	1.4729	0	390
16	6	3.04	2.29	1.468	0	384
17	6	3.162	2.376	1.5452	0	385
18	6	3.333	2.507	1.5852	0	390
19	6	3.531	2.585	1.6095	0	390
20	6	3.647	2.655	1.6106	0	391
21	6	3.828	2.75	1.699	0	398
22	6	3.903	2.879	1.7257	0.543	413
23	6	4.154	2.991	1.7824	0.5466	417
24	6	4.198	3.015	1.7847	0.5494	421
25	6	4.238	3.155	1.9685	0.5488	434
26	6	4.308	3.226	1.9589	0.5422	437
9	7	2.51	1.976	1.2724	0	371
10	7	2.52	2.041	1.3447	0	371
11	7	2.644	2.137	1.4414	0	374
12	7	2.775	2.247	1.4969	0	372
13	7	2.9	2.346	1.5957	0	369
14	7	2.995	2.448	1.6684	0	368
15	7	3.146	2.638	1.8419	0	372
16	7	3.271	2.729	1.8653	0	372
17	7	3.372	2.784	1.9155	0	377
18	7	3.425	2.867	1.9788	0	389
19	7	3.547	2.973	2.0755	0.5766	399
20	7	3.638	3.071	2.1633	0.5745	407
21	7	3.817	3.169	2.1717	0.5646	423
22	7	3.912	3.279	2.2446	0.543	430
23	7	4.001	3.409	2.3725	0.5355	430
24	7	4.284	3.551	2.4631	0.5482	437
28	8	2.582	2.193	1.5444	0	406
29	8	2.63	2.263	1.6155	0	408
30	8	2.799	2.442	1.7703	0	406
31	8	2.789	2.301	1.5701	0	402
32	8	2.863	2.318	1.5776	0	408
33	8	2.882	2.326	1.5588	0	400
34	8	2.954	2.428	1.6275	0	404
35	8	3.061	2.491	1.6778	0	410
36	8	3.224	2.585	1.695	0	404
37	8	3.218	2.631	1.7613	0	399
38	8	3.314	2.689	1.8023	0	400
39	8	3.423	2.84	1.9282	0	409
40	8	3.503	2.846	1.9009	0	409
41	8	3.593	2.951	2.0093	0.4317	419
42	8	3.648	3.03	2.1014	0.4184	430
43	8	3.699	3.009	2.063	0.4266	439
44	8	3.758	3.051	2.0558	0.4345	456
45	8	3.903	3.278	2.2673	0.457	460
46	8	3.998	3.329	2.3438	0.4416	474
28	9	2.381	1.797	1.2157	0	393
29	9	2.402	1.825	1.2098	0	386
30	9	2.459	1.91	1.2651	0	386
31	9	2.612	2.012	1.3277	0	387
32	9	2.704	2.116	1.4082	0	385
33	9	2.78	2.163	1.4771	0	381
34	9	2.918	2.302	1.5411	0	381
35	9	3.115	2.444	1.649	0	382
36	9	3.197	2.47	1.6377	0	376
37	9	3.322	2.659	1.8113	0	382
38	9	3.441	2.659	1.8008	0	386
39	9	3.578	2.796	1.8302	0	389
40	9	3.583	2.878	1.9278	0	404
41	9	3.708	2.964	1.9863	0.5175	416
42	9	3.95	3.033	1.9978	0.5163	429
43	9	3.949	3.127	2.0932	0.5229	432
44	9	4.139	3.31	2.25	0.5125	449
45	9	4.237	4.05	3.2048	0.5212	447
46	9	4.252	3.413	2.2812	0.5244	450
47	9	4.334	3.593	2.4926	0.515	451
28	10	2.266	1.735	1.1493	0	421
29	10	2.344	1.864	1.2373	0	418
30	10	2.399	1.848	1.1813	0	409
31	10	2.513	2.01	1.3516	0	409
32	10	2.613	2.099	1.4027	0	403
33	10	2.703	2.206	1.4677	0	401
34	10	2.838	2.265	1.494	0	401
35	10	2.87	2.376	1.6069	0	411
36	10	3.05	2.432	1.6321	0	403
37	10	3.078	2.517	1.7045	0	399
38	10	3.214	2.574	1.7289	0	408
39	10	3.211	2.652	1.7749	0	395
40	10	3.324	2.705	1.8085	0	394
41	10	3.397	2.774	1.8802	0	404
42	10	3.416	2.824	1.9359	0	405
43	10	3.446	2.831	1.8893	0.5865	413
44	10	3.719	2.949	1.9794	0.5764	421
45	10	3.667	2.96	1.9451	0.6056	426
46	10	4.081	3.803	2.9104	0.5786	431
47	10	3.919	3.216	2.1677	0.5695	449
48	10	4.135	3.453	2.3789	0.5687	444
28	11	2.402	1.738	1.0555	0	397
29	11	2.516	1.827	1.1301	0	391
30	11	2.535	1.892	1.1719	0	389
31	11	2.661	1.922	1.1518	0	390
32	11	2.795	1.952	1.1335	0	392
33	11	2.829	1.957	1.1261	0	390
34	11	2.909	2.068	1.2051	0	394
35	11	2.947	2.061	1.2028	0	390
36	11	3.118	2.229	1.3074	0	388
37	11	3.234	2.297	1.3547	0	389
38	11	3.276	2.254	1.3065	0.5669	404
39	11	3.227	2.382	1.4368	0.584	399
40	11	3.577	2.539	1.5041	0.5652	407
41	11	3.603	2.575	1.5462	0.554	414
42	11	3.734	2.64	1.5619	0.5694	431
43	11	3.891	2.861	1.7463	0.5667	438
44	11	3.952	2.894	1.7542	0.549	439
45	11	4.079	2.967	1.8208	0.557	442
27	12	2.403	1.657	0.9404	0	396
28	12	2.585	1.877	1.1345	0	390
29	12	2.592	1.883	1.1319	0	382
30	12	2.679	1.884	1.1149	0	389
31	12	2.755	1.922	1.1153	0	386
32	12	2.915	2.092	1.2579	0	404
33	12	2.937	2.128	1.2547	0	409
34	12	3.009	2.167	1.2619	0	412
35	12	3.176	2.208	1.2507	0	419
36	12	3.354	2.314	1.3251	0	419
37	12	3.412	2.346	1.3441	0	416
38	12	3.462	2.406	1.3618	0	413
39	12	3.529	2.474	1.4258	0	408
40	12	3.716	2.584	1.5033	0.4514	420
41	12	3.716	2.567	1.4151	0.4306	425
42	12	3.848	2.848	1.7526	0.4631	427
43	12	3.887	2.837	1.7087	0.46	434
44	12	3.959	2.956	1.7926	0.4444	440
45	12	4.059	3.031	1.8491	0.465	444
46	12	4.348	3.28	2.0259	0.4881	451
27	13	2.218	1.621	1.0203	0	405
28	13	2.299	1.683	1.0513	0	410
29	13	2.349	1.699	1.0497	0	409
30	13	2.442	1.776	1.0827	0	409
31	13	2.476	1.824	1.1115	0	404
32	13	2.629	1.913	1.1871	0	403
33	13	2.636	1.966	1.2306	0	400
34	13	2.772	2.026	1.2114	0	398
35	13	2.788	2.124	1.3505	0	397
36	13	2.787	2.103	1.2959	0	397
37	13	2.974	2.207	1.392	0	397
38	13	3.058	2.201	1.3332	0	398
39	13	3.284	2.403	1.4837	0	395
40	13	3.286	2.483	1.5727	0	398
41	13	3.363	2.553	1.6324	0	395
42	13	3.498	2.628	1.6834	0	402
43	13	3.611	2.602	1.6007	0.5071	415
44	13	3.615	2.644	1.6235	0.5143	428
45	13	3.693	2.781	1.7408	0.5315	439
46	13	3.763	2.89	1.8511	0.5241	448
47	13	3.905	2.876	1.7516	0.5166	454
48	13	4.167	3.019	1.8714	0.528	450
25	14	2.098	1.768	1.2638	0	377
26	14	2.248	1.835	1.3064	0	378
27	14	2.352	1.837	1.2449	0	380
28	14	2.605	1.917	1.2137	0	395
29	14	2.567	1.974	1.2753	0	401
30	14	2.638	2.021	1.3045	0	401
31	14	2.698	2.016	1.2567	0	403
32	14	2.89	2.093	1.2975	0	398
33	14	2.94	2.192	1.389	0	403
34	14	3.057	2.31	1.4815	0	401
35	14	3.164	2.36	1.5052	0	400
36	14	3.379	2.46	1.5324	0	397
37	14	3.402	2.558	1.6191	0	404
38	14	3.523	2.595	1.6233	0	400
39	14	3.62	2.888	1.8938	0	399
40	14	3.847	3.358	2.4483	0	415
41	14	3.889	3.119	2.0839	0	414
42	14	3.866	3.134	2.1046	0.4564	425
43	14	4.109	3.213	2.0885	0.4591	432
44	14	4.098	3.29	2.1616	0.4747	437
45	14	4.258	3.371	2.1879	0.4545	449
46	14	4.421	3.499	2.2543	0.4678	458
47	14	4.589	3.563	2.3147	0.5311	458
25	15	2.434	2.074	1.4556	0	389
26	15	2.551	2.058	1.3862	0	389
27	15	2.664	2.185	1.4668	0	392
28	15	2.714	2.174	1.4639	0	392
29	15	2.862	2.34	1.6032	0	388
30	15	2.883	2.398	1.6302	0	392
31	15	2.997	2.535	1.7509	0	394
32	15	3.11	2.673	1.8802	0	403
33	15	3.191	2.712	1.9056	0	402
34	15	3.291	2.679	1.8033	0	399
35	15	3.274	2.792	1.9386	0	402
36	15	3.439	2.722	1.815	0	402
37	15	3.343	2.826	1.9078	0	410
38	15	3.519	2.852	1.9174	0	416
39	15	3.653	2.919	1.955	0.4326	415
40	15	3.767	3.041	2.0649	0.4521	430
41	15	3.89	3.136	2.1385	0.46	433
42	15	3.953	3.216	2.2056	0.4771	439
43	15	4.076	3.34	2.2705	0.4522	448
44	15	4.136	3.412	2.3245	0.4625	450
45	15	4.304	3.626	2.504	0.4639	449
47	16	1.983	1.627	1.1614	0	425
48	16	2.083	1.701	1.2075	0	418
49	16	2.126	1.803	1.3162	0	415
50	16	2.14	1.808	1.275	0	418
51	16	2.218	1.856	1.3006	0	415
52	16	2.296	1.94	1.3787	0	419
53	16	2.326	1.992	1.3931	0	415
54	16	2.319	1.93	1.3449	0	408
55	16	2.423	2.027	1.4033	0	412
56	16	2.49	2.046	1.4138	0	410
57	16	2.499	2.089	1.4861	0	408
58	16	2.528	2.179	1.5121	0	406
59	16	2.705	2.249	1.5727	0	409
60	16	2.696	2.312	1.6118	0	417
61	16	2.777	2.413	1.7135	0.5926	427
62	16	2.857	2.444	1.7317	0.5766	436
63	16	2.878	2.44	1.7011	0.5946	440
64	16	2.959	2.443	1.666	0.5913	444
65	16	3.015	2.523	1.7608	0.5983	452
66	16	3.032	2.526	1.7959	0.5983	466
67	16	3.133	2.482	1.6445	0.5785	479
68	16	3.216	2.587	1.757	0.5887	481
69	16	3.201	2.623	1.7876	0.5968	484
70	16	3.401	2.701	1.8235	0.5909	489
47	17	2.502	2.125	1.5313	0	403
48	17	2.504	2.121	1.5522	0	404
49	17	2.591	2.252	1.6679	0	399
50	17	2.802	2.392	1.7562	0	403
51	17	2.883	2.45	1.7998	0	406
52	17	3.025	2.531	1.8129	0	398
53	17	3.124	2.613	1.8557	0	400
54	17	3.317	2.645	1.8288	0	398
55	17	3.514	2.829	1.9711	0	398
56	17	3.614	2.969	2.0545	0	396
57	17	3.703	2.999	2.0872	0	398
58	17	3.747	3.051	2.0749	0	404
59	17	3.805	3.012	2.0244	0.6531	418
60	17	3.956	3.109	2.0543	0.6405	416
61	17	4.087	3.324	2.2233	0.6519	427
62	17	4.11	3.288	2.1892	0.6604	433
63	17	4.152	3.447	2.3825	0.6625	434
48	18	2.279	1.99	1.4732	0	428
49	18	2.285	1.996	1.4977	0	414
50	18	2.388	2.105	1.6033	0	410
51	18	2.434	2.232	1.7058	0	417
52	18	2.601	2.215	1.6498	0	417
53	18	2.644	2.245	1.6573	0	416
54	18	2.704	2.304	1.6721	0	422
55	18	2.735	2.257	1.5673	0	412
56	18	2.723	2.355	1.6907	0	424
57	18	2.888	2.46	1.7524	0	432
58	18	2.966	2.563	1.8483	0	411
59	18	3.017	2.596	1.8763	0	412
60	18	3.062	2.644	1.8778	0	408
61	18	3.078	2.658	1.894	0	395
62	18	3.281	2.848	2.0766	0	395
63	18	3.345	2.915	2.1209	0	391
64	18	3.333	2.94	2.1395	0	387
65	18	3.468	2.995	2.1544	0	387
66	18	3.583	2.944	2.06	0	384
67	18	3.639	3.011	2.0736	0	386
68	18	3.665	3.187	2.2022	0.338	400
69	18	3.773	3.228	2.2615	0	402
70	18	3.862	3.341	2.4166	0	408
71	18	3.96	3.425	2.4938	0.3922	420
72	18	3.999	3.439	2.4863	0.4221	427
73	18	4.003	3.459	2.4749	0.4129	430
74	18	4.034	3.545	2.5777	0.6667	444
75	18	4.073	3.598	2.6376	0.4395	453
76	18	4.094	3.593	2.5864	0.4114	456
77	18	4.135	3.617	2.6291	0.3937	463
78	18	4.282	3.665	2.6485	0.6545	467
79	18	4.337	3.783	2.7691	0.4286	466
80	18	4.4	3.837	2.7956	0.4353	475
81	18	4.408	3.883	2.8577	0.3824	483
82	18	4.479	4.356	3.5361	0.6532	474
83	18	4.602	4.522	3.6735	0.3876	482
48	19	2.43	2.006	1.385	0	391
49	19	2.445	2.096	1.4343	0	397
50	19	2.593	2.159	1.4669	0	399
51	19	2.682	2.288	1.6199	0	401
52	19	2.743	2.342	1.6594	0	400
53	19	2.768	2.4	1.716	0	403
54	19	2.926	2.494	1.7633	0	404
55	19	3.046	2.611	1.8669	0	412
56	19	3.027	2.574	1.8055	0	416
57	19	3.125	2.672	1.8676	0	425
58	19	3.214	2.656	1.8314	0	445
59	19	3.317	2.743	1.859	0.6484	454
60	19	3.389	2.821	1.9563	0.6718	471
61	19	3.563	2.909	1.9564	0.6449	481
62	19	3.654	3.047	2.1039	0.6596	483
63	19	3.759	3.193	2.2221	0.6345	501
64	19	3.886	3.282	2.2662	0.6667	491
49	20	2.622	2.185	1.4956	0	401
50	20	2.696	2.245	1.5319	0	397
51	20	2.823	2.333	1.6045	0	397
52	20	2.879	2.455	1.7258	0	391
53	20	2.887	2.432	1.7303	0	399
54	20	3.038	2.637	1.8726	0	398
55	20	3.136	2.659	1.8461	0	390
56	20	3.254	2.814	2.0133	0	392
57	20	3.405	2.838	1.9483	0	399
58	20	3.501	2.923	2.028	0	408
59	20	3.506	2.953	2.0442	0.4706	416
60	20	3.533	3.022	2.1082	0.4818	428
61	20	3.877	3.393	2.4569	0.4768	432
62	20	3.881	3.21	2.2093	0.4533	438
63	20	4.015	3.39	2.3694	0.4645	441
64	20	4.142	3.415	2.3603	0.4563	450
49	21	2.032	1.584	1.1306	0	384
50	21	2.077	1.661	1.2361	0	388
51	21	2.116	1.704	1.2337	0	388
52	21	2.207	1.737	1.2698	0	392
53	21	2.321	1.894	1.3732	0	387
54	21	2.366	1.922	1.3502	0	386
55	21	2.474	1.948	1.3386	0	385
56	21	2.628	2.048	1.4227	0	389
57	21	2.713	2.038	1.3643	0	393
58	21	2.753	2.069	1.3811	0	391
59	21	2.977	2.284	1.581	0	398
60	21	3.096	2.286	1.4975	0	402
61	21	3.133	2.312	1.4909	0	401
62	21	3.219	2.274	1.4011	0	417
63	21	3.389	2.478	1.5646	0.6031	423
64	21	3.408	2.367	1.4285	0.5985	435
65	21	3.427	2.43	1.4377	0.5789	447
66	21	3.67	2.614	1.5578	0.5775	457
67	21	3.681	2.639	1.5462	0.5634	466
68	21	3.758	2.708	1.6014	0.5793	462
69	21	4.003	2.922	1.8536	0.5677	475
46	22	2.031	1.624	1.1049	0	395
47	22	2.121	1.716	1.1858	0	388
48	22	2.211	1.777	1.21	0	392
49	22	2.271	1.755	1.1682	0	392
50	22	2.311	1.852	1.2341	0	393
51	22	2.362	1.828	1.179	0	393
52	22	2.444	1.86	1.1706	0	390
53	22	2.509	2.018	1.3051	0	388
54	22	2.645	2.067	1.304	0	383
55	22	2.67	2.107	1.3628	0	384
56	22	2.807	2.227	1.4526	0	386
57	22	2.82	2.257	1.4831	0	381
58	22	2.947	2.429	1.6525	0	382
59	22	3.094	2.491	1.6509	0	389
60	22	3.158	2.503	1.6385	0	398
61	22	3.273	2.598	1.7105	0.622	415
62	22	3.402	2.667	1.7533	0.6515	419
63	22	3.436	2.737	1.8579	0.6692	428
64	22	3.484	2.777	1.9073	0.6741	440
65	22	3.452	2.816	1.9125	0.6866	437
66	22	3.538	2.82	1.8817	0.6788	437
67	22	3.635	2.844	1.8755	0.6879	438
46	23	2.395	1.771	1.0973	0	402
47	23	2.506	2.113	1.4994	0	393
48	23	2.628	2.157	1.5057	0	397
49	23	2.735	2.337	1.6537	0	395
50	23	2.745	2.342	1.6639	0	390
51	23	2.782	2.31	1.5799	0	389
52	23	2.873	2.336	1.5847	0	388
53	23	2.984	2.533	1.7776	0	395
54	23	3.034	2.529	1.7463	0	394
55	23	3.165	2.575	1.7671	0	391
56	23	3.186	2.601	1.7956	0	404
57	23	3.355	2.739	1.8751	0	401
58	23	3.526	2.792	1.8955	0	406
59	23	3.56	2.772	1.8205	0.5435	428
60	23	3.634	2.945	2.0288	0.5429	431
61	23	3.697	3.058	2.1312	0.5315	446
62	23	3.79	2.95	1.9386	0.5548	446
63	23	3.971	3.362	2.3651	0.5425	442
64	23	4.028	3.153	2.0569	0.5385	453
47	24	2.089	1.65	1.0762	0	444
48	24	2.195	1.641	1.0353	0	446
49	24	2.073	1.644	1.08	0	447
50	24	2.239	1.627	0.9687	0	444
51	24	2.301	1.686	0.9902	0	439
52	24	2.371	1.682	0.9839	0	449
53	24	2.482	1.789	1.0483	0	451
54	24	2.488	1.808	1.0536	0	439
55	24	2.574	1.904	1.1474	0	428
56	24	2.693	1.962	1.1768	0	433
57	24	2.742	2.02	1.2115	0	429
58	24	2.849	2.031	1.2027	0	420
59	24	2.934	2.084	1.222	0	420
60	24	2.98	2.127	1.2457	0	429
61	24	3.064	2.203	1.2829	0.5126	443
62	24	3.123	2.203	1.2966	0.5207	443
63	24	3.118	2.366	1.4596	0.5124	463
64	24	3.208	2.448	1.542	0.5323	463
65	24	3.365	2.661	1.7264	0.5308	459
66	24	3.457	2.694	1.7513	0.5299	469
47	25	2.482	1.939	1.2882	0	391
48	25	2.517	1.992	1.3216	0	391
49	25	2.67	2.181	1.4998	0	386
50	25	2.738	2.257	1.5466	0	387
51	25	2.865	2.217	1.4458	0	391
52	25	2.961	2.352	1.5376	0	393
53	25	3.022	2.237	1.3804	0	400
54	25	3.171	2.339	1.4228	0	395
55	25	3.251	2.323	1.3617	0	387
56	25	3.391	2.411	1.4247	0	387
57	25	3.519	2.438	1.412	0	393
58	25	3.615	2.555	1.5073	0	401
59	25	3.683	2.675	1.5713	0.5423	413
60	25	3.769	2.7	1.6044	0.5685	425
61	25	3.882	2.943	1.8343	0.56	443
62	25	3.858	2.878	1.7445	0.5436	442
63	25	4.05	3.298	2.2263	0.5321	442
64	25	4.143	3.348	2.1805	0.525	446
49	26	1.865	1.528	1.0626	0	417
50	26	2.066	1.758	1.2793	0	414
51	26	2.059	1.735	1.2574	0	408
52	26	2.261	1.862	1.2943	0	411
53	26	2.321	1.953	1.3683	0	407
54	26	2.509	2.015	1.3912	0	404
55	26	2.681	2.207	1.5547	0	406
56	26	2.643	2.241	1.6091	0	402
57	26	2.726	2.389	1.7164	0	410
58	26	2.808	2.427	1.777	0	405
59	26	2.866	2.468	1.7677	0	401
60	26	3.05	2.797	2.1279	0	402
61	26	3.079	2.724	1.9958	0	400
62	26	3.115	2.712	1.9728	0	402
63	26	3.173	2.774	2.0136	0	411
64	26	3.273	2.934	2.168	0.4724	417
65	26	3.519	2.971	2.0589	0.4706	421
66	26	3.51	3.1	2.259	0.4706	431
67	26	3.702	3.226	2.373	0.4615	446
68	26	3.748	3.224	2.3217	0.4621	455
69	26	3.964	3.341	2.4004	0.451	460
49	27	2.267	1.858	1.2789	0	379
50	27	2.369	1.945	1.3554	0	383
51	27	2.551	2.045	1.3523	0	381
52	27	2.602	2.149	1.4864	0	382
53	27	2.766	2.117	1.406	0	387
54	27	2.687	2.146	1.4177	0	387
55	27	2.768	2.192	1.4485	0	389
56	27	2.761	2.09	1.3283	0	399
57	27	2.875	2.073	1.2668	0	407
58	27	2.91	2.119	1.3263	0	406
59	27	2.872	2.137	1.3172	0	411
60	27	3.074	2.206	1.3035	0	414
61	27	3.115	2.267	1.3835	0	412
62	27	3.274	2.388	1.4669	0	426
63	27	3.425	2.418	1.4668	0	434
64	27	3.426	2.354	1.3447	0	460
65	27	3.333	2.457	1.4624	0.4729	467
66	27	3.622	2.516	1.4386	0.4786	480
67	27	3.689	2.687	1.6105	0.4755	487
68	27	3.795	2.729	1.6268	0.4626	489
48	28	2.326	1.674	1.0095	0	402
49	28	2.417	2.028	1.4067	0	418
50	28	2.47	2.004	1.3798	0	404
51	28	2.582	2.085	1.4202	0	403
52	28	2.584	2.024	1.3112	0	394
53	28	2.805	2.167	1.409	0	393
54	28	2.862	2.294	1.5186	0	391
55	28	3.063	2.436	1.6109	0	384
56	28	3.204	2.622	1.7879	0	386
57	28	3.417	2.577	1.6672	0	388
58	28	3.481	2.631	1.6928	0	401
59	28	3.602	2.685	1.6884	0.518	410
60	28	3.678	2.625	1.5468	0.507	421
61	28	3.794	2.784	1.6917	0.5238	438
62	28	3.897	2.683	1.5501	0.5166	444
63	28	3.949	2.683	1.509	0.5359	461
64	28	4.177	2.969	1.767	0.5093	467
65	28	4.154	3.11	1.9187	0.5217	471
48	29	2.557	2.169	1.533	0	375
49	29	2.61	2.227	1.571	0	365
50	29	2.696	2.253	1.5591	0	370
51	29	2.754	2.334	1.6313	0	371
52	29	2.808	2.476	1.7894	0	371
53	29	2.899	2.497	1.7801	0	370
54	29	2.981	2.524	1.7514	0	375
55	29	3.199	2.69	1.8821	0	373
56	29	3.296	2.711	1.8704	0	376
57	29	3.425	2.9	2.0796	0	375
58	29	3.491	2.902	2.0157	0	378
59	29	3.668	3.063	2.1353	0	390
60	29	3.767	3.137	2.1745	0.5411	404
61	29	3.83	3.216	2.2304	0.5473	417
62	29	3.964	3.204	2.1677	0.5621	427
63	29	4.029	3.351	2.3165	0.5385	435
64	29	4.236	3.417	2.3114	0.5427	437
46	30	2.471	1.94	1.2756	0	387
47	30	2.583	1.996	1.2898	0	385
48	30	2.827	2.266	1.4933	0	382
49	30	2.859	2.303	1.5035	0	383
50	30	2.969	2.355	1.5537	0	383
51	30	3.047	2.462	1.6376	0	381
52	30	3.289	2.607	1.7518	0	383
53	30	3.374	2.663	1.7486	0	382
54	30	3.476	2.668	1.7279	0	387
55	30	3.558	2.699	1.7003	0	390
56	30	3.708	2.723	1.6444	0.6573	399
57	30	3.794	2.895	1.8252	0.6599	405
58	30	3.794	2.83	1.7637	0.6531	423
59	30	3.998	3.051	1.9175	0.6516	419
60	30	4.054	2.866	1.6891	0.6624	420
61	30	4.246	3.192	2.0177	0.6402	429
62	30	4.328	3.077	1.7913	0.6407	440
46	31	1.999	1.799	1.2891	0	430
47	31	2.094	1.732	1.2118	0	420
48	31	2.262	1.924	1.3838	0	403
49	31	2.302	1.944	1.4007	0	406
50	31	2.348	2.004	1.4272	0	397
51	31	2.455	2.071	1.4605	0	401
52	31	2.483	2.085	1.4694	0	402
53	31	2.581	2.152	1.4829	0	402
54	31	2.706	2.192	1.5098	0	392
55	31	2.824	2.261	1.5195	0	391
56	31	2.807	2.297	1.5796	0	400
57	31	2.947	2.366	1.5666	0	396
58	31	2.91	2.341	1.5549	0.5664	406
59	31	3.026	2.402	1.5741	0.5812	412
60	31	3.082	2.447	1.6069	0.5798	423
61	31	3.058	2.463	1.6365	0.6102	430
62	31	3.245	2.553	1.6533	0.5952	439
63	31	3.341	2.649	1.7226	0.5581	447
64	31	3.328	2.719	1.8242	0.5969	448
