# Supplementary material for: Single-cell growth inference of Corynebacterium glutamicum reveals asymptotically linear growth
Source: eLife. 2021 Oct 4;10:e70106. doi: 10.7554/eLife.70106 (PMC8594916; doi:10.7554/eLife.70106)
Supplement: Source data 2. [file elife-70106-data2.zip › Data_all/DivIVA labelled/170628_dmc_01_13_DChronoTABLE.csv]

frame	id	length	area	volume	septum_position	DivIVA signal center
1	2	4.041	4.356	3.8189	0.5705	462
2	2	4.172	4.165	3.424	0.559	463
3	2	4.217	4.275	3.5813	0.5521	456
4	2	4.361	4.381	3.6624	0.5621	442
1	3	4.013	4.327	3.8796	0.5419	447
2	3	4.001	4.08	3.4118	0.5484	446
3	3	4.27	4.37	3.7361	0.5576	443
5	4	2.666	2.414	1.8536	0	402
6	4	2.828	2.569	1.9473	0	398
7	4	2.764	2.622	2.0685	0	394
8	4	2.918	2.744	2.1344	0	395
9	4	2.969	2.838	2.2094	0	387
10	4	3.115	2.931	2.281	0	384
11	4	3.188	3.003	2.3857	0	380
12	4	3.316	3.127	2.4803	0	383
13	4	3.449	3.198	2.4572	0	390
14	4	3.52	3.371	2.6456	0	400
15	4	3.733	3.467	2.6616	0	402
16	4	3.699	3.441	2.6538	0.4895	409
17	4	3.734	3.498	2.7396	0.5	415
18	4	3.957	3.63	2.8384	0.4771	422
19	4	4.014	3.762	2.898	0.4774	425
5	5	2.15	1.842	1.3085	0	423
6	5	2.302	1.86	1.2826	0	424
7	5	2.391	2.008	1.4157	0	419
8	5	2.477	2.097	1.5024	0	422
9	5	2.554	2.121	1.5125	0	411
10	5	2.7	2.309	1.6662	0	412
11	5	2.758	2.406	1.7438	0	405
12	5	2.981	2.63	1.9042	0	401
13	5	3.05	2.649	1.9205	0	398
14	5	3.134	2.702	1.9381	0	401
15	5	3.302	2.822	2.0243	0	395
16	5	3.468	3.017	2.2228	0	398
17	5	3.587	3.083	2.2175	0	395
18	5	3.672	3.097	2.1774	0	401
19	5	3.856	3.306	2.3728	0	398
20	5	4.06	3.539	2.574	0.5987	406
21	5	4.061	3.614	2.6467	0.5732	410
22	5	4.231	3.651	2.6017	0	416
23	5	4.349	3.726	2.595	0.5893	422
24	5	4.529	3.977	2.8897	0.5543	433
4	6	2.274	2.115	1.6766	0	415
5	6	2.232	1.996	1.5016	0	400
6	6	2.312	2.006	1.48	0	395
7	6	2.377	2.087	1.5613	0	387
8	6	2.47	2.187	1.6551	0	392
9	6	2.619	2.263	1.6964	0	388
10	6	2.748	2.437	1.8354	0	383
11	6	2.851	2.547	1.876	0	381
12	6	2.943	2.561	1.8504	0	374
13	6	3.177	2.81	2.1016	0	375
14	6	3.317	2.921	2.1807	0	376
15	6	3.287	2.541	1.6348	0	383
16	6	3.51	3.095	2.3027	0.5882	383
17	6	3.577	3.09	2.2217	0	383
18	6	3.727	3.21	2.3343	0	382
19	6	3.797	3.292	2.4069	0	389
20	6	3.844	3.361	2.461	0	395
21	6	4.041	3.503	2.5576	0.5769	403
22	6	4.158	3.517	2.5139	0.5901	406
23	6	4.25	3.669	2.7157	0.6037	407
4	7	2.562	2.493	1.9866	0	391
5	7	2.647	2.398	1.8179	0	389
6	7	2.794	2.504	1.8702	0	384
7	7	2.833	2.576	1.9303	0	392
8	7	2.979	2.731	2.067	0	382
9	7	3.048	2.763	2.0866	0	374
10	7	3.159	2.859	2.1266	0	377
11	7	3.298	2.959	2.2041	0	376
12	7	3.451	3.149	2.3542	0	376
13	7	3.623	3.218	2.3879	0	374
14	7	3.728	3.348	2.5209	0	378
15	7	3.804	3.395	2.5376	0	384
16	7	3.925	3.469	2.5732	0.5461	392
17	7	4.028	3.642	2.6688	0.5449	391
18	7	4.135	3.656	2.6995	0.5563	406
19	7	4.252	3.84	2.8514	0.5488	407
20	7	4.278	3.893	2.8962	0.5394	412
21	7	4.411	3.909	2.8543	0.5176	413
22	7	4.621	4.095	3.0065	0.5419	409
20	8	2.205	2.075	1.6085	0	418
21	8	2.338	2.176	1.6982	0	411
22	8	2.401	2.253	1.7489	0	407
23	8	2.483	2.274	1.7598	0	399
24	8	2.523	2.385	1.8607	0	402
25	8	2.642	2.41	1.879	0	396
26	8	2.669	2.482	1.9247	0	398
27	8	2.759	2.603	2.0605	0	394
28	8	2.804	2.644	2.0532	0	393
29	8	2.867	2.729	2.1332	0	395
30	8	2.928	2.774	2.2063	0	396
31	8	3.031	2.876	2.2698	0	398
32	8	3.13	2.933	2.3098	0	404
33	8	3.189	2.961	2.2913	0	404
34	8	3.223	3.134	2.489	0	406
35	8	3.263	3.095	2.3932	0	410
36	8	3.346	3.165	2.4778	0	412
37	8	3.492	3.242	2.4854	0	416
38	8	3.551	3.289	2.5368	0	415
39	8	3.591	3.407	2.6671	0	411
40	8	3.697	3.437	2.674	0	408
41	8	3.737	3.564	2.8151	0	405
42	8	3.82	3.557	2.7501	0	409
43	8	3.862	3.732	3.0014	0	383
44	8	4.033	3.896	3.1613	0	394
45	8	4.078	3.896	3.0561	0.5823	403
46	8	4.249	3.9	2.9726	0.5793	410
47	8	4.319	3.924	2.955	0.5868	423
48	8	4.374	4.002	3.0333	0.574	421
49	8	4.442	4.128	3.1761	0.5814	429
50	8	4.512	4.08	3.0656	0.5747	427
20	9	2.251	1.972	1.4711	0	387
21	9	2.357	2.077	1.578	0	389
22	9	2.61	2.271	1.7186	0	392
23	9	2.526	2.262	1.7173	0	384
24	9	2.523	2.276	1.7349	0	375
25	9	2.617	2.352	1.7984	0	368
26	9	2.716	2.462	1.8779	0	371
27	9	2.825	2.477	1.8624	0	369
28	9	2.928	2.599	1.9386	0	366
29	9	3.047	2.706	2.0587	0	367
30	9	3.207	2.779	2.0629	0	364
31	9	3.28	2.913	2.1928	0	367
32	9	3.451	3.028	2.252	0	366
33	9	3.653	3.182	2.3631	0	366
34	9	3.744	3.285	2.4781	0	367
35	9	3.816	3.311	2.454	0	373
36	9	3.896	3.371	2.4585	0	376
37	9	4.011	3.336	2.4346	0	381
38	9	4.093	3.485	2.5008	0	384
39	9	4.171	3.664	2.6715	0	387
40	9	4.276	3.634	2.5994	0	393
41	9	4.353	3.823	2.7866	0.625	398
42	9	4.509	3.787	2.6519	0.6322	402
43	9	4.635	3.875	2.6984	0.5978	424
25	10	2.113	1.604	1.0518	0	418
26	10	2.032	1.508	0.9745	0	421
27	10	2.064	1.641	1.1096	0	428
28	10	2.098	1.582	1.0471	0	436
29	10	2.315	1.783	1.185	0	433
30	10	2.289	1.777	1.1722	0	440
31	10	2.378	1.755	1.1089	0	430
32	10	2.571	1.997	1.3258	0	427
33	10	2.49	1.846	1.1741	0	418
34	10	2.536	1.937	1.2833	0	414
35	10	2.516	2.016	1.3509	0	410
36	10	2.555	1.769	1.0402	0	412
37	10	2.653	2.123	1.4381	0	404
38	10	2.596	2.105	1.4252	0	402
39	10	2.758	2.296	1.5866	0	405
40	10	2.903	2.345	1.6213	0	408
41	10	2.979	2.442	1.6698	0	407
42	10	3.138	2.509	1.7501	0	413
43	10	3.275	2.768	1.972	0	416
44	10	3.338	2.8	1.978	0.5581	421
45	10	3.432	2.955	2.1054	0.5639	418
46	10	3.461	2.992	2.1608	0.5448	429
47	10	3.647	3.15	2.2427	0.5674	422
25	11	2.898	2.646	2.0271	0	380
26	11	3.058	2.764	2.1143	0	380
27	11	3.18	2.895	2.2054	0	378
28	11	3.15	2.87	2.1734	0	378
29	11	3.22	3.063	2.41	0	374
30	11	3.274	3.108	2.4426	0	377
31	11	3.347	3.2	2.4958	0	374
32	11	3.394	3.264	2.5479	0	378
33	11	3.461	3.305	2.6033	0	369
34	11	3.54	3.361	2.6616	0	375
35	11	3.521	3.352	2.5916	0	374
36	11	3.675	3.489	2.7269	0	383
37	11	3.808	3.57	2.7911	0.4558	383
38	11	3.89	3.674	2.83	0.4333	387
39	11	3.993	3.764	2.975	0.4675	397
40	11	4.091	3.809	2.9406	0.4557	397
41	11	4.22	3.871	2.9315	0.4724	398
42	11	4.388	4.016	3.0692	0.4412	397
24	12	2.622	2.285	1.6691	0	375
25	12	2.882	2.403	1.6872	0	380
26	12	2.914	2.474	1.7565	0	375
27	12	3.072	2.612	1.8853	0	379
28	12	3.193	2.659	1.858	0	380
29	12	3.216	2.742	1.9133	0	383
30	12	3.371	2.91	2.0922	0	388
31	12	3.366	2.921	2.0914	0	385
32	12	3.577	3.135	2.2915	0	393
33	12	3.636	3.18	2.2916	0	386
34	12	3.696	3.229	2.3251	0	386
35	12	3.885	3.296	2.3566	0	380
36	12	3.953	3.51	2.5855	0	380
37	12	3.953	3.427	2.4745	0	378
38	12	4.117	3.588	2.6187	0	375
39	12	4.204	3.721	2.7417	0	379
40	12	4.33	3.905	2.9255	0	383
41	12	4.325	3.849	2.8349	0	388
42	12	4.421	3.907	2.8851	0	387
43	12	4.495	3.999	2.9429	0	392
44	12	4.637	4.232	3.221	0.648	400
45	12	4.628	4.203	3.1565	0.6592	398
46	12	4.717	4.286	3.2469	0	394
47	12	4.776	4.399	3.3588	0.6649	398
48	12	4.885	4.406	3.3348	0.6667	407
24	13	2.032	1.552	0.996	0	396
25	13	2.098	1.659	1.0736	0	400
26	13	2.11	1.606	1.0143	0	398
27	13	2.141	1.656	1.0649	0	404
28	13	2.216	1.669	1.0221	0	411
29	13	2.304	1.748	1.0844	0	412
30	13	2.339	1.774	1.1131	0	413
31	13	2.484	1.834	1.1195	0	413
32	13	2.562	1.787	1.0597	0	420
33	13	2.637	1.9	1.1444	0	421
34	13	2.753	2.003	1.2034	0	422
35	13	2.813	2.085	1.2835	0	417
36	13	2.907	2.185	1.3913	0	426
37	13	3.011	2.224	1.3606	0	434
38	13	2.981	2.182	1.3284	0	431
39	13	3.053	2.185	1.3184	0	439
40	13	3.141	2.324	1.4214	0	450
41	13	3.263	2.282	1.3583	0	453
42	13	3.257	2.406	1.4655	0	457
43	13	3.399	2.448	1.4654	0	466
44	13	3.285	2.424	1.4827	0	464
45	13	3.395	2.565	1.5829	0	470
46	13	3.543	2.593	1.5634	0.562	475
47	13	3.622	2.679	1.6376	0.5286	478
48	13	3.731	2.743	1.6744	0.5	463
23	14	2.183	1.909	1.3886	0	389
24	14	2.348	1.932	1.3735	0	389
25	14	2.358	1.929	1.3132	0	387
26	14	2.535	2.012	1.3456	0	388
27	14	2.599	2.08	1.4066	0	392
28	14	2.622	2.088	1.3985	0	387
29	14	2.666	2.091	1.3844	0	383
30	14	2.694	2.104	1.3726	0	388
31	14	2.822	2.232	1.4709	0	384
32	14	2.845	2.193	1.4175	0	386
33	14	3.032	2.452	1.6722	0	385
34	14	3.297	2.554	1.6834	0	383
35	14	3.067	2.422	1.5807	0	382
36	14	3.214	2.48	1.6257	0	383
37	14	3.27	2.562	1.6759	0	384
38	14	3.27	2.655	1.8372	0	384
39	14	3.284	2.535	1.6378	0	388
40	14	3.425	2.595	1.6734	0	389
41	14	3.467	2.733	1.8168	0	390
42	14	3.518	2.834	1.9138	0	396
43	14	3.546	2.827	1.8759	0	398
44	14	3.647	2.858	1.8691	0	399
45	14	3.743	2.975	1.9857	0	406
46	14	3.786	2.966	1.9299	0.5479	412
47	14	3.795	3.055	2.0422	0.585	411
48	14	3.95	3.118	2.0923	0.5882	411
49	14	4.012	3.278	2.2269	0.5935	413
23	15	2.811	2.432	1.7546	0	382
24	15	2.865	2.472	1.7519	0	385
25	15	2.971	2.506	1.7776	0	383
26	15	3.038	2.595	1.8505	0	381
27	15	3.151	2.763	2.0162	0	383
28	15	3.203	2.8	2.0305	0	376
29	15	3.22	2.856	2.0843	0	372
30	15	3.288	2.947	2.1686	0	370
31	15	3.48	3.083	2.2698	0	371
32	15	3.544	3.189	2.3503	0	371
33	15	3.57	3.107	2.227	0	377
34	15	3.561	3.212	2.3626	0	377
35	15	3.751	3.346	2.4593	0	378
36	15	3.832	3.393	2.4517	0.5203	389
37	15	3.935	3.443	2.535	0	396
38	15	4.026	3.639	2.7211	0	387
39	15	4.112	3.719	2.7783	0.5409	390
40	15	4.168	3.676	2.6996	0.5528	393
