# Supplementary material for: Single-cell growth inference of Corynebacterium glutamicum reveals asymptotically linear growth
Source: eLife. 2021 Oct 4;10:e70106. doi: 10.7554/eLife.70106 (PMC8594916; doi:10.7554/eLife.70106)
Supplement: Source data 2. [file elife-70106-data2.zip › Data_all/DivIVA labelled/170628_dmc_01_13_AChronoTABLE.csv]

frame	id	length	area	volume	septum_position	DivIVA signal center
1	2	3.889	3.586	2.7601	0.58	428
2	2	3.959	3.536	2.6264	0.5817	439
3	2	4.083	3.668	2.6964	0.5759	441
4	2	4.185	3.812	2.8855	0.5617	439
5	2	4.294	3.939	2.9509	0.5542	437
1	3	4.093	4.414	3.916	0.5823	452
2	3	4.171	4.367	3.7676	0.5714	453
3	3	4.27	4.401	3.7731	0.5697	451
4	3	4.374	4.626	4.0206	0.5621	439
6	4	2.687	2.555	1.9848	0	393
7	4	2.749	2.336	1.6338	0	380
8	4	2.958	2.832	2.2411	0	380
9	4	3.019	2.9	2.2561	0	377
10	4	3.14	3.056	2.4479	0	374
11	4	3.253	3.136	2.5097	0	373
12	4	3.363	3.245	2.5827	0	376
13	4	3.55	3.422	2.7401	0	373
14	4	3.611	3.534	2.8362	0	377
15	4	3.792	3.583	2.8053	0.4898	377
16	4	3.833	3.686	2.9344	0.5	389
17	4	3.97	3.77	2.997	0.4902	394
18	4	4.05	3.861	3.0181	0.4936	398
19	4	4.148	3.962	3.1503	0.5	403
20	4	4.26	4.161	3.3275	0.4788	415
21	4	4.324	4.202	3.3462	0.485	418
22	4	4.525	4.321	3.3987	0.48	419
6	5	2.091	1.983	1.5692	0	416
7	5	2.196	2.014	1.558	0	411
8	5	2.284	2.099	1.6285	0	411
9	5	2.398	2.251	1.7864	0	406
10	5	2.5	2.263	1.7221	0	400
11	5	2.595	2.358	1.7975	0	397
12	5	2.692	2.424	1.8451	0	402
13	5	2.805	2.504	1.8887	0	401
14	5	2.892	2.592	1.9419	0	396
15	5	3.039	2.722	2.0509	0	399
16	5	3.133	2.797	2.0675	0	402
17	5	3.18	2.809	2.1116	0	402
18	5	3.294	2.935	2.1773	0	416
19	5	3.349	2.963	2.1891	0	406
20	5	3.483	3.115	2.3422	0.5556	414
21	5	3.557	3.131	2.3369	0.529	423
22	5	3.648	3.131	2.2958	0.5248	425
23	5	3.727	3.262	2.412	0.5069	422
24	5	3.823	3.302	2.3876	0.5068	426
25	5	3.929	3.369	2.4649	0.5132	425
5	6	2.082	2.052	1.7094	0	428
6	6	2.195	2.061	1.6362	0	453
7	6	2.262	2.09	1.6117	0	451
8	6	2.38	2.228	1.7628	0	448
9	6	2.491	2.233	1.6751	0	448
10	6	2.585	2.309	1.7365	0	442
11	6	2.667	2.356	1.7452	0	439
12	6	2.745	2.438	1.7995	0	428
13	6	2.83	2.489	1.8035	0	424
14	6	3.049	2.676	1.9555	0	421
15	6	3.184	2.79	2.035	0	414
16	6	3.286	2.937	2.2081	0	405
17	6	3.391	2.995	2.2299	0	398
18	6	3.458	3.081	2.2896	0	396
19	6	3.528	3.187	2.3859	0	397
20	6	3.695	3.371	2.5624	0	399
21	6	3.758	3.521	2.7399	0.669	402
22	6	3.876	3.616	2.8058	0.6533	405
23	6	4.019	3.745	2.8924	0.6516	408
24	6	4.065	3.707	2.7883	0.3439	420
25	6	4.17	3.78	2.8603	0.6708	420
26	6	4.242	3.911	2.9401	0.6463	435
27	6	4.365	4.075	3.0902	0.6568	435
5	7	2.88	2.952	2.5183	0	387
6	7	2.863	2.931	2.4587	0	385
7	7	2.985	3.097	2.6345	0	379
8	7	3.087	3.21	2.7541	0	374
9	7	3.177	3.29	2.8128	0	374
10	7	3.331	3.469	2.9804	0	371
11	7	3.431	3.546	3.0127	0	372
12	7	3.609	3.7	3.1171	0	374
13	7	3.705	3.865	3.2979	0	370
14	7	3.867	4	3.4353	0	379
15	7	3.983	4.066	3.4113	0.4675	388
16	7	4.06	4.18	3.5318	0.4586	390
17	7	4.219	4.358	3.7288	0.454	395
18	7	4.37	4.411	3.7228	0.4852	405
19	7	4.424	4.6	3.8702	0.4444	410
20	7	4.599	4.653	3.871	0.4551	419
23	8	2.437	2.335	1.8632	0	395
24	8	2.548	2.4	1.8775	0	399
25	8	2.595	2.492	1.9772	0	390
26	8	2.763	2.615	2.089	0	394
27	8	2.803	2.748	2.2543	0	383
28	8	2.87	2.736	2.1735	0	392
29	8	2.99	2.834	2.2412	0	385
30	8	3.045	2.907	2.2891	0	381
31	8	3.148	2.999	2.3548	0	376
32	8	3.189	3.079	2.462	0	371
33	8	3.321	3.189	2.5458	0	375
34	8	3.372	3.28	2.6065	0	370
35	8	3.422	3.363	2.7109	0	371
36	8	3.538	3.441	2.7912	0	370
37	8	3.568	3.465	2.7775	0	368
38	8	3.725	3.606	2.9084	0	363
39	8	3.812	3.771	3.0621	0	365
40	8	4.015	3.845	3.1182	0	365
41	8	4.009	3.895	3.1556	0	363
42	8	4.096	3.946	3.17	0	365
43	8	4.223	3.957	3.0717	0	368
44	8	4.367	4.169	3.3605	0	372
45	8	4.286	3.418	2.2165	0.4759	385
46	8	4.455	4.42	3.6039	0.4942	388
47	8	4.504	4.416	3.5693	0.4828	394
48	8	4.532	4.524	3.7106	0.48	399
49	8	4.757	4.755	3.894	0.4674	405
50	8	4.842	4.724	3.7985	0.4813	415
51	8	4.941	4.709	3.7078	0.4817	430
23	9	2.618	2.298	1.6885	0	388
24	9	2.639	2.389	1.7623	0	391
25	9	2.772	2.485	1.8148	0	385
26	9	2.879	2.516	1.8261	0	381
27	9	2.963	2.653	1.9448	0	381
28	9	3.119	2.623	1.8173	0	385
29	9	3.165	2.685	1.8658	0	377
30	9	3.307	2.766	1.9239	0	377
31	9	3.446	2.947	2.0595	0	379
32	9	3.575	3.033	2.1254	0	377
33	9	3.706	3.128	2.21	0	378
34	9	3.793	3.19	2.2362	0	373
35	9	3.774	2.819	1.7487	0	374
36	9	3.999	2.908	1.7951	0	376
37	9	4.066	3.021	1.8584	0	376
38	9	4.071	3.176	2.0363	0	378
39	9	4.189	3.222	2.0644	0	383
40	9	4.182	3.127	1.9419	0	383
41	9	4.31	3.304	2.1205	0.509	391
42	9	4.35	3.341	2.1428	0.5238	394
43	9	4.349	3.302	2.0668	0.5298	403
44	9	4.435	3.496	2.2935	0.5146	401
45	9	4.488	3.477	2.2413	0.526	403
46	9	4.557	3.522	2.2915	0.5284	405
26	10	2.195	1.434	0.8019	0	433
27	10	2.157	1.56	0.9313	0	438
28	10	2.216	1.468	0.8019	0	450
29	10	2.265	1.544	0.8573	0	441
30	10	2.454	1.951	1.2704	0	442
31	10	2.582	1.982	1.2657	0	447
32	10	2.716	2.127	1.4042	0	436
33	10	2.804	2.116	1.3282	0	442
34	10	2.874	2.282	1.5006	0	438
35	10	2.949	2.334	1.5304	0	439
36	10	3.044	2.356	1.5093	0	433
37	10	3.129	2.45	1.6319	0	425
38	10	3.19	2.567	1.7225	0	428
39	10	3.256	2.625	1.7376	0	426
40	10	3.274	2.735	1.8747	0	416
41	10	3.446	2.806	1.8806	0	416
42	10	3.394	2.755	1.8493	0	417
43	10	3.586	2.857	1.8824	0.4317	418
44	10	3.605	2.991	2.082	0.446	427
45	10	3.741	3.035	2.075	0.4414	425
46	10	3.883	3.134	2.132	0.46	432
47	10	3.923	3.094	2.0771	0	431
48	10	3.929	3.062	2.0618	0	421
26	11	2.225	1.806	1.22	0	405
27	11	2.349	1.875	1.2688	0	410
28	11	2.38	2.065	1.4789	0	406
29	11	2.507	2.125	1.5166	0	417
30	11	2.544	2.151	1.5324	0	420
31	11	2.634	2.144	1.4841	0	425
32	11	2.727	2.191	1.5046	0	426
33	11	2.766	2.155	1.4299	0	439
34	11	2.768	2.158	1.4168	0	440
35	11	2.821	2.257	1.5329	0	429
36	11	2.954	2.269	1.4935	0	433
37	11	2.974	2.374	1.6084	0	427
38	11	3.072	2.463	1.6601	0	423
39	11	3.139	2.539	1.7308	0	430
40	11	3.163	2.612	1.7987	0	421
41	11	3.21	2.677	1.884	0	426
42	11	3.257	2.836	2.0681	0	426
43	11	3.325	2.882	2.0996	0.5271	413
44	11	3.438	3.05	2.2728	0.5414	415
45	11	3.505	3.079	2.2928	0.5441	422
46	11	3.481	3.129	2.3496	0.5926	429
47	11	3.648	3.272	2.4302	0.5603	428
48	11	3.674	3.236	2.3932	0.5845	438
49	11	3.751	3.339	2.4455	0.5793	446
50	11	3.82	3.349	2.4333	0.5811	451
28	12	3.148	3.031	2.4244	0	381
29	12	3.287	3.121	2.4668	0	383
30	12	3.355	3.201	2.5312	0	386
31	12	3.434	3.23	2.4959	0	388
32	12	3.486	3.338	2.5744	0	395
33	12	3.643	3.357	2.5335	0	396
34	12	3.876	3.536	2.6767	0	402
35	12	3.865	3.555	2.7053	0	403
36	12	4.005	3.646	2.7423	0	403
37	12	4.038	3.706	2.8294	0	400
38	12	4.105	3.829	2.9657	0	406
39	12	4.186	3.979	3.1148	0.4815	406
40	12	4.335	4.022	3.0685	0.4881	413
41	12	4.383	4.176	3.2701	0.5148	422
42	12	4.455	4.255	3.3311	0.4942	420
43	12	4.523	4.308	3.3526	0.4971	422
44	12	4.604	4.48	3.6016	0.4915	429
45	12	4.822	4.657	3.7095	0.5215	434
46	12	4.863	4.762	3.8123	0.516	444
28	13	1.759	1.531	1.1346	0	435
29	13	1.798	1.524	1.0767	0	438
30	13	1.833	1.538	1.1108	0	433
31	13	1.928	1.58	1.1246	0	434
32	13	1.929	1.604	1.1268	0	424
33	13	2.029	1.684	1.188	0	417
34	13	1.965	1.628	1.1291	0	413
35	13	2.061	1.71	1.242	0	403
36	13	2.093	1.713	1.2082	0	413
37	13	2.14	1.733	1.1901	0	410
38	13	2.167	1.758	1.2161	0	407
39	13	2.293	1.815	1.2238	0	406
40	13	2.185	1.562	0.9477	0	404
41	13	2.375	1.865	1.2625	0	411
42	13	2.39	1.927	1.3107	0	407
43	13	2.481	2.012	1.3868	0	416
44	13	2.512	2.06	1.4351	0	416
45	13	2.667	2.191	1.5324	0	420
46	13	2.651	2.283	1.6359	0	422
47	13	2.886	2.406	1.7277	0	416
48	13	2.895	2.501	1.8657	0	418
49	13	2.999	2.611	1.9768	0	421
50	13	3.115	2.665	1.9511	0.8926	418
51	13	3.199	2.618	1.827	0	434
52	13	3.303	2.618	1.7429	0	429
53	13	3.344	2.75	1.9127	0	434
54	13	3.374	2.696	1.8051	0	430
55	13	3.432	2.8	1.9049	0	429
56	13	3.403	2.78	1.8549	0	426
57	13	3.464	2.877	1.9564	0	425
58	13	3.553	3.053	2.1354	0	432
59	13	3.608	3.015	2.0777	0	422
60	13	3.522	2.983	2.0756	0	426
61	13	3.698	3.112	2.1481	0	428
62	13	3.75	3.155	2.165	0	420
63	13	3.781	3.234	2.2664	0	425
64	13	3.915	3.854	3.1183	0	428
65	13	4.005	3.491	2.5127	0	428
66	13	4.05	3.603	2.6175	0	419
67	13	4.012	3.199	2.082	0	418
68	13	4.161	3.846	2.9142	0	424
69	13	4.246	3.837	2.8121	0	420
70	13	4.325	3.991	2.9942	0	420
71	13	4.337	4.028	3.0468	0	427
72	13	4.471	4.049	2.9908	0	424
73	13	4.507	4.291	3.3159	0.569	439
74	13	4.496	4.173	3.1353	0.5862	433
75	13	4.643	4.268	3.2083	0.5866	440
76	13	4.676	4.853	4.1356	0.5912	440
77	13	4.763	4.763	3.9063	0.5924	449
78	13	4.794	4.567	3.5608	0.5892	453
79	13	4.861	4.606	3.5461	0.5745	452
80	13	4.962	5.102	4.2895	0.5781	454
81	13	5.115	5.321	4.577	0.5758	462
82	13	4.937	4.434	3.2458	0.5812	456
83	13	5.067	4.935	3.9239	0.5867	446
21	14	2.766	2.575	2.0387	0	391
22	14	2.882	2.713	2.1923	0	397
23	14	2.973	2.811	2.2177	0	398
24	14	3.072	2.882	2.2555	0	397
25	14	3.133	2.937	2.3003	0	395
26	14	3.23	3.066	2.4533	0	377
27	14	3.375	3.274	2.6626	0	373
28	14	3.519	3.444	2.7622	0	388
29	14	3.504	3.51	2.8995	0	378
30	14	3.674	3.645	2.9814	0	377
31	14	3.772	3.798	3.2126	0	380
32	14	3.799	3.826	3.1776	0	379
33	14	3.903	3.971	3.3575	0	380
34	14	3.976	4.084	3.429	0	380
35	14	4.089	4.173	3.4566	0	378
36	14	4.202	4.411	3.8469	0	389
37	14	4.361	4.473	3.7704	0.5325	388
38	14	4.533	4.554	3.7531	0.5143	399
39	14	4.5	4.649	3.934	0.5345	400
40	14	4.748	4.819	4.0086	0.5217	405
41	14	4.86	4.789	3.9089	0.4974	418
42	14	4.975	5.107	4.2754	0.5156	409
21	15	2.39	2.276	1.8011	0	393
22	15	2.496	2.394	1.9316	0	391
23	15	2.456	2.444	1.9813	0	388
24	15	2.622	2.498	2.0076	0	382
25	15	2.556	2.215	1.6057	0	383
26	15	2.729	2.627	2.1182	0	383
27	15	2.835	2.775	2.2924	0	382
28	15	2.867	2.729	2.2124	0	380
29	15	2.979	2.863	2.3205	0	379
30	15	2.984	2.901	2.3457	0	378
31	15	3.112	3.048	2.5037	0	378
32	15	3.218	3.166	2.594	0	376
33	15	3.278	3.18	2.5939	0	379
34	15	3.386	3.31	2.7138	0	380
35	15	3.379	3.348	2.7593	0	385
36	15	3.501	3.465	2.8889	0	388
37	15	3.603	3.535	2.8807	0.6691	387
38	15	3.689	3.614	2.9242	0.6783	394
39	15	3.815	3.733	3.0242	0.6531	393
40	15	4.009	3.828	3.1308	0.6452	403
41	15	4.087	3.889	3.1359	0.6392	410
42	15	4.07	4.024	3.3129	0.6497	408
43	15	4.218	3.941	3.0935	0.6442	421
52	16	2.626	2.573	2.0725	0	398
53	16	2.704	2.587	2.0291	0	396
54	16	2.828	2.666	2.1173	0	397
55	16	2.811	2.731	2.2145	0	399
56	16	2.89	2.805	2.2717	0	395
57	16	2.94	2.872	2.3266	0	393
58	16	3.025	2.91	2.3431	0	390
59	16	3.067	3.011	2.4778	0	392
60	16	3.125	2.995	2.3793	0	398
61	16	3.204	3.115	2.5322	0	399
62	16	3.262	3.19	2.5582	0	401
63	16	3.307	3.184	2.5456	0	409
64	16	3.51	3.697	3.2773	0	426
65	16	3.436	3.247	2.5286	0.6541	439
66	16	3.519	3.314	2.5735	0.6691	450
67	16	3.569	3.423	2.684	0.6377	456
68	16	3.669	3.468	2.7071	0.6127	455
69	16	3.8	3.476	2.6244	0.6395	464
70	16	3.872	3.623	2.8122	0.6467	464
71	16	3.874	3.395	2.4496	0.6267	460
72	16	3.972	3.383	2.3507	0.6536	463
73	16	3.872	3.285	2.2503	0.6733	460
52	17	2.647	2.145	1.4598	0	395
53	17	2.708	2.274	1.5965	0	392
54	17	2.838	2.354	1.6471	0	394
55	17	2.832	2.396	1.6878	0	388
56	17	2.909	2.587	1.891	0	390
57	17	2.956	2.607	1.91	0	387
58	17	3.021	2.695	1.9984	0	390
59	17	3.141	2.753	2.017	0	390
60	17	3.198	2.689	1.8878	0	387
61	17	3.243	2.852	2.0878	0	391
62	17	3.465	2.682	1.7123	0	429
63	17	3.517	2.838	1.8977	0.4706	439
64	17	3.726	3.377	2.4964	0	442
65	17	3.653	2.87	1.8411	0.4752	448
66	17	3.589	2.471	1.3691	0.482	452
67	17	3.738	2.951	1.9031	0.4828	461
68	17	3.737	2.617	1.5129	0.4861	468
69	17	3.926	3.07	1.9915	0.4671	467
70	17	3.892	2.655	1.502	0.48	473
47	18	2.348	1.789	1.1408	0	397
48	18	2.45	1.779	1.0934	0	399
49	18	2.603	2.011	1.3391	0	399
50	18	2.656	2.103	1.3769	0	400
51	18	2.629	2.001	1.2524	0	389
52	18	2.826	2.169	1.3786	0	389
53	18	2.776	2.159	1.3717	0	389
54	18	2.928	2.243	1.4334	0	394
55	18	2.87	2.333	1.5567	0	396
56	18	2.947	2.344	1.5177	0	394
57	18	3.021	2.51	1.7194	0	401
58	18	3.136	2.423	1.5784	0	404
59	18	3.177	2.556	1.7088	0	410
60	18	3.21	2.598	1.7292	0	416
61	18	3.256	2.581	1.7138	0	424
62	18	3.299	2.673	1.8027	0.4141	428
63	18	3.283	2.646	1.7266	0.4488	433
64	18	3.448	3.229	2.5004	0.4586	440
65	18	3.371	2.702	1.7365	0.4538	446
66	18	3.42	2.745	1.8428	0.4394	450
67	18	3.482	2.827	1.8519	0.437	449
68	18	3.509	2.89	1.9425	0.4485	450
69	18	3.729	3.023	2.0022	0.4583	444
70	18	3.749	3.027	2.0273	0.469	445
71	18	3.775	3.15	2.1603	0.4384	447
72	18	3.841	3.174	2.1263	0.4797	457
73	18	3.88	3.278	2.2674	0.46	451
74	18	3.899	3.221	2.1916	0.4702	458
75	18	4.028	3.17	2.059	0.4423	458
47	19	2.71	2.229	1.5147	0	381
48	19	2.747	2.354	1.6424	0	381
49	19	2.818	2.438	1.7468	0	374
50	19	2.939	2.57	1.8672	0	377
51	19	3.05	2.724	1.9748	0	375
52	19	3.038	2.573	1.8262	0	377
53	19	3.052	2.649	1.8987	0	382
54	19	3.078	2.708	1.9474	0	376
55	19	3.203	2.881	2.0836	0	383
56	19	3.319	2.925	2.1242	0	382
57	19	3.322	2.928	2.0948	0	384
58	19	3.452	3.086	2.2602	0	388
59	19	3.379	2.993	2.1401	0	396
60	19	3.471	3.207	2.3768	0.597	410
61	19	3.631	3.285	2.4292	0.5786	404
62	19	3.634	3.247	2.3601	0.5857	411
63	19	3.646	3.268	2.362	0.5957	412
64	19	3.769	3.798	3.1035	0.589	421
65	19	3.69	3.26	2.3298	0.6084	424
66	19	3.808	3.424	2.4943	0.6054	426
67	19	3.885	3.428	2.4535	0.6067	430
68	19	4.005	3.562	2.6513	0.6	436
49	20	1.961	1.325	0.7587	0	440
50	20	2.105	1.403	0.781	0	448
51	20	2.062	1.376	0.765	0	447
52	20	2.082	1.401	0.7986	0	459
53	20	2.159	1.512	0.8763	0	459
54	20	2.172	1.486	0.8361	0	452
55	20	2.25	1.627	0.9949	0	441
56	20	2.231	1.65	1.0063	0	438
57	20	2.322	1.747	1.096	0	430
58	20	2.33	1.869	1.2492	0	426
59	20	2.326	1.828	1.2034	0	418
60	20	2.418	1.942	1.313	0	414
61	20	2.416	2.008	1.3815	0	417
62	20	2.514	2.044	1.3984	0	411
63	20	2.563	2.183	1.5657	0	406
64	20	2.772	2.595	2.0578	0	404
65	20	2.67	2.241	1.5596	0	398
66	20	2.686	2.251	1.5605	0	406
67	20	2.704	2.221	1.4972	0	407
68	20	2.839	2.352	1.6188	0	414
69	20	2.848	2.289	1.5272	0	432
70	20	2.972	2.323	1.5292	0	439
71	20	2.991	2.401	1.6082	0	455
72	20	3.061	2.429	1.6036	0	461
73	20	3.151	2.613	1.8036	0.5164	450
74	20	3.162	2.661	1.8416	0.4918	452
75	20	3.252	2.72	1.8778	0.5079	453
76	20	3.348	3.184	2.4859	0.5504	441
77	20	3.402	3.132	2.3925	0.5455	436
78	20	3.433	2.888	2.0109	0.5113	439
49	21	2.412	2.234	1.8285	0	382
50	21	2.417	2.274	1.8655	0	379
51	21	2.518	2.333	1.8535	0	379
52	21	2.633	2.412	1.9286	0	378
53	21	2.614	2.41	1.9001	0	379
54	21	2.766	2.488	1.9114	0	380
55	21	2.796	2.503	1.9441	0	376
56	21	2.869	2.595	2.0087	0	378
57	21	3.013	2.659	1.9944	0	383
58	21	3.004	2.635	1.9555	0	379
59	21	3.125	2.739	1.9982	0	376
60	21	3.202	2.814	2.0687	0	375
61	21	3.3	2.845	2.0698	0	373
62	21	3.433	2.911	2.1191	0	376
63	21	3.48	3.055	2.2231	0	384
64	21	3.732	3.762	3.1713	0	386
65	21	3.608	3.129	2.3061	0	395
66	21	3.75	3.244	2.394	0.5517	399
67	21	3.797	3.336	2.4695	0.5782	397
68	21	3.847	3.324	2.4327	0.5705	405
69	21	3.921	3.369	2.4501	0.5497	416
70	21	4.046	3.365	2.3481	0.5449	418
71	21	4.18	3.35	2.2731	0.5494	424
72	21	4.219	3.256	2.0739	0.5521	433
51	22	1.909	1.693	1.2572	0	447
52	22	1.971	1.684	1.2384	0	451
53	22	1.991	1.75	1.2546	0	453
54	22	2	1.649	1.1635	0	454
55	22	2.051	1.742	1.2506	0	464
56	22	2.113	1.731	1.1897	0	481
57	22	2.187	1.715	1.1479	0	483
58	22	2.279	1.873	1.2789	0	491
59	22	2.26	1.827	1.2472	0	498
60	22	2.417	1.905	1.2799	0	495
61	22	2.44	1.938	1.2983	0	494
62	22	2.464	1.956	1.337	0	487
63	22	2.557	2.034	1.3676	0	491
64	22	2.756	2.465	1.8984	0	498
65	22	2.604	2.075	1.3749	0	478
66	22	2.6	1.819	1.0659	0	468
67	22	2.774	2.193	1.4625	0	469
68	22	2.773	2.261	1.5467	0	475
69	22	2.832	2.408	1.7062	0	476
70	22	2.83	2.424	1.7022	0	476
71	22	2.98	2.505	1.77	0.5739	477
72	22	3.009	2.571	1.8443	0.5641	473
73	22	2.979	2.557	1.8578	0	476
74	22	3.029	2.671	1.9295	0	482
75	22	3.134	2.643	1.8641	0	486
76	22	3.207	3.019	2.3737	0.5565	526
77	22	3.151	2.81	2.0513	0.5902	528
78	22	3.271	2.753	1.9209	0.5591	529
79	22	3.25	2.715	1.8801	0.5714	522
80	22	3.404	3.026	2.2241	0.5606	522
81	22	3.379	2.967	2.1763	0.5649	518
82	22	3.297	2.594	1.7053	0.5781	517
51	23	2.34	1.912	1.3058	0	409
52	23	2.373	1.956	1.3321	0	412
53	23	2.545	1.972	1.2729	0	415
54	23	2.633	2.164	1.449	0	410
55	23	2.66	2.056	1.3214	0	405
56	23	2.681	2.092	1.3434	0	406
57	23	2.834	2.201	1.4288	0	414
58	23	2.863	2.187	1.3801	0	419
59	23	2.908	2.325	1.5156	0	415
60	23	2.98	2.366	1.519	0	425
61	23	3.088	2.398	1.5249	0	422
62	23	3.15	2.502	1.6411	0	431
63	23	3.162	2.565	1.6898	0	426
64	23	3.343	3.039	2.2945	0	430
65	23	3.284	2.607	1.7072	0	424
66	23	3.399	2.733	1.8106	0	427
67	23	3.464	2.808	1.8624	0	432
68	23	3.504	2.872	1.9169	0	445
69	23	3.55	2.914	1.9451	0	444
70	23	3.652	3.039	2.0545	0.6525	449
71	23	3.728	3.109	2.1098	0	443
72	23	3.681	3.147	2.2214	0.669	462
73	23	3.693	3.128	2.1452	0.6713	468
74	23	3.722	3.16	2.1789	0.6944	460
75	23	3.877	3.264	2.2567	0.6733	471
76	23	3.972	3.78	2.9425	0.6601	482
77	23	4.043	3.775	2.8467	0.6795	482
47	24	2.691	2.698	2.1863	0	374
48	24	2.736	2.754	2.2667	0	371
49	24	2.875	2.918	2.4282	0	371
50	24	2.941	2.989	2.5147	0	371
51	24	2.946	3.051	2.5672	0	372
52	24	3.064	3.056	2.5266	0	374
53	24	3.146	3.171	2.6318	0	375
54	24	3.253	3.206	2.621	0	373
55	24	3.269	3.267	2.7021	0	374
56	24	3.329	3.285	2.6932	0	371
57	24	3.404	3.312	2.7088	0	370
58	24	3.534	3.439	2.8156	0	370
59	24	3.579	3.481	2.8273	0	367
60	24	3.725	3.605	2.9508	0	369
61	24	3.859	3.749	3.0985	0	370
62	24	3.907	3.816	3.1487	0	368
63	24	4.037	3.952	3.2567	0	372
64	24	4.196	4.571	4.1873	0	378
65	24	4.139	4.092	3.3411	0	382
66	24	4.127	4.104	3.3621	0	382
67	24	4.2	4.19	3.4675	0.7099	390
68	24	4.304	4.292	3.53	0.7108	396
69	24	4.337	4.369	3.664	0.6905	396
70	24	4.45	4.467	3.6962	0.6919	398
71	24	4.463	4.575	3.8353	0.7035	402
72	24	4.528	4.614	3.8921	0.7029	404
73	24	4.626	4.801	4.0711	0.7039	401
47	25	2.61	2.508	2.072	0	404
48	25	2.627	2.616	2.184	0	391
49	25	2.699	2.786	2.4122	0	388
50	25	2.731	2.818	2.4249	0	386
51	25	2.873	2.84	2.3735	0	391
52	25	2.901	2.891	2.399	0	391
53	25	2.922	2.907	2.4027	0	383
54	25	3.002	3.024	2.5193	0	382
55	25	3.075	3.09	2.6032	0	379
56	25	3.156	3.126	2.6065	0	381
57	25	3.261	3.256	2.6869	0	373
58	25	3.383	3.318	2.694	0	377
59	25	3.521	3.452	2.8061	0	381
60	25	3.483	3.467	2.8618	0	381
61	25	3.46	3.068	2.2251	0	380
62	25	3.672	3.606	2.928	0	387
63	25	3.747	3.636	2.8957	0	400
64	25	3.982	4.415	4.0283	0.6234	398
65	25	3.965	3.877	3.1571	0.6078	402
66	25	4.058	3.956	3.162	0.6115	411
67	25	4.096	4.026	3.2838	0.6329	410
68	25	4.205	4.146	3.4004	0.6296	411
69	25	4.257	4.233	3.4931	0.6159	411
70	25	4.256	4.255	3.5668	0.6159	409
71	25	4.318	4.375	3.7149	0.6228	415
43	28	2.883	2.896	2.4289	0	361
44	28	3.001	3.084	2.6394	0	363
45	28	3.045	3.115	2.6321	0	359
46	28	3.065	3.257	2.8354	0	359
47	28	3.189	3.282	2.8465	0	359
48	28	3.263	3.412	2.998	0	360
49	28	3.267	3.509	3.0804	0	358
50	28	3.335	3.577	3.1348	0	355
51	28	3.386	3.675	3.2712	0	358
52	28	3.432	3.618	3.1701	0	360
53	28	3.461	3.684	3.2435	0	359
54	28	3.521	3.762	3.3037	0	361
55	28	3.624	3.854	3.4005	0	368
56	28	3.715	3.979	3.524	0	369
57	28	3.764	4.003	3.5411	0	373
58	28	3.802	4.102	3.6404	0.8027	376
59	28	3.913	4.152	3.5901	0.7748	378
60	28	4.08	4.265	3.7142	0.7595	384
61	28	4.106	4.279	3.6669	0.7736	381
43	29	2.709	2.734	2.2723	0	377
44	29	2.899	2.945	2.4812	0	372
45	29	2.917	3.015	2.5492	0	369
46	29	3.046	3.161	2.7466	0	371
47	29	3.118	3.237	2.7665	0	373
48	29	3.196	3.317	2.8561	0	370
49	29	3.307	3.435	2.9416	0	372
50	29	3.468	3.551	3.0867	0	367
51	29	3.473	3.573	3.0703	0	373
52	29	3.586	3.634	3.0712	0	376
53	29	3.619	3.664	3.0922	0	381
54	29	3.709	3.71	3.1131	0	390
55	29	3.716	3.786	3.2375	0.5764	390
56	29	3.842	3.896	3.3325	0.5541	396
57	29	3.9	3.983	3.3666	0.5629	400
58	29	4.046	4.149	3.5396	0.5705	401
44	30	1.732	1.375	0.9646	0	435
45	30	1.754	1.476	1.0711	0	417
46	30	1.793	1.562	1.1412	0	424
47	30	1.793	1.524	1.0747	0	418
48	30	1.912	1.573	1.1029	0	428
49	30	1.904	1.631	1.1786	0	426
50	30	1.958	1.64	1.1549	0	423
51	30	2.081	1.576	1.0206	0	446
52	30	2.168	1.737	1.1535	0	457
53	30	2.186	1.675	1.0809	0	443
54	30	2.327	1.794	1.1683	0	438
55	30	2.371	1.894	1.2525	0	431
56	30	2.343	1.892	1.2586	0	432
57	30	2.364	1.977	1.3393	0	432
58	30	2.42	1.979	1.3318	0	443
59	30	2.552	2.178	1.5037	0	442
60	30	2.62	2.143	1.4357	0.549	457
61	30	2.638	2.179	1.4766	0.5392	455
62	30	2.797	2.405	1.7446	0.5185	460
63	30	2.808	2.389	1.6737	0.5413	463
64	30	3.111	2.913	2.3142	0.5289	465
65	30	3.025	2.55	1.7737	0.5299	471
66	30	3.099	2.651	1.863	0.5333	481
67	30	3.184	2.591	1.7353	0.5041	478
68	30	3.244	2.716	1.8808	0.5317	485
69	30	3.323	2.776	1.9139	0.5194	494
70	30	3.433	2.781	1.8418	0.5188	499
71	30	3.619	2.963	1.9703	0.5143	494
72	30	3.67	2.958	1.9496	0.507	499
73	30	3.7	3.089	2.0779	0.5105	500
44	31	3.074	2.974	2.4009	0	375
45	31	3.041	2.918	2.3072	0	371
46	31	3.165	3.077	2.4874	0	372
47	31	3.281	3.154	2.5035	0	370
48	31	3.411	3.26	2.6037	0	370
49	31	3.463	3.367	2.69	0	369
50	31	3.58	3.431	2.7292	0	364
51	31	3.703	3.284	2.4107	0	368
52	31	3.846	3.3	2.3544	0	378
53	31	3.906	3.385	2.442	0	382
54	31	3.969	3.481	2.5191	0	383
55	31	3.998	3.632	2.7084	0	386
56	31	4.102	3.742	2.7934	0.443	398
57	31	4.22	3.852	2.8814	0.4479	398
58	31	4.325	3.971	3.0071	0.4551	404
59	31	4.459	4.063	3.0672	0.4593	414
60	31	4.494	4.094	3.0544	0.4598	419
61	31	4.654	4.295	3.2748	0.4722	421
