# Supplementary material for: Single-cell growth inference of Corynebacterium glutamicum reveals asymptotically linear growth
Source: eLife. 2021 Oct 4;10:e70106. doi: 10.7554/eLife.70106 (PMC8594916; doi:10.7554/eLife.70106)
Supplement: Source data 2. [file elife-70106-data2.zip › Data_all/DivIVA labelled/170628_dmc_01_16_BChronoTABLE.csv]

frame	id	length	area	volume	septum_position	DivIVA signal center
1	2	2.953	2.976	2.4686	0	385
2	2	3.015	2.898	2.3101	0	378
3	2	3.186	3.087	2.4564	0	376
4	2	3.376	3.206	2.5377	0	377
5	2	3.468	3.377	2.6922	0	374
6	2	3.638	3.558	2.8075	0	379
7	2	3.767	3.654	2.8969	0.4863	389
8	2	3.885	3.829	3.0538	0.5	399
9	2	4.004	3.917	3.1246	0.4839	410
10	2	4.142	4.1	3.3438	0.4938	429
11	2	4.203	4.125	3.3046	0.4877	424
12	2	4.22	4.132	3.2709	0.4969	427
1	3	2.582	2.221	1.6106	0	437
2	3	2.598	2.215	1.5823	0	418
3	3	2.642	2.22	1.5626	0	409
4	3	2.718	2.34	1.663	0	418
5	3	2.877	2.55	1.8878	0	413
6	3	2.883	2.617	1.9786	0	403
7	3	2.987	2.61	1.8935	0	416
8	3	3.124	2.708	1.9541	0	421
9	3	3.201	2.884	2.1459	0.5806	424
10	3	3.304	2.892	2.1445	0.5781	438
11	3	3.35	3.034	2.25	0.5769	440
12	3	3.474	3.073	2.2892	0.5746	442
13	3	3.538	3.037	2.1617	0.562	445
14	3	3.715	3.251	2.3778	0.5625	449
15	3	3.806	3.297	2.3724	0.5714	471
16	3	3.929	3.462	2.5379	0.5658	468
17	3	4.116	3.587	2.6217	0.5597	474
13	4	2.379	2.251	1.7648	0	385
14	4	2.489	2.303	1.7312	0	384
15	4	2.566	2.362	1.7929	0	388
16	4	2.699	2.543	1.9842	0	382
17	4	2.727	2.507	1.8738	0	380
18	4	2.823	2.605	1.9715	0	377
19	4	2.958	2.655	2.0101	0	381
20	4	3.025	2.726	2.0316	0	384
21	4	3.095	2.836	2.1538	0	379
22	4	3.206	2.938	2.2223	0	375
23	4	3.312	3.111	2.3933	0	378
24	4	3.446	3.206	2.4686	0	376
25	4	3.539	3.294	2.5569	0	385
26	4	3.641	3.383	2.6237	0.4752	390
27	4	3.696	3.385	2.592	0.4825	408
28	4	3.796	3.575	2.7577	0.4966	407
29	4	3.864	3.648	2.8988	0.4966	417
30	4	3.949	3.685	2.8408	0.5033	430
31	4	4.134	4.058	3.3026	0.4938	429
32	4	4.167	4.007	3.1738	0.4907	436
13	5	2.334	2.023	1.465	0	417
14	5	2.517	2.273	1.7165	0	411
15	5	2.585	2.279	1.7108	0	404
16	5	2.7	2.406	1.7999	0	402
17	5	2.796	2.521	1.9199	0	411
18	5	2.946	2.651	1.9861	0	408
19	5	3.044	2.691	1.9731	0	406
20	5	3.127	2.774	2.0435	0	406
21	5	3.259	2.868	2.0768	0	399
22	5	3.317	2.979	2.21	0	400
23	5	3.386	3.192	2.5035	0	403
24	5	3.527	3.15	2.3591	0.5074	413
25	5	3.575	3.172	2.3275	0.4855	426
26	5	3.659	3.255	2.3848	0.4965	428
27	5	3.741	3.343	2.5142	0.5034	438
28	5	3.856	3.465	2.6154	0.5101	441
29	5	3.952	3.598	2.7443	0.5033	435
30	5	4.007	3.63	2.7215	0.5097	452
18	6	2.149	1.965	1.5636	0	389
19	6	2.07	1.903	1.4671	0	385
20	6	2.223	2.026	1.5656	0	382
21	6	2.293	2.08	1.5871	0	382
22	6	2.347	2.216	1.7859	0	379
23	6	2.415	2.226	1.7071	0	378
24	6	2.737	2.49	1.8891	0	379
25	6	2.762	2.513	1.9428	0	377
26	6	2.717	2.434	1.8694	0	381
27	6	2.981	2.598	1.9864	0	374
28	6	2.974	2.659	2.0172	0	377
29	6	3.245	2.829	2.1377	0	380
30	6	3.268	2.875	2.1971	0	383
31	6	3.439	2.977	2.2221	0.4662	392
32	6	3.503	2.947	2.1644	0.4889	409
33	6	3.613	3.13	2.3206	0.4929	417
34	6	3.67	3.153	2.3296	0.4789	431
35	6	3.635	3.078	2.2427	0.4752	461
36	6	3.738	3.228	2.3836	0.4722	459
37	6	3.82	3.379	2.5291	0.4865	477
38	6	4.036	3.544	2.6044	0.4936	469
18	7	2.624	2.491	2.0466	0	402
19	7	2.673	2.609	2.1644	0	406
20	7	2.771	2.623	2.1003	0	394
21	7	2.804	2.649	2.0995	0	390
22	7	2.896	2.772	2.2339	0	390
23	7	3.049	2.943	2.3913	0	386
24	7	3.082	2.925	2.3373	0	380
25	7	3.251	3.156	2.5575	0	384
26	7	3.344	3.286	2.6369	0	379
27	7	3.477	3.428	2.7917	0	382
28	7	3.559	3.522	2.8833	0	388
29	7	3.669	3.579	2.8908	0.4437	398
30	7	3.803	3.758	3.0454	0.4558	412
31	7	3.815	3.795	3.1107	0.4762	428
32	7	3.942	3.897	3.1689	0.4605	437
33	7	4.057	4.096	3.4134	0.4586	447
34	7	4.15	4.218	3.5399	0.4688	460
35	7	4.25	4.309	3.5244	0.4634	460
33	8	2.43	2.364	1.9342	0	385
34	8	2.426	2.304	1.8026	0	384
35	8	2.517	2.414	1.9267	0	385
36	8	2.595	2.488	1.9934	0	388
37	8	2.741	2.635	2.1058	0	390
38	8	2.834	2.774	2.2538	0	381
39	8	2.967	2.933	2.3808	0	385
40	8	3.039	2.985	2.4367	0	388
41	8	3.091	3.049	2.5008	0	391
42	8	3.127	3.071	2.46	0	386
43	8	3.295	3.254	2.6656	0	386
44	8	3.328	3.293	2.7063	0	388
45	8	3.403	3.383	2.7604	0	384
46	8	3.584	3.588	2.9542	0	390
47	8	3.556	3.656	3.0633	0	397
48	8	3.691	3.672	2.9905	0.5664	409
49	8	3.799	3.848	3.1987	0.5374	417
50	8	3.837	3.897	3.2147	0.5473	424
51	8	3.993	4.01	3.314	0.539	432
52	8	4.066	4.18	3.5228	0.5414	436
53	8	4.189	4.259	3.5765	0.5309	429
33	9	2.206	1.818	1.2929	0	388
34	9	2.316	2.03	1.5006	0	398
35	9	2.342	1.961	1.3921	0	399
36	9	2.448	2.178	1.6225	0	400
37	9	2.56	2.113	1.5786	0	408
38	9	2.639	2.295	1.6706	0	414
39	9	2.619	2.27	1.6425	0	419
40	9	2.846	2.414	1.7602	0	409
41	9	2.876	2.454	1.7282	0	408
42	9	2.927	2.512	1.8133	0	402
43	9	3.071	2.629	1.9043	0	409
44	9	3.19	2.666	1.8693	0	396
45	9	3.317	2.899	2.0977	0	393
46	9	3.34	2.879	2.0776	0	398
47	9	3.557	3.12	2.2544	0	389
48	9	3.48	2.938	2.0152	0	389
49	9	3.661	3.256	2.3739	0	395
50	9	3.765	3.443	2.5567	0	402
51	9	3.817	3.363	2.451	0.527	414
52	9	3.894	3.528	2.6453	0.5232	421
53	9	3.972	3.443	2.4268	0.5163	442
54	9	4.079	3.664	2.6947	0.519	435
55	9	4.196	3.705	2.6806	0.5123	441
31	10	2.3	1.85	1.2396	0	397
32	10	2.31	1.913	1.3262	0	398
33	10	2.454	1.847	1.2019	0	408
34	10	2.495	1.936	1.2687	0	405
35	10	2.522	1.912	1.2407	0	413
36	10	2.653	1.957	1.2562	0	406
37	10	2.718	2.11	1.4316	0	412
38	10	2.851	2.256	1.5151	0	406
39	10	2.982	2.37	1.6249	0	403
40	10	3.053	2.462	1.7368	0	407
41	10	3.146	2.483	1.7146	0	404
42	10	3.13	2.438	1.6502	0	408
43	10	3.293	2.65	1.8743	0	409
44	10	3.286	2.625	1.8138	0	410
45	10	3.482	2.831	1.9901	0.563	424
46	10	3.376	2.659	1.7853	0.5802	442
47	10	3.615	2.961	2.0258	0.5571	449
48	10	3.763	2.98	1.9948	0.5448	456
49	10	3.703	2.82	1.8377	0.5664	461
50	10	3.837	3.061	2.1019	0.5811	476
51	10	3.92	3.152	2.0994	0.5629	494
31	11	2.257	2.067	1.5713	0	379
32	11	2.373	2.189	1.6978	0	378
33	11	2.384	2.248	1.7864	0	375
34	11	2.448	2.287	1.7762	0	378
35	11	2.561	2.46	1.9556	0	375
36	11	2.56	2.484	1.9961	0	374
37	11	2.66	2.518	2.0124	0	378
38	11	2.675	2.615	2.135	0	382
39	11	2.814	2.681	2.1595	0	375
40	11	2.871	2.764	2.2377	0	377
41	11	2.849	2.631	2.0504	0	381
42	11	3.01	2.9	2.2955	0	382
43	11	3.109	3.093	2.5415	0	383
44	11	3.225	3.166	2.6206	0	386
45	11	3.237	3.146	2.5559	0	396
46	11	3.398	3.413	2.8628	0	394
47	11	3.468	3.391	2.8056	0	399
48	11	3.541	3.423	2.7752	0.6934	410
49	11	3.622	3.477	2.7889	0.7071	422
50	11	3.682	3.574	2.8599	0.6831	440
51	11	3.695	3.668	2.9514	0.6783	456
52	11	3.925	3.818	3.0739	0.6842	479
53	11	3.947	3.83	3.0641	0.6883	474
54	11	4.073	3.969	3.1596	0.6879	499
55	11	3.983	3.54	2.6399	0.7013	498
56	11	4.304	4.324	3.5618	0.6867	495
57	11	4.515	4.521	3.7365	0.6954	505
39	12	2.06	1.625	1.0975	0	402
40	12	2.033	1.618	1.1096	0	401
41	12	2.117	1.638	1.0936	0	394
42	12	2.139	1.651	1.114	0	392
43	12	2.314	1.874	1.3345	0	391
44	12	2.317	1.842	1.247	0	383
45	12	2.393	1.954	1.3572	0	384
46	12	2.542	2.08	1.4351	0	384
47	12	2.478	2.069	1.437	0	386
48	12	2.63	2.129	1.4759	0	383
49	12	2.777	2.276	1.5744	0	381
50	12	2.717	2.207	1.5197	0	375
51	12	2.708	2.25	1.5592	0	376
52	12	2.896	2.5	1.7928	0	380
53	12	2.923	2.485	1.7279	0	380
54	12	3.036	2.512	1.741	0	395
55	12	2.971	2.462	1.6855	0.5565	411
56	12	3.103	2.767	2.0601	0.525	426
57	12	3.193	2.711	1.9171	0.5242	436
58	12	3.177	2.822	2.0279	0.561	441
59	12	3.241	2.788	1.9732	0.568	457
60	12	3.353	2.902	2.0453	0.5385	463
61	12	3.457	3.038	2.1603	0.5373	460
39	13	2.225	2.013	1.6101	0	401
40	13	2.301	2.126	1.7165	0	397
41	13	2.313	2.089	1.6493	0	402
42	13	2.412	2.119	1.6484	0	398
43	13	2.455	2.245	1.7522	0	399
44	13	2.548	2.364	1.8827	0	394
45	13	2.633	2.427	1.9397	0	388
46	13	2.647	2.471	1.9732	0	390
47	13	2.867	2.523	1.9533	0	391
48	13	2.915	2.665	2.1215	0	387
49	13	2.878	2.741	2.1769	0	386
50	13	3.09	2.821	2.1912	0	386
51	13	3.236	2.876	2.2045	0	382
52	13	3.386	3.034	2.3562	0	390
53	13	3.529	3.266	2.5976	0	389
54	13	3.57	3.228	2.4899	0	395
55	13	3.68	3.524	2.8618	0	396
56	13	3.804	3.525	2.7609	0.483	407
57	13	3.884	3.6	2.8358	0.5	424
58	13	3.994	3.767	2.9539	0.5065	435
59	13	4.086	3.83	2.9965	0.5	443
60	13	4.17	3.967	3.1061	0.5093	442
61	13	4.284	3.968	3.0509	0.506	454
62	13	4.449	3.869	2.799	0.5	457
36	14	2.52	2.437	1.9755	0	402
37	14	2.535	2.504	2.0434	0	396
38	14	2.656	2.553	2.0671	0	390
39	14	2.716	2.73	2.3233	0	391
40	14	2.825	2.713	2.2018	0	392
41	14	2.884	2.934	2.5109	0	392
42	14	2.959	2.884	2.3564	0	396
43	14	3.028	2.996	2.4645	0	402
44	14	3.046	3.103	2.5599	0	395
45	14	3.162	3.294	2.8472	0	396
46	14	3.265	3.298	2.7296	0	393
47	14	3.375	3.567	3.1127	0	397
48	14	3.486	3.703	3.3155	0	401
49	14	3.57	3.605	3.0077	0	407
50	14	3.571	3.65	3.0742	0.5652	422
51	14	3.674	3.716	3.1239	0.5634	428
52	14	3.809	3.813	3.1374	0.5714	444
53	14	3.857	3.844	3.19	0.5705	446
54	14	3.911	3.876	3.1583	0.5695	448
55	14	4.048	4.048	3.3104	0.5641	449
56	14	4.183	4.316	3.657	0.5679	456
36	15	2.252	2.082	1.6282	0	394
37	15	2.317	2.044	1.5434	0	406
38	15	2.349	2.127	1.6385	0	406
39	15	2.415	2.189	1.6793	0	425
40	15	2.478	2.197	1.7012	0	419
41	15	2.54	2.163	1.6138	0	416
42	15	2.553	2.223	1.6098	0	412
43	15	2.691	2.39	1.7682	0	435
44	15	2.737	2.494	1.9482	0	426
45	15	2.741	2.491	1.8736	0	413
46	15	2.845	2.802	2.3118	0	423
47	15	2.969	2.863	2.3413	0	413
48	15	2.956	2.908	2.3726	0	402
49	15	3.034	2.868	2.2147	0	398
50	15	3.039	3.026	2.4701	0	391
51	15	3.115	3.089	2.4978	0	394
52	15	3.234	3.216	2.6356	0	385
53	15	3.29	2.823	2.0175	0	388
54	15	3.432	3.385	2.7428	0	395
55	15	3.554	3.547	2.9198	0	400
56	15	3.657	3.519	2.852	0.383	414
57	15	3.657	3.562	2.8985	0.3901	422
58	15	3.746	3.732	3.0687	0.3862	431
59	15	3.844	3.736	2.9564	0.3826	445
60	15	3.931	3.752	2.9655	0.3882	446
61	15	3.984	3.895	3.1351	0.3961	450
62	15	4.033	4.018	3.2866	0.4103	454
63	15	4.273	4.159	3.35	0.3939	460
54	16	2.516	2.464	2.0112	0	394
55	16	2.604	2.504	2.0222	0	407
56	16	2.687	2.677	2.213	0	396
57	16	2.762	2.695	2.1932	0	395
58	16	2.777	2.832	2.3634	0	384
59	16	2.88	2.886	2.3831	0	388
60	16	3.017	3.031	2.5496	0	391
61	16	2.969	3.053	2.5871	0	385
62	16	3.16	3.207	2.7175	0	390
63	16	3.138	3.149	2.6417	0	396
64	16	3.292	3.33	2.8006	0	407
65	16	3.31	3.381	2.8843	0.5312	426
66	16	3.487	3.543	3.0131	0.4741	420
67	16	3.382	3.554	3.0737	0.5191	429
68	16	3.473	3.606	3.0684	0.5149	437
69	16	3.669	3.795	3.2479	0.507	437
70	16	3.733	3.835	3.2604	0.5347	439
71	16	3.834	3.882	3.2653	0.5203	440
72	16	4.018	4.148	3.5571	0.5226	440
54	17	2.255	2.101	0.4385	0	394
55	17	2.394	2.277	1.8477	0	393
56	17	2.367	2.367	1.9743	0	388
57	17	2.44	2.369	1.939	0	390
58	17	2.464	2.362	1.8826	0	395
59	17	2.549	2.486	2.0326	0	399
60	17	2.609	2.452	1.9458	0	399
61	17	2.694	2.582	2.0951	0	403
62	17	2.727	2.626	2.1144	0	397
63	17	2.847	2.763	2.2262	0	406
64	17	2.924	2.835	2.257	0	400
65	17	2.973	2.89	2.3041	0	395
66	17	3.04	2.863	2.2828	0	396
67	17	3.153	3.081	2.5225	0	419
68	17	3.321	3.146	2.4587	0	411
69	17	3.377	3.159	2.4603	0.5496	435
70	17	3.481	3.355	2.6727	0.5852	457
71	17	3.612	3.156	2.3513	0.5857	451
72	17	3.742	3.184	2.306	0.5862	484
73	17	3.749	3.357	2.5847	0.5724	477
74	17	3.782	3.542	2.7732	0.5822	478
56	18	2.415	2.262	1.7875	0	390
57	18	2.424	2.183	1.6643	0	384
58	18	2.471	2.306	1.8006	0	390
59	18	2.536	2.334	1.8379	0	391
60	18	2.621	2.32	1.7464	0	399
61	18	2.697	2.551	2.0596	0	393
62	18	2.83	2.542	1.977	0	390
63	18	2.982	2.694	2.0858	0	391
64	18	3.14	2.853	2.1631	0	458
65	18	3.141	2.925	2.2819	0	478
66	18	3.231	3.164	2.554	0.392	517
67	18	3.377	3.041	2.3174	0	478
68	18	3.38	3.15	2.4276	0.3511	515
69	18	3.505	3.28	2.5428	0.5662	502
70	18	3.583	3.534	2.8899	0.5612	419
71	18	3.638	3.602	2.9211	0.5674	431
72	18	3.738	3.577	2.8013	0.5625	435
73	18	3.786	3.568	2.7521	0.5822	445
74	18	3.961	3.841	3.0323	0.5686	440
56	19	2.3	1.911	1.3498	0	451
57	19	2.22	2.044	1.5688	0	418
58	19	2.464	2.155	1.5442	0	404
59	19	2.42	2.131	1.5586	0	409
60	19	2.678	2.169	1.4818	0	413
61	19	2.587	2.284	1.6968	0	418
62	19	2.734	2.32	1.6696	0	399
63	19	2.906	2.327	1.5488	0	422
64	19	2.963	2.436	1.6529	0	418
65	19	3.019	2.751	2.0861	0	420
66	19	3.117	2.66	1.8582	0	420
67	19	3.261	2.974	2.2376	0	406
68	19	3.352	3.023	2.2901	0	401
69	19	3.494	3.065	2.2202	0	408
70	19	3.659	2.951	1.9961	0.5248	425
71	19	3.749	3.107	2.1698	0.5103	434
72	19	3.712	3.133	2.2256	0.5035	450
73	19	3.837	3.134	2.1341	0.5068	458
74	19	3.903	3.288	2.2572	0.4967	458
75	19	4.038	3.602	2.6322	0.5128	460
76	19	3.877	3.413	2.5336	0.5	464
52	20	2.583	1.946	1.2406	0	436
53	20	2.633	1.891	1.1493	0	443
54	20	2.644	2.091	1.3835	0	441
55	20	2.637	2.058	1.3832	0	441
56	20	2.797	2.08	1.2988	0	444
57	20	2.86	2.159	1.3778	0	440
58	20	2.926	2.308	1.5073	0	436
59	20	3.035	2.119	1.2508	0	439
60	20	3.124	2.261	1.3669	0	436
61	20	3.18	2.276	1.3593	0	422
62	20	3.26	2.46	1.5516	0	420
63	20	3.4	2.683	1.7365	0	465
64	20	3.526	2.665	1.6479	0	455
65	20	3.673	2.803	1.7762	0.5634	463
66	20	3.85	3.075	2.0602	0.557	478
67	20	3.921	3.052	1.989	0.5592	486
68	20	3.938	3.222	2.2007	0.5658	490
69	20	3.858	3.265	2.3196	0.5638	501
52	21	1.799	1.469	1.004	0	382
53	21	1.967	1.658	1.193	0	381
54	21	2.123	1.672	1.1135	0	388
55	21	2.16	1.785	1.2397	0	392
56	21	2.541	2.095	1.4533	0	401
57	21	2.301	1.912	1.313	0	392
58	21	2.487	2.049	1.4427	0	392
59	21	2.542	2.153	1.5054	0	397
60	21	2.836	2.054	1.3253	0	402
61	21	2.788	2.174	1.4445	0	403
62	21	2.9	2.292	1.541	0	413
63	21	3.004	2.376	1.5858	0	423
64	21	3.119	2.594	1.8521	0	440
65	21	3.114	2.535	1.7149	0.5702	456
66	21	3.227	2.681	1.8356	0.584	486
67	21	3.261	2.709	1.8265	0.5873	506
68	21	3.319	2.684	1.8017	0.5938	519
69	21	3.411	2.808	1.9289	0.6061	523
70	21	3.478	2.854	1.9523	0.5896	527
58	22	1.649	1.286	0.8518	0	406
59	22	1.66	1.373	0.9555	0	409
60	22	1.727	1.468	1.0493	0	410
61	22	1.765	1.478	1.0434	0	402
62	22	1.791	1.486	1.03	0	402
63	22	1.899	1.557	1.0799	0	406
64	22	1.948	1.731	1.3005	0	396
65	22	2.076	1.85	1.4	0	399
66	22	2.025	1.854	1.4327	0	395
67	22	2.061	1.833	1.3857	0	397
68	22	2.018	1.839	1.3934	0	400
69	22	2.209	1.99	1.5597	0	395
70	22	1.966	1.771	1.3611	0	389
71	22	2.14	2.028	1.6267	0	422
72	22	2.391	2.272	1.8552	0	425
73	22	2.561	2.354	1.7906	0	423
74	22	2.68	2.35	1.7706	0	418
75	22	2.619	2.486	1.9541	0	417
76	22	2.655	2.424	1.8369	0	412
77	22	2.933	2.712	2.0745	0	417
78	22	3.01	2.683	1.9815	0.4872	435
79	22	2.861	2.517	1.8722	0.4685	445
80	22	2.87	2.549	1.9169	0.4595	453
81	22	3.066	2.748	2.0427	0.437	476
82	22	2.977	2.58	1.8489	0.4435	507
83	22	3.159	2.784	2.1088	0.4344	484
84	22	3.154	2.746	1.9903	0.4754	496
85	22	3.139	2.49	1.6273	0.4793	509
58	23	3.352	3.243	2.5797	0	438
59	23	3.366	3.282	2.6708	0	441
60	23	3.406	3.437	2.8104	0	454
61	23	3.537	3.557	2.9508	0	443
62	23	3.69	3.621	2.954	0	423
63	23	3.755	3.674	2.9233	0	423
64	23	3.933	3.913	3.2564	0.5066	443
65	23	3.925	3.971	3.3317	0.4868	454
66	23	4.06	4.022	3.2886	0.4841	453
67	23	4.098	4.04	3.2907	0.4937	453
68	23	4.231	4.058	3.1792	0.4878	475
69	23	4.314	4.225	3.3919	0.497	462
70	23	4.387	4.385	3.6404	0.4941	464
71	23	4.666	4.912	4.1626	0.4889	461
72	23	4.76	4.68	3.7805	0.4891	465
62	24	2.22	1.857	1.3178	0	399
63	24	2.128	1.72	1.1583	0	398
64	24	2.484	1.953	1.3352	0	399
65	24	2.477	1.996	1.3553	0	395
66	24	2.391	2.005	1.4053	0	392
67	24	2.423	2.012	1.4003	0	390
68	24	2.599	2.131	1.4945	0	382
69	24	2.688	2.286	1.6364	0	389
70	24	2.805	2.458	1.8464	0	389
71	24	2.783	2.543	1.9429	0	401
72	24	2.803	2.528	1.8924	0	414
73	24	3.047	2.744	2.0842	0	407
74	24	3.081	2.718	1.9973	0	417
75	24	3.157	2.78	2.0197	0	412
76	24	3.31	2.949	2.1808	0.5312	427
77	24	3.322	2.826	2.0098	0.5426	443
78	24	3.42	3.018	2.2272	0.5379	455
79	24	3.467	3.025	2.178	0.5149	464
80	24	3.411	2.953	2.0962	0.5455	474
81	24	3.672	3.173	2.2861	0.5141	459
82	24	3.695	3.314	2.4619	0.5315	479
83	24	3.612	3.152	2.2846	0.55	482
62	25	1.812	1.507	1.0687	0	424
63	25	1.953	1.62	1.1946	0	396
64	25	1.907	1.598	1.1647	0	405
65	25	2.031	1.785	1.3726	0	400
66	25	2.092	1.786	1.3253	0	397
67	25	2.138	1.947	1.4878	0	394
68	25	2.207	1.885	1.3674	0	393
69	25	2.228	1.996	1.4824	0	392
70	25	2.322	2.163	1.7317	0	407
71	25	2.629	2.498	2.025	0	394
72	25	2.522	2.161	1.5734	0	401
73	25	2.68	2.151	1.438	0	415
74	25	2.749	2.265	1.5728	0	411
75	25	2.747	2.385	1.7409	0	415
76	25	2.946	2.324	1.5475	0	428
77	25	2.863	2.457	1.7658	0	427
78	25	3.119	2.607	1.8568	0.4545	442
79	25	2.966	2.495	1.7588	0.5043	444
80	25	2.977	2.464	1.6968	0.4957	459
81	25	3.024	2.415	1.6177	0.4786	472
82	25	3.175	2.903	2.2327	0.4878	475
83	25	3.235	2.942	2.2612	0.48	478
84	25	3.266	3.034	2.3904	0.4683	482
63	26	2.291	2.155	1.7176	0	417
64	26	2.459	2.157	1.5925	0	412
65	26	2.598	2.217	1.6095	0	409
66	26	2.548	2.412	1.9334	0	418
67	26	2.645	2.255	1.5887	0	411
68	26	2.736	2.333	1.677	0	409
69	26	2.878	2.374	1.637	0	416
70	26	3.008	2.738	2.0814	0	432
71	26	3.142	3.031	2.3913	0	449
72	26	3.24	3.104	2.4911	0	433
73	26	3.153	3.125	2.6039	0	426
74	26	3.187	3.214	2.6943	0	417
75	26	3.313	3.472	3.0401	0.4219	449
76	26	3.337	3.537	3.0446	0.4341	477
77	26	3.5	3.288	2.5857	0.4667	488
78	26	3.555	3.483	2.8484	0.4599	518
79	26	3.585	3.401	2.6318	0.4604	534
80	26	3.891	3.516	2.6221	0.48	542
81	26	3.928	3.761	2.9758	0.4868	536
63	27	2.445	2.125	1.5511	0	409
64	27	2.472	2.187	1.6514	0	401
65	27	2.47	2.219	1.6714	0	408
66	27	2.644	2.397	1.819	0	402
67	27	2.743	2.446	1.8321	0	400
68	27	2.783	2.446	1.7853	0	404
69	27	2.754	2.538	1.9243	0	396
70	27	2.954	2.624	1.9559	0	395
71	27	3.039	2.866	2.1886	0	395
72	27	3.184	2.717	1.9129	0	395
73	27	3.315	2.82	2.0058	0	401
74	27	3.474	3.01	2.166	0	391
75	27	3.449	3.081	2.2776	0	394
76	27	3.61	3.159	2.2731	0	398
77	27	3.646	3.131	2.216	0	405
78	27	3.698	3.482	2.669	0.6364	422
79	27	3.8	3.492	2.6556	0.6395	436
80	27	3.856	3.636	2.7982	0.6242	451
81	27	4.014	3.706	2.8179	0.6258	455
82	27	4.04	3.854	3.0313	0.6218	450
83	27	4.148	4.005	3.1567	0.6188	439
57	28	2.631	2.515	1.9788	0	399
58	28	2.738	2.668	2.156	0	406
59	28	2.763	2.629	2.064	0	401
60	28	2.831	2.676	2.0837	0	407
61	28	2.924	2.742	2.1722	0	409
62	28	2.926	2.779	2.1667	0	411
63	28	3.134	2.969	2.3216	0	426
64	28	3.05	2.968	2.3703	0	419
65	28	3.193	3.094	2.4456	0	424
66	28	3.232	3.099	2.4605	0	411
67	28	3.313	3.165	2.4722	0	407
68	28	3.399	3.268	2.5704	0	412
69	28	3.533	3.427	2.7699	0	419
70	28	3.759	3.58	2.8451	0.469	419
71	28	3.972	3.939	3.2283	0.4706	425
72	28	3.975	3.67	2.8264	0.5	433
73	28	4.072	3.764	2.8756	0.5032	448
74	28	4.115	4.026	3.2523	0.5094	441
75	28	4.157	3.951	3.058	0.5093	448
76	28	4.361	4.098	3.2164	0.5207	456
77	28	4.385	4.095	3.1561	0.5266	449
57	29	2.231	1.966	1.499	0	445
58	29	2.258	2.068	1.5887	0	443
59	29	2.389	2.056	1.5179	0	440
60	29	2.481	2.164	1.6068	0	445
61	29	2.467	2.161	1.6514	0	433
62	29	2.522	2.14	1.5554	0	423
63	29	2.507	2.328	1.8186	0	421
64	29	2.594	2.479	1.9735	0	405
65	29	2.782	2.519	1.9185	0	411
66	29	2.851	2.789	2.2639	0	421
67	29	3.016	2.718	2.0325	0	395
68	29	3.073	2.785	2.0769	0	396
69	29	3.131	2.89	2.1588	0	392
70	29	3.319	3.31	2.6601	0	400
71	29	3.472	3.348	2.654	0	394
72	29	3.571	3.337	2.5652	0	392
73	29	3.556	3.536	2.8908	0	389
74	29	3.477	3.117	2.2928	0	383
75	29	3.723	3.606	2.8858	0	383
76	29	3.842	3.656	2.9073	0	386
77	29	3.89	3.634	2.802	0	390
78	29	4.04	3.77	2.9039	0	397
79	29	4.25	3.919	3.0018	0	403
80	29	4.164	3.64	2.6149	0.6957	417
81	29	4.412	4.006	2.9907	0.6667	422
82	29	4.574	4.289	3.3131	0.6667	434
83	29	4.852	4.418	3.3324	0.6543	449
84	29	4.773	4.376	3.3283	0.6576	453
85	29	4.895	4.558	3.4892	0.6667	458
86	29	5.033	4.647	3.513	0.6615	473
87	29	5.077	4.59	3.4696	0.6684	470
64	30	2.871	2.86	2.3613	0	392
65	30	2.879	2.846	2.3396	0	388
66	30	2.927	2.782	2.2105	0	385
67	30	3.047	2.919	2.3585	0	383
68	30	2.986	2.726	2.0818	0	382
69	30	3.329	3.192	2.5219	0	382
70	30	3.337	2.993	2.245	0	388
71	30	3.507	3.283	2.5339	0	379
72	30	3.581	3.46	2.6804	0	383
73	30	3.735	3.535	2.7836	0	386
74	30	3.832	3.584	2.7656	0	385
75	30	3.915	3.574	2.7169	0	386
76	30	4.068	3.781	2.9054	0	387
77	30	4.176	3.459	2.3426	0	400
78	30	4.329	3.649	2.4981	0.4012	407
79	30	4.39	3.833	2.7367	0.4059	422
80	30	4.518	3.906	2.7632	0.4114	439
81	30	4.717	3.708	2.3729	0.4396	449
82	30	4.889	4.204	2.9693	0.4444	452
83	30	5.078	4.674	3.4804	0.4439	465
84	30	5.01	3.758	2.2606	0.433	473
64	31	1.971	1.739	1.335	0	407
65	31	1.914	1.775	1.3787	0	407
66	31	1.877	1.794	1.3908	0	399
67	31	2.136	1.914	1.4507	0	401
68	31	2.241	1.944	1.406	0	410
69	31	2.256	1.895	1.3455	0	420
70	31	2.533	2.262	1.6807	0	417
71	31	2.543	2.446	1.9299	0	432
72	31	2.703	2.565	2.0143	0	415
73	31	2.795	2.597	2.02	0.1019	418
74	31	2.741	2.561	1.9828	0	406
75	31	2.732	2.605	2.0532	0	399
76	31	2.749	2.63	2.0666	0	400
77	31	2.856	2.46	1.7703	0	398
78	31	2.969	2.484	1.7461	0	398
79	31	2.97	2.616	1.9135	0	395
80	31	3.008	2.617	1.8675	0	394
81	31	3.108	2.658	1.8604	0	412
82	31	3.139	2.489	1.6267	0.6281	427
83	31	3.305	3.107	2.4388	0.6406	431
84	31	3.34	2.933	2.1141	0.6202	445
85	31	3.432	3.17	2.4026	0.6466	454
86	31	3.434	3.152	2.3868	0.6466	470
87	31	3.563	3.285	2.5268	0.6449	465
88	31	3.662	3.286	2.4275	0.6408	470
89	31	3.747	3.362	2.5189	0.6483	479
