# Supplementary material for: Single-cell growth inference of Corynebacterium glutamicum reveals asymptotically linear growth
Source: eLife. 2021 Oct 4;10:e70106. doi: 10.7554/eLife.70106 (PMC8594916; doi:10.7554/eLife.70106)
Supplement: Source data 2. [file elife-70106-data2.zip › Data_all/DivIVA labelled/170628_dmc_01_14_X_ChronoTABLE.csv]

frame	id	length	area	volume	septum_position	DivIVA signal center
1	2	3.128	2.898	2.2401	0	391
2	2	3.225	3.074	2.4422	0	384
3	2	3.429	3.101	2.3207	0	391
4	2	3.491	3.236	2.5069	0	392
5	2	3.676	3.67	3.0624	0.4685	401
6	2	3.71	3.69	3.0839	0.4861	410
7	2	3.827	3.875	3.2771	0.5034	422
8	2	3.859	3.712	2.9556	0.4867	432
9	2	4.071	3.943	3.1544	0.5063	446
10	2	4.119	4.196	3.5523	0.5062	446
11	2	4.22	4.138	3.3128	0.5061	453
12	2	4.296	4.074	3.1938	0.497	461
1	3	2.767	2.456	1.8222	0	405
2	3	2.975	2.675	2.0037	0	401
3	3	3.104	2.761	2.0726	0	397
4	3	3.271	2.937	2.1943	0	398
5	3	3.333	2.944	2.1845	0.5308	408
6	3	3.487	3.142	2.3585	0.5221	419
7	3	3.593	3.185	2.3301	0.5286	429
8	3	3.702	3.513	2.7674	0.5278	437
9	3	3.807	3.504	2.6484	0.5135	454
10	3	3.973	3.784	2.9625	0.513	476
11	3	4.026	3.95	3.1739	0.5287	482
12	3	4.196	4.162	3.3609	0.5215	485
13	4	2.444	2.182	1.6403	0	396
14	4	2.655	2.412	1.8566	0	398
15	4	2.686	2.442	1.8482	0	389
16	4	2.761	2.44	1.7999	0	387
17	4	2.811	2.733	2.1934	0	378
18	4	2.945	2.525	1.7878	0	392
19	4	2.936	2.446	1.6696	0	391
20	4	3.048	2.643	1.9007	0	391
21	4	3.148	2.762	1.997	0	385
22	4	3.303	2.982	2.2414	0	388
23	4	3.362	3.121	2.3907	0	388
24	4	3.615	3.3	2.544	0.5248	404
25	4	3.56	3.143	2.2945	0.5145	404
26	4	3.74	3.151	2.1953	0.5448	425
27	4	3.866	3.502	2.6217	0.5333	439
28	4	3.819	3.439	2.5332	0.5302	448
29	4	3.938	3.504	2.5706	0.5556	457
30	4	3.992	3.562	2.5933	0.5419	466
31	4	4.152	3.871	2.9765	0.5342	466
13	5	2.744	2.38	1.7503	0	386
14	5	2.778	2.432	1.7875	0	383
15	5	2.884	2.684	2.085	0	386
16	5	3.109	2.941	2.3514	0	389
17	5	3.173	2.955	2.2951	0	380
18	5	3.384	3.021	2.2609	0.1136	387
19	5	3.465	3.134	2.4197	0	386
20	5	3.513	3.314	2.6156	0	392
21	5	3.577	3.296	2.5111	0.554	396
22	5	3.542	3.255	2.4871	0.5725	399
23	5	3.7	3.294	2.4668	0.5764	408
24	5	3.805	3.456	2.6462	0.5541	416
25	5	3.838	3.678	2.969	0.5503	421
26	5	3.925	3.533	2.6359	0.5359	425
27	5	4.046	3.556	2.6002	0.5223	421
28	5	4.226	3.801	2.8414	0.5183	425
13	6	2.192	1.844	1.3155	0	424
14	6	2.208	1.82	1.2474	0	426
15	6	2.328	1.805	1.1722	0	425
16	6	2.376	1.932	1.313	0	426
17	6	2.523	2.151	1.5397	0	421
18	6	2.587	2.179	1.5697	0	415
19	6	2.723	2.219	1.5188	0	414
20	6	2.922	2.681	2.0299	0	413
21	6	3.022	2.848	2.2483	0	409
22	6	3.109	2.845	2.2079	0	398
23	6	3.278	2.981	2.3148	0	406
24	6	3.211	2.944	2.2181	0	410
25	6	3.394	3.357	2.7717	0.4697	419
26	6	3.381	3.265	2.6433	0.4621	425
27	6	3.472	2.816	1.937	0.4889	422
28	6	3.559	3.3	2.5337	0.4565	440
29	6	3.64	3.132	2.2805	0.4789	444
30	6	3.673	3.269	2.4251	0.4755	445
31	6	3.93	3.518	2.6155	0.4641	438
32	6	3.974	3.576	2.6822	0.4774	450
13	7	2.457	2.036	1.4044	0	419
14	7	2.671	2.158	1.4466	0	431
15	7	2.661	2.189	1.5211	0	405
16	7	2.877	2.55	1.9177	0	417
17	7	2.812	2.435	1.7722	0	402
18	7	2.919	2.613	1.9731	0	406
19	7	3.018	2.722	2.0616	0	391
20	7	3.217	2.939	2.2345	0	391
21	7	3.125	2.843	2.1394	0	384
22	7	3.222	2.685	1.8249	0	382
23	7	3.5	2.841	1.9309	0	391
24	7	3.499	3.059	2.2274	0.5515	401
25	7	3.46	3.059	2.2435	0.5481	413
26	7	3.658	2.864	1.8186	0.5704	424
27	7	3.818	3.102	2.0924	0.5503	442
28	7	3.764	3.25	2.295	0.5479	450
29	7	3.968	3.489	2.5404	0.5325	457
30	7	4.098	3.555	2.566	0.5409	460
31	7	4.245	3.71	2.6795	0.5455	463
32	8	2.52	2.26	1.6625	0	408
33	8	2.474	2.181	1.5639	0	423
34	8	2.542	2.325	1.7515	0	415
35	8	2.682	2.428	1.8307	0	413
36	8	2.774	2.516	1.8742	0	407
37	8	2.841	2.724	2.1357	0	405
38	8	2.9	2.623	1.9165	0	407
39	8	2.922	2.523	1.7784	0	407
40	8	3.173	2.784	2.0246	0	404
41	8	3.175	2.872	2.1067	0	405
42	8	3.198	2.972	2.2901	0	407
43	8	3.447	3.085	2.264	0	406
44	8	3.442	3.041	2.1723	0	403
45	8	3.474	3.181	2.3654	0	397
46	8	3.597	3.2	2.3153	0	408
47	8	3.69	3.172	2.2368	0	406
48	8	3.921	3.622	2.7313	0	418
49	8	3.936	3.716	2.8665	0.3791	436
50	8	3.982	3.391	2.3613	0.3871	452
51	8	4.133	3.847	2.9665	0.4037	463
52	8	4.187	3.559	2.4494	0.3742	484
53	8	4.323	3.646	2.5472	0.3929	488
54	8	4.34	3.752	2.65	0.3964	502
55	8	4.356	3.77	2.6766	0.4024	502
56	8	4.443	4.004	2.9291	0.4046	506
32	9	2.172	1.699	1.1087	0	418
33	9	2.257	1.636	0.9984	0	414
34	9	2.23	1.732	1.1463	0	407
35	9	2.308	1.677	1.0155	0	405
36	9	2.38	1.898	1.2695	0	407
37	9	2.469	1.858	1.1528	0	405
38	9	2.581	1.778	1.0364	0	402
39	9	2.648	2.033	1.3041	0	398
40	9	2.695	2.093	1.3592	0	394
41	9	2.756	2.171	1.4087	0	400
42	9	2.855	2.235	1.4471	0	391
43	9	2.979	2.302	1.5079	0	400
44	9	3.038	2.269	1.4309	0	400
45	9	3.022	2.312	1.4933	0	413
46	9	3.107	2.42	1.5661	0.4215	415
47	9	3.163	2.485	1.636	0.4309	427
48	9	3.238	2.484	1.6	0.4365	439
49	9	3.352	2.625	1.7379	0.4538	453
50	9	3.34	2.464	1.5232	0.4538	456
51	9	3.335	2.585	1.6653	0.4615	460
52	9	3.391	2.581	1.6669	0.447	478
53	9	3.554	2.641	1.6666	0.4348	480
29	10	2.204	1.815	1.2849	0	388
30	10	2.269	1.958	1.4283	0	390
31	10	2.446	2.306	1.883	0	391
32	10	2.477	2.219	1.666	0	389
33	10	2.595	2.351	1.8127	0	395
34	10	2.626	2.246	1.615	0	396
35	10	2.607	2.241	1.5714	0	388
36	10	2.712	2.474	1.8873	0	391
37	10	2.98	2.568	1.8619	0	392
38	10	3.041	2.766	2.1078	0	392
39	10	3.056	2.696	1.9695	0	391
40	10	3.099	2.8	2.1153	0	391
41	10	3.267	2.964	2.2602	0	395
42	10	3.272	2.898	2.1158	0	393
43	10	3.384	2.948	2.1787	0	402
44	10	3.442	2.894	2.0256	0	411
45	10	3.354	3.035	2.2448	0	417
46	10	3.41	3.027	2.1812	0.5789	431
47	10	3.486	2.987	2.0927	0.5882	433
48	10	3.532	2.92	1.977	0.5912	463
49	10	3.529	3.12	2.2387	0.5839	469
50	10	3.687	3.305	2.4216	0.5804	468
51	10	3.827	3.271	2.2739	0.5705	468
29	11	2.645	2.137	1.462	0	398
30	11	2.694	2.097	1.3638	0	399
31	11	2.769	2.264	1.5204	0	397
32	11	2.988	2.428	1.6211	0	402
33	11	2.905	2.315	1.5469	0	396
34	11	2.95	2.476	1.7225	0	390
35	11	2.96	2.414	1.6409	0	385
36	11	2.978	2.613	1.9041	0	385
37	11	3.272	2.621	1.728	0	388
38	11	3.28	2.647	1.7525	0	392
39	11	3.267	2.647	1.7845	0	389
40	11	3.468	2.613	1.6258	0	394
41	11	3.576	2.628	1.5818	0.554	403
42	11	3.567	2.89	1.897	0.5396	405
43	11	3.7	3.097	2.153	0.5278	416
44	11	3.819	3.265	2.2849	0.5302	422
45	11	3.815	2.949	1.8802	0.5405	433
46	11	3.876	3.166	2.1218	0.5563	434
47	11	3.991	3.423	2.4254	0.5419	434
33	12	2.162	1.803	1.2387	0	476
34	12	2.141	1.661	1.0582	0	450
35	12	2.37	2.018	1.4098	0	454
36	12	2.419	2	1.3565	0	475
37	12	2.41	2.022	1.4036	0	460
38	12	2.436	1.945	1.2933	0	464
39	12	2.459	1.918	1.2506	0	458
40	12	2.63	2.332	1.7265	0	441
41	12	2.725	2.288	1.6145	0	435
42	12	2.807	2.463	1.7731	0	436
43	12	2.806	2.507	1.8501	0	425
44	12	2.925	2.461	1.7542	0	426
45	12	2.998	2.528	1.7761	0	426
46	12	3.061	2.568	1.7603	0	432
47	12	3.141	2.584	1.7627	0.5082	438
48	12	3.289	2.937	2.1861	0.5391	427
49	12	3.303	2.933	2.1685	0.5504	440
50	12	3.423	2.967	2.143	0.5188	449
51	12	3.556	3.28	2.5395	0.5145	455
52	12	3.525	2.9	1.9634	0.5109	495
53	12	3.461	2.659	1.6609	0.5185	504
54	12	3.698	3.009	2.0327	0.5208	509
33	13	2.387	2.05	1.4926	0	396
34	13	2.462	1.981	1.3571	0	397
35	13	2.528	2.111	1.4995	0	398
36	13	2.576	1.999	1.319	0	393
37	13	2.75	2.127	1.4229	0	398
38	13	2.743	2.121	1.391	0	392
39	13	2.877	2.284	1.5086	0	391
40	13	2.916	2.394	1.6261	0	390
41	13	3.22	2.796	2.0416	0	393
42	13	3.233	2.722	1.9442	0	397
43	13	3.275	2.724	1.9239	0	402
44	13	3.352	2.764	1.9023	0	408
45	13	3.529	2.89	1.9549	0	414
46	13	3.645	2.823	1.7934	0.493	433
47	13	3.772	2.979	1.9421	0.483	453
48	13	3.845	3.011	1.9308	0.4733	454
49	13	3.961	3.259	2.2228	0.5	462
50	13	4.077	3.361	2.2678	0.4906	481
51	13	4.145	3.555	2.4842	0.4969	484
32	14	2.165	1.486	0.8596	0	414
33	14	2.329	1.574	0.8925	0	414
34	14	2.369	1.69	1.0065	0	409
35	14	2.42	1.777	1.1002	0	411
36	14	2.556	1.749	0.9849	0	409
37	14	2.646	1.911	1.1455	0	412
38	14	2.699	1.923	1.1263	0	406
39	14	2.728	1.943	1.1544	0	395
40	14	2.846	1.907	1.0555	0	396
41	14	2.783	2.02	1.2025	0	394
42	14	3.053	2.068	1.1605	0	392
43	14	3.072	2.005	1.0764	0	395
44	14	3.191	2.2	1.2485	0	395
45	14	3.225	2.167	1.1916	0	401
46	14	3.323	2.268	1.2837	0	417
47	14	3.288	2.345	1.358	0.5703	416
48	14	3.419	2.761	1.8459	0.5714	417
49	14	3.384	2.591	1.6208	0.5758	432
50	14	3.546	2.787	1.7862	0.5507	442
51	14	3.61	2.471	1.3846	0.5786	447
52	14	3.568	2.275	1.1813	0.6115	467
53	14	3.682	2.522	1.4253	0.6294	453
32	15	2.705	2.386	1.7229	0.1143	428
33	15	2.709	2.471	1.8592	0	417
34	15	2.681	2.381	1.7242	0	413
35	15	2.88	2.824	2.2815	0	413
36	15	2.993	2.653	1.9503	0	408
37	15	2.973	2.561	1.806	0	413
38	15	3.003	2.697	1.9907	0	394
39	15	2.976	2.633	1.8922	0	405
40	15	3.27	2.912	2.1254	0.08661	410
41	15	3.399	3.063	2.2683	0	398
42	15	3.358	3.099	2.3489	0	390
43	15	3.506	3.257	2.4904	0	390
44	15	3.649	3.267	2.3898	0	388
45	15	3.763	3.515	2.6791	0	389
46	15	3.805	3.416	2.4913	0.4392	402
47	15	3.893	3.562	2.6575	0.457	414
48	15	3.948	3.512	2.5697	0.4545	419
49	15	4.092	3.905	3.009	0.4465	428
50	15	4.159	3.851	2.8932	0.4753	435
51	15	4.346	3.868	2.7847	0.4852	441
52	15	4.473	3.883	2.7258	0.4598	441
57	16	1.845	1.503	1.0202	0	464
58	16	1.926	1.562	1.037	0	446
59	16	2.075	1.729	1.189	0	451
60	16	2.125	1.719	1.1591	0	449
61	16	2.127	1.728	1.1962	0	451
62	16	2.22	1.815	1.2431	0	450
63	16	2.29	1.852	1.258	0	453
64	16	2.321	1.976	1.3915	0	452
65	16	2.336	1.874	1.2437	0	436
66	16	2.363	1.856	1.2178	0	431
67	16	2.39	2.058	1.488	0	432
68	16	2.494	2.146	1.5434	0	426
69	16	2.536	2.059	1.3852	0	417
70	16	2.513	2.207	1.6045	0	417
71	16	2.602	2.207	1.552	0	419
72	16	2.614	2.173	1.4897	0	411
73	16	2.794	2.474	1.8139	0	414
74	16	2.778	2.315	1.5908	0	412
75	16	2.801	2.231	1.4721	0	410
76	16	2.923	2.553	1.8139	0	400
77	16	2.768	2.394	1.715	0	405
78	16	2.955	2.631	1.9345	0.6087	416
79	16	3.02	2.389	1.5782	0.6017	424
80	16	3.041	2.769	2.0734	0.5932	429
81	16	3.117	2.848	2.147	0.5868	432
82	16	3.063	2.657	1.9246	0.5966	447
83	16	3.228	2.67	1.8696	0.5873	457
84	16	3.178	2.721	1.9423	0.5887	456
85	16	3.335	2.794	1.9216	0.5846	468
86	16	3.359	3.023	2.2196	0.5954	458
87	16	3.535	3.051	2.2107	0.5725	472
88	16	3.591	3.163	2.3192	0.5929	478
89	16	3.533	3.023	2.1549	0.5985	493
90	16	3.601	3.064	2.1056	0.5643	508
91	16	3.725	3.224	2.3016	0.5931	511
92	16	3.782	3.285	2.3392	0.5714	519
93	16	3.993	3.576	2.6463	0.5613	524
57	17	2.807	2.427	1.7161	0	414
58	17	2.85	2.406	1.6926	0	414
59	17	2.989	2.595	1.8652	0	407
60	17	3.011	2.491	1.7015	0	406
61	17	3.211	2.751	1.9242	0	407
62	17	3.378	2.949	2.1693	0	405
63	17	3.377	3.269	2.675	0	400
64	17	3.557	3.212	2.4087	0	408
65	17	3.696	3.106	2.163	0	416
66	17	3.799	3.328	2.4309	0	421
67	17	3.789	3.308	2.3606	0.6327	435
68	17	3.88	3.616	2.7581	0.6358	438
69	17	4.111	3.405	2.3008	0.6188	445
70	17	4.182	3.477	2.3698	0.6319	457
71	17	4.129	3.5	2.4365	0.6398	460
72	17	4.262	3.856	2.8826	0.6265	457
73	17	4.334	3.433	2.2518	0.631	472
54	18	2.16	1.811	1.2943	0	454
55	18	2.094	1.621	1.0784	0	450
56	18	2.129	1.703	1.139	0	461
57	18	2.201	1.763	1.2114	0	448
58	18	2.351	1.998	1.4387	0.1522	448
59	18	2.491	2.243	1.7185	0	431
60	18	2.532	2.121	1.5219	0	432
61	18	2.626	2.272	1.6665	0	434
62	18	2.695	2.295	1.6784	0	443
63	18	2.766	2.392	1.7391	0.1111	443
64	18	2.842	2.387	1.653	0	442
65	18	2.895	2.451	1.7529	0	444
66	18	2.902	2.408	1.6467	0	447
67	18	3.045	2.615	1.9049	0	443
68	18	3.081	2.721	2.0117	0	448
69	18	3.227	2.647	1.812	0	444
70	18	3.248	2.685	1.8382	0	454
71	18	3.28	2.71	1.8872	0	472
72	18	3.293	2.568	1.6817	0.6016	468
73	18	3.397	2.565	1.6126	0.6061	470
74	18	3.34	2.739	1.8692	0.5846	494
75	18	3.38	2.995	2.1855	0.5909	504
76	18	3.628	3.134	2.2467	0.6099	516
77	18	3.583	3.053	2.1584	0.6043	518
54	19	1.689	1.31	0.8646	0	420
55	19	1.709	1.293	0.8215	0	423
56	19	1.814	1.401	0.8973	0	421
57	19	1.918	1.466	0.9381	0	424
58	19	1.828	1.466	0.9665	0	413
59	19	1.925	1.46	0.9263	0	424
60	19	1.955	1.508	0.9772	0	418
61	19	1.99	1.578	1.038	0	417
62	19	2.035	1.488	0.936	0	422
63	19	1.934	1.489	0.9744	0	421
64	19	1.988	1.477	0.9282	0	427
65	19	2.075	1.614	1.0296	0	419
66	19	2.134	1.68	1.087	0	419
67	19	2.198	1.719	1.0961	0	422
68	19	2.336	1.771	1.1606	0	422
69	19	2.527	1.995	1.3433	0	414
70	19	2.474	1.904	1.2314	0	418
71	19	2.448	1.906	1.2537	0	412
72	19	2.566	2.021	1.3388	0	420
73	19	2.548	1.938	1.2349	0	443
74	19	2.707	2.143	1.3959	0	443
75	19	2.67	2.097	1.3805	0.4904	464
76	19	2.78	2.087	1.3103	0.5093	459
77	19	2.898	2.145	1.346	0.4867	480
78	19	2.959	2.109	1.2458	0.487	497
79	19	3.081	2.237	1.3293	0.4917	503
80	19	3.205	2.231	1.2909	0.52	521
81	19	3.189	2.101	1.1288	0.5	542
82	19	3.254	2.371	1.4097	0.4961	536
83	19	3.209	2.347	1.415	0.512	541
84	19	3.297	2.386	1.4181	0.5078	543
85	19	3.327	2.267	1.268	0.5039	563
86	19	3.482	2.444	1.4003	0.4963	556
52	20	2.423	1.816	1.1592	0	397
53	20	2.472	2.018	1.3528	0	397
54	20	2.569	2.024	1.336	0	394
55	20	2.637	2.223	1.5353	0	399
56	20	2.699	2.279	1.6226	0	397
57	20	2.865	2.398	1.6742	0	403
58	20	2.946	2.468	1.7021	0	405
59	20	3.076	2.416	1.6132	0	404
60	20	3.086	2.578	1.7652	0	399
61	20	3.252	2.599	1.738	0	411
62	20	3.227	2.731	1.9227	0	415
63	20	3.344	2.831	1.9678	0	419
64	20	3.377	2.924	2.1366	0.6718	431
65	20	3.569	2.863	1.916	0.6547	442
66	20	3.545	2.737	1.7544	0.6594	445
67	20	3.623	2.722	1.7005	0.6383	458
68	20	3.778	3.053	2.05	0.6531	460
52	21	1.707	1.38	0.9371	0	431
53	21	1.797	1.424	0.9482	0	424
54	21	1.869	1.524	1.0849	0	426
55	21	1.898	1.485	0.9954	0	420
56	21	1.916	1.568	1.0872	0	423
57	21	2.015	1.519	0.9748	0	430
58	21	2.175	1.804	1.2626	0	430
59	21	2.357	1.951	1.3709	0	426
60	21	2.328	1.971	1.3934	0	427
61	21	2.431	1.941	1.3273	0	423
62	21	2.434	2.017	1.4157	0	434
63	21	2.454	1.909	1.28	0	437
64	21	2.619	2.012	1.3021	0	443
65	21	2.685	2.103	1.3965	0	438
66	21	2.735	2.162	1.429	0	439
67	21	2.825	2.322	1.6007	0	435
68	21	3.003	2.597	1.8724	0	439
69	21	3.171	2.567	1.7475	0	448
70	21	3.136	2.346	1.4625	0	451
71	21	3.167	2.334	1.4323	0	456
72	21	3.34	2.31	1.349	0	460
73	21	3.32	2.553	1.6036	0	445
74	21	3.415	2.448	1.4489	0	458
75	21	3.495	2.862	1.937	0.5588	480
76	21	3.474	2.657	1.6623	0.5259	481
77	21	3.539	3.008	2.0751	0.5362	494
78	21	3.578	2.789	1.8058	0.5396	497
79	21	3.64	3.055	2.1166	0.5352	500
80	21	3.755	2.817	1.7556	0.5411	505
81	21	3.778	3.093	2.0894	0.5374	509
82	21	3.939	3.296	2.2879	0.5229	517
83	21	3.936	3.066	1.9458	0.5294	526
84	21	4.036	3.032	1.8591	0.5223	528
48	22	1.88	1.413	0.923	0	391
49	22	1.914	1.423	0.9144	0	390
50	22	1.951	1.584	1.1298	0	396
51	22	1.996	1.525	1.0051	0	393
52	22	2.177	1.767	1.2228	0	408
53	22	2.264	1.753	1.1529	0	407
54	22	2.34	1.843	1.2376	0	406
55	22	2.429	1.952	1.3494	0	410
56	22	2.514	1.951	1.2912	0	396
57	22	2.584	2.084	1.439	0	402
58	22	2.682	2.251	1.6087	0	405
59	22	2.768	2.182	1.473	0	402
60	22	2.863	2.358	1.6476	0	412
61	22	2.961	2.438	1.6992	0	406
62	22	3.019	2.606	1.8602	0	414
63	22	3.114	2.543	1.7519	0	426
64	22	3.221	2.749	1.9494	0.568	434
65	22	3.304	2.875	2.0425	0	434
66	22	3.459	3.059	2.2456	0.5778	453
67	22	3.484	3.106	2.3111	0.5662	454
68	22	3.572	3.033	2.1473	0.5899	470
69	22	3.593	3.115	2.2579	0.5714	479
70	22	3.696	3.206	2.3115	0.5625	490
48	23	2.378	2.047	1.4905	0	422
49	23	2.292	2.115	1.6226	0	421
50	23	2.422	1.911	1.2359	0	426
51	23	2.512	1.968	1.3068	0	430
52	23	2.357	1.996	1.3859	0	420
53	23	2.494	1.968	1.2915	0	414
54	23	2.603	1.978	1.2361	0	418
55	23	2.64	2.231	1.5713	0	421
56	23	2.729	2.168	1.4435	0	414
57	23	2.827	2.171	1.3705	0	419
58	23	2.839	2.288	1.5242	0	417
59	23	2.851	2.304	1.5347	0	416
60	23	3.008	2.466	1.666	0	429
61	23	3.123	2.583	1.7208	0.4918	436
62	23	3.249	2.736	1.8702	0.5	444
63	23	3.202	2.529	1.6683	0.528	441
64	23	3.253	2.826	2.0278	0.4961	464
65	23	3.42	2.691	1.767	0.5113	475
66	23	3.631	3.359	2.5219	0.5319	491
67	23	3.751	3.264	2.375	0.4863	481
55	24	2.014	1.534	0.9759	0	492
56	24	2.123	1.504	0.8997	0	490
57	24	2.175	1.615	1.0017	0	464
58	24	2.345	1.733	1.0772	0	472
59	24	2.469	1.982	1.3401	0	455
60	24	2.498	2.015	1.365	0	452
61	24	2.514	1.918	1.2052	0	432
62	24	2.532	1.978	1.2968	0	432
63	24	2.643	1.97	1.2324	0	422
64	24	2.736	2.067	1.3026	0	404
65	24	2.757	2.206	1.4762	0	400
66	24	2.829	2.359	1.6517	0	399
67	24	2.896	2.428	1.6923	0	394
68	24	2.961	2.234	1.3788	0	395
69	24	3.048	2.446	1.565	0	395
70	24	3.157	2.474	1.6151	0	398
71	24	3.068	2.457	1.5987	0	397
72	24	3.199	2.601	1.7691	0.4597	412
73	24	3.26	2.626	1.7547	0	411
74	24	3.293	2.344	1.4003	0.4766	422
75	24	3.411	2.686	1.7592	0.4812	427
76	24	3.383	2.447	1.4654	0.4848	430
77	24	3.45	2.732	1.778	0.4851	432
78	24	3.589	2.846	1.8488	0.5143	449
79	24	3.766	3.108	2.0968	0.4932	458
80	24	3.759	3.114	2.1565	0.4932	459
81	24	3.807	3.113	2.0883	0.4932	464
82	24	3.884	3.2	2.182	0.5099	463
55	25	2.052	1.498	0.9293	0	418
56	25	2.013	1.426	0.8904	0	417
57	25	2.066	1.607	1.0845	0	421
58	25	2.082	1.616	1.0669	0	433
59	25	2.215	1.707	1.1488	0	431
60	25	2.261	1.801	1.2689	0	427
61	25	2.255	1.85	1.3063	0	433
62	25	2.332	1.912	1.3742	0	431
63	25	2.56	2.109	1.5157	0	431
64	25	2.562	1.912	1.2439	0	426
65	25	2.675	2.026	1.3157	0	432
66	25	2.888	2.314	1.5975	0	430
67	25	2.959	2.601	1.9756	0	429
68	25	2.986	2.597	1.8899	0	437
69	25	3.119	2.51	1.702	0	436
70	25	3.245	2.582	1.7428	0	438
71	25	3.3	2.723	1.9208	0	434
72	25	3.438	2.767	1.8409	0	440
73	25	3.529	3.047	2.1616	0	429
74	25	3.474	2.866	1.9722	0.4148	439
75	25	3.568	2.853	1.8698	0.4173	446
76	25	3.607	2.894	1.9106	0.4	455
77	25	3.705	3.026	2.0301	0.4028	474
78	25	3.749	2.941	1.9081	0.4315	481
79	25	3.777	2.936	1.8661	0.4354	496
80	25	3.839	3.094	2.0764	0.4295	499
81	25	3.955	3.324	2.2997	0.4286	500
82	25	4.06	3.494	2.4619	0.4304	508
52	26	2.45	1.986	1.3796	0	464
53	26	2.657	2.366	1.8371	0	481
54	26	2.561	2.283	1.7024	0	456
55	26	2.719	2.386	1.8144	0	434
56	26	2.725	2.362	1.779	0	443
57	26	2.823	2.387	1.7449	0	450
58	26	2.924	2.527	1.8494	0	455
59	26	3.017	2.577	1.8688	0	454
60	26	3.189	2.822	2.0937	0	459
61	26	3.347	3.05	2.326	0	461
62	26	3.449	3.054	2.2918	0	465
63	26	3.553	3.089	2.2556	0	461
64	26	3.677	3.264	2.4349	0	470
65	26	3.656	3.397	2.5888	0.4507	483
66	26	3.846	3.464	2.5929	0.46	486
67	26	3.953	3.453	2.4892	0.461	497
68	26	3.891	3.369	2.4345	0.4437	500
69	26	3.973	3.447	2.4958	0.4452	496
70	26	4.089	3.406	2.3561	0.4403	507
71	26	4.223	3.574	2.5453	0.4451	517
72	26	4.216	3.75	2.7943	0.4268	524
52	27	2.405	1.697	1.0027	0	414
53	27	2.457	1.872	1.2009	0	402
54	27	2.437	1.896	1.2367	0	401
55	27	2.619	2.191	1.5029	0	402
56	27	2.655	1.92	1.1672	0	405
57	27	2.588	2.057	1.3815	0	395
58	27	2.757	2.159	1.4127	0	393
59	27	2.726	2.149	1.4144	0	386
60	27	2.807	2.209	1.4827	0	392
61	27	2.863	2.278	1.5133	0	392
62	27	2.971	2.522	1.775	0	390
63	27	3.017	2.59	1.8555	0	389
64	27	3.147	2.667	1.8984	0	391
65	27	3.214	2.761	1.9404	0	399
66	27	3.353	3.024	2.2741	0.5	414
67	27	3.401	2.967	2.139	0.4924	427
68	27	3.413	3.018	2.1876	0.4962	437
69	27	3.53	3.091	2.2738	0.5109	441
70	27	3.416	3.194	2.4307	0.5338	452
71	27	3.559	3.106	2.233	0.5435	453
72	27	3.676	3.23	2.3404	0.5385	456
54	28	2.349	1.969	1.3741	0	417
55	28	2.37	2.008	1.4479	0	390
56	28	2.411	2.04	1.4601	0	384
57	28	2.507	2.224	1.6403	0	380
58	28	2.677	2.382	1.7656	0	383
59	28	2.707	2.241	1.5098	0	393
60	28	2.748	2.115	1.348	0	402
61	28	2.856	2.002	1.1521	0	410
62	28	3.018	2.166	1.2702	0	406
63	28	3.08	2.132	1.193	0	410
64	28	3.05	2.247	1.3642	0	405
65	28	3.273	2.502	1.5777	0	416
66	28	3.374	2.525	1.5531	0.4809	423
67	28	3.289	2.511	1.5907	0.4844	423
68	28	3.423	2.535	1.553	0.4812	442
69	28	3.544	2.623	1.6012	0.4855	443
70	28	3.618	2.484	1.4271	0.4894	457
71	28	3.677	2.646	1.5731	0.5105	466
72	28	3.757	2.85	1.7921	0.5	470
73	28	3.691	2.849	1.7883	0.5139	487
74	28	3.766	2.711	1.6047	0.4726	495
54	29	1.572	1.255	0.8214	0	429
55	29	1.583	1.139	0.7064	0	413
56	29	1.668	1.185	0.7311	0	413
57	29	1.679	1.261	0.8266	0	414
58	29	1.737	1.205	0.7252	0	405
59	29	1.746	1.365	0.8985	0	404
60	29	1.758	1.295	0.8096	0	400
61	29	1.901	1.48	0.9776	0	402
62	29	1.896	1.47	0.9671	0	405
63	29	2.072	1.559	1.0159	0	397
64	29	2.119	1.763	1.2481	0	397
65	29	2.305	1.889	1.3023	0	401
66	29	2.412	1.878	1.243	0	404
67	29	2.539	1.959	1.3138	0	406
68	29	2.647	2.192	1.5354	0	413
69	29	2.513	2.088	1.4568	0	428
70	29	2.599	2.142	1.4722	0	434
71	29	2.614	1.977	1.2367	0.6569	443
72	29	2.625	1.897	1.1167	0.6373	464
73	29	2.881	2.023	1.1613	0.6071	474
74	29	2.937	2.295	1.5004	0.614	482
75	29	3.029	2.143	1.2452	0.6441	488
76	29	3.043	2.145	1.2396	0.6017	500
77	29	3.118	2.304	1.3858	0.6281	508
78	29	3.301	2.555	1.6413	0.625	503
53	30	2.518	2.048	1.4134	0	405
54	30	2.548	2.252	1.6397	0	407
55	30	2.665	2.216	1.5302	0	408
56	30	2.698	2.454	1.7883	0	413
57	30	2.925	2.585	1.9112	0	410
58	30	3.005	2.787	2.1605	0	403
59	30	3.022	2.659	1.9641	0	411
60	30	3.051	2.732	2.0227	0	410
61	30	3.124	2.957	2.3132	0	408
62	30	3.128	2.786	2.0233	0	408
63	30	3.299	2.838	1.9898	0	412
64	30	3.247	2.803	1.9968	0.5794	418
65	30	3.309	2.731	1.8578	0.5736	422
66	30	3.501	3.197	2.4323	0.5662	427
67	30	3.532	3.12	2.2667	0.562	433
68	30	3.672	2.973	1.9826	0.5664	447
69	30	3.73	3.121	2.1566	0.5793	463
70	30	3.756	3.186	2.2535	0.5685	458
71	30	3.951	3.373	2.3749	0.5649	457
72	30	3.924	3.6	2.7491	0.5752	450
53	31	2.214	1.864	1.2974	0	402
54	31	2.163	1.743	1.1559	0	397
55	31	2.245	1.928	1.3732	0	400
56	31	2.301	1.966	1.399	0	394
57	31	2.486	2.299	1.7714	0	394
58	31	2.512	2.17	1.5509	0	397
59	31	2.498	2.042	1.3903	0	391
60	31	2.651	2.181	1.448	0	398
61	31	2.768	2.311	1.5967	0	402
62	31	2.893	2.66	2.0136	0	404
63	31	2.896	2.446	1.7115	0	402
64	31	2.958	2.427	1.6707	0	405
65	31	2.993	2.391	1.5686	0	413
66	31	3.067	2.512	1.6935	0.6639	424
67	31	3.145	2.569	1.7383	0.6721	439
68	31	3.121	2.487	1.6161	0.6942	450
69	31	3.12	2.532	1.7079	0.686	464
70	31	3.249	2.616	1.7602	0.6984	466
71	31	3.276	2.663	1.8133	0.7008	474
72	31	3.354	2.897	2.0532	0.6947	484
73	31	3.275	2.635	1.7311	0.7087	508
74	31	3.306	2.797	1.937	0.6667	518
74	34	1.669	1.325	0.9153	0	474
75	34	1.713	1.401	0.9394	0	460
76	34	1.847	1.553	1.0968	0	470
77	34	1.761	1.416	0.9544	0	451
78	34	1.798	1.422	0.9666	0	446
79	34	1.88	1.578	1.0978	0	450
80	34	1.867	1.597	1.1503	0	452
81	34	1.988	1.778	1.3164	0	439
82	34	1.994	1.646	1.1635	0	440
83	34	2.025	1.709	1.2204	0	437
84	34	2.225	1.905	1.3638	0	448
85	34	2.202	1.923	1.405	0	450
86	34	2.167	1.855	1.3352	0	452
87	34	2.248	1.878	1.316	0.6023	456
88	34	2.277	1.917	1.3717	0.6067	460
89	34	2.365	1.71	1.046	0	498
90	34	2.371	1.697	1.0034	0.6304	514
91	34	2.487	1.769	1.047	0.6082	527
92	34	2.477	1.657	0.9128	0.5876	534
93	34	2.475	1.689	0.9733	0.6042	538
94	34	2.588	1.848	1.1218	0.6139	537
95	34	2.615	1.964	1.2317	0.6078	561
96	34	2.734	1.98	1.2099	0.6226	581
74	35	3.037	2.724	2.0444	0	394
75	35	3.057	2.659	1.9301	0	400
76	35	3.012	2.708	1.9953	0	396
77	35	3.227	2.87	2.1379	0	399
78	35	3.306	2.997	2.2515	0	401
79	35	3.364	2.9	2.0913	0	407
80	35	3.424	2.928	2.0616	0	409
81	35	3.526	2.878	1.933	0	422
82	35	3.543	3.067	2.1929	0	430
83	35	3.672	3.17	2.2483	0.3427	437
84	35	3.689	3.175	2.2735	0.3333	454
85	35	3.929	3.228	2.1764	0.3399	470
86	35	3.944	3.213	2.1982	0.3464	467
87	35	4.054	3.331	2.28	0.3481	464
88	35	4.196	3.684	2.6656	0.3436	459
78	36	2.372	1.744	1.0906	0	434
79	36	2.265	1.608	0.9764	0	433
80	36	2.345	1.912	1.2787	0	427
81	36	2.411	1.913	1.2847	0	426
82	36	2.508	1.916	1.2158	0	435
83	36	2.549	1.994	1.2777	0	427
84	36	2.57	2.063	1.379	0	435
85	36	2.655	2.127	1.4476	0	431
86	36	2.589	1.96	1.2151	0	429
87	36	2.643	2.139	1.4546	0	425
88	36	2.7	2.12	1.3876	0	438
89	36	2.741	2.08	1.3101	0	447
90	36	2.903	2.209	1.3878	0	462
91	36	2.988	2.215	1.3502	0	474
92	36	3.091	2.55	1.7558	0	481
93	36	3.038	2.436	1.6064	0	498
94	36	3.112	2.344	1.4427	0.686	513
95	36	3.197	2.609	1.7452	0.7177	529
96	36	3.157	2.556	1.7178	0.7073	525
97	36	3.332	2.564	1.6269	0.6769	552
98	36	3.391	2.462	1.4819	0.697	561
69	40	2.766	2.063	1.2684	0	407
70	40	2.854	1.983	1.123	0	411
71	40	2.849	2.264	1.4722	0	410
72	40	2.958	2.229	1.4054	0	415
73	40	3.007	2.41	1.6091	0	411
74	40	2.971	2.241	1.3797	0	408
75	40	3.102	2.498	1.6664	0	411
76	40	3.163	2.754	1.9968	0	406
77	40	3.319	2.81	1.9862	0	408
78	40	3.298	2.821	2.0008	0	401
79	40	3.463	2.951	2.0823	0	416
80	40	3.466	2.741	1.7788	0	426
81	40	3.459	2.948	2.0811	0.6815	435
82	40	3.568	2.718	1.7209	0.6475	431
83	40	3.489	2.563	1.5573	0.6765	441
84	40	3.578	2.901	1.9292	0.705	443
85	40	3.716	3.103	2.1698	0.6759	462
86	40	3.809	3.391	2.5098	0.6757	469
87	40	3.911	3.334	2.3447	0.6513	466
88	40	3.998	3.35	2.3176	0.671	477
69	41	1.709	1.443	1.0055	0	481
70	41	1.742	1.287	0.8386	0	493
71	41	1.676	1.224	0.8008	0	463
72	41	1.838	1.439	0.9649	0	461
73	41	1.849	1.482	1.0424	0	488
74	41	1.953	1.403	0.8688	0	490
75	41	1.914	1.449	0.9259	0	488
76	41	2.065	1.562	1.043	0	490
77	41	2.114	1.627	1.0701	0	491
78	41	2.088	1.582	1.0251	0	484
79	41	2.121	1.546	0.9282	0	477
80	41	2.178	1.627	1.0378	0	477
81	41	2.211	1.586	0.9752	0	468
82	41	2.243	1.755	1.1746	0	473
83	41	2.43	1.724	1.0332	0	476
84	41	2.587	1.829	1.1006	0.5347	488
85	41	2.654	1.997	1.2567	0.5534	486
86	41	2.757	2.157	1.4042	0.5607	496
87	41	2.777	2.164	1.4028	0.5278	499
88	41	2.904	2.159	1.3392	0.5133	506
89	41	2.877	2.269	1.4634	0.5089	527
90	41	2.848	2.214	1.4116	0.5225	540
91	41	3.008	2.263	1.4374	0.4957	541
92	41	3.072	2.436	1.6268	0.4833	537
93	41	3.085	2.351	1.4799	0.475	539
94	41	3.284	2.529	1.5957	0.4922	544
71	44	2.268	1.986	1.4896	0	422
72	44	2.463	1.944	1.3292	0	425
73	44	2.246	1.926	1.3554	0	418
74	44	2.388	2.097	1.5071	0	422
75	44	2.421	2.215	1.6699	0	420
76	44	2.487	2.133	1.5604	0	414
77	44	2.549	2.113	1.4787	0	420
78	44	2.7	2.402	1.7654	0	425
79	44	2.771	2.468	1.8437	0	418
80	44	2.788	2.497	1.8345	0	415
81	44	2.934	2.56	1.8634	0	416
82	44	2.947	2.338	1.5807	0	419
83	44	3.079	2.572	1.8071	0	426
84	44	3.167	2.693	1.8906	0	430
85	44	3.4	2.882	2.022	0	437
86	44	3.373	2.872	2.0186	0.5649	441
87	44	3.386	2.756	1.872	0.6061	452
88	44	3.599	2.928	1.9719	0.6286	467
89	44	3.524	2.872	1.9415	0.6423	462
90	44	3.615	3.128	2.2296	0.617	465
91	44	3.635	3.158	2.2991	0.6383	475
92	44	3.69	3.055	2.09	0.625	475
93	44	3.765	3.017	2.0016	0.6096	487
94	44	3.849	3.228	2.2577	0.62	479
71	45	1.894	1.554	1.0949	0	490
72	45	1.867	1.486	1.0095	0	501
73	45	1.913	1.566	1.0621	0	501
74	45	1.881	1.447	0.9274	0	514
75	45	1.902	1.455	0.9262	0	514
76	45	1.974	1.482	0.9568	0	514
77	45	2.036	1.59	1.0372	0	517
78	45	2.086	1.623	1.0576	0	506
79	45	2.144	1.647	1.0472	0	508
80	45	2.217	1.646	1.0084	0	502
81	45	2.309	1.875	1.2533	0	510
82	45	2.414	1.882	1.2055	0	486
83	45	2.54	1.858	1.1088	0	496
84	45	2.545	1.862	1.1218	0	496
85	45	2.625	2.001	1.2628	0	477
86	45	2.77	1.978	1.1797	0	486
87	45	2.835	2.061	1.2247	0.6	500
88	45	2.793	2.077	1.259	0	500
89	45	2.878	2.117	1.2934	0	526
90	45	2.974	2.203	1.3411	0.569	534
91	45	3.024	2.288	1.4111	0.5932	543
92	45	3.15	2.376	1.4743	0.5528	558
93	45	3.23	2.531	1.6575	0.5476	554
94	45	3.287	2.624	1.7137	0.5547	559
95	45	3.435	2.821	1.8942	0.5373	558
96	45	3.524	2.784	1.7995	0.5547	566
97	45	3.638	2.89	1.8607	0.5563	562
98	45	3.769	2.953	1.9194	0.5374	562
68	46	2.095	1.776	1.2397	0	470
69	46	2.082	1.833	1.3494	0	473
70	46	2.203	1.898	1.3694	0	475
71	46	2.226	1.93	1.433	0	472
72	46	2.218	1.915	1.3669	0	469
73	46	2.246	1.775	1.1925	0	438
74	46	2.373	1.971	1.4094	0	446
75	46	2.384	2.022	1.4224	0	453
76	46	2.31	1.913	1.3216	0	448
77	46	2.463	2.111	1.5348	0	446
78	46	2.565	2.205	1.6003	0	446
79	46	2.652	2.208	1.5303	0	448
80	46	2.717	2.187	1.4835	0	462
81	46	2.793	2.249	1.5138	0	455
82	46	2.86	2.355	1.6112	0.6306	467
83	46	2.935	2.446	1.693	0.5965	464
84	46	3.046	2.47	1.6655	0.6218	482
85	46	2.953	2.519	1.7932	0.6087	484
86	46	3.06	2.513	1.7084	0.6303	488
87	46	3.094	2.576	1.7827	0.6167	508
88	46	3.195	2.807	2.0508	0.6129	510
68	47	2.14	1.764	1.2072	0	488
69	47	2.208	1.765	1.1508	0	491
70	47	2.253	1.745	1.1287	0	490
71	47	2.292	2.035	1.5215	0	488
72	47	2.369	2.087	1.5454	0	476
73	47	2.342	1.994	1.4324	0	433
74	47	2.46	2.147	1.5476	0	435
75	47	2.349	1.84	1.1855	0	416
76	47	2.51	2.059	1.4129	0	416
77	47	2.514	2.091	1.4366	0	409
78	47	2.638	2.308	1.6824	0	412
79	47	2.645	2.331	1.6953	0	400
80	47	2.751	2.514	1.9278	0	406
81	47	2.806	2.625	1.9997	0	403
82	47	2.797	2.382	1.6609	0	402
83	47	2.963	2.553	1.7968	0	396
84	47	2.981	2.64	1.9129	0	410
85	47	3.085	2.654	1.8942	0	420
86	47	3.199	2.85	2.0888	0	429
87	47	3.295	3.168	2.5682	0.5312	446
88	47	3.267	2.81	1.985	0.5433	452
89	47	3.387	2.974	2.1406	0.5076	463
90	47	3.392	3.129	2.3743	0.553	458
91	47	3.522	2.941	2.0103	0.5401	470
92	47	3.563	3.18	2.3307	0.5324	468
93	47	3.642	3.041	2.1006	0.5211	472
83	50	2.481	1.886	1.2195	0	459
84	50	2.486	1.795	1.0914	0	456
85	50	2.652	2.16	1.4706	0	449
86	50	2.693	2.087	1.3368	0	446
87	50	2.799	2.182	1.4279	0	462
88	50	2.78	2.18	1.4366	0.4537	472
89	50	2.97	2.424	1.6417	0.4828	493
90	50	3.051	2.601	1.8373	0.479	456
91	50	3.037	2.537	1.7472	0.4661	454
92	50	3.019	2.555	1.7855	0.4746	459
93	50	3.2	2.556	1.6921	0.464	467
94	50	3.351	2.501	1.5573	0.4692	505
73	52	1.932	1.516	1.0142	0	447
74	52	2.072	1.625	1.1082	0	445
75	52	2.129	1.631	1.0727	0	453
76	52	2.086	1.68	1.1182	0	448
77	52	2.139	1.618	1.0483	0	444
78	52	2.312	1.928	1.3419	0	438
79	52	2.403	1.966	1.3514	0	438
80	52	2.426	1.952	1.2976	0	433
81	52	2.512	2.075	1.4462	0	435
82	52	2.59	2.205	1.5477	0	440
83	52	2.639	2.252	1.6046	0	429
84	52	2.729	2.318	1.6099	0	434
85	52	2.79	2.213	1.4762	0	442
86	52	2.698	2.147	1.4111	0.4381	474
87	52	2.844	2.235	1.4462	0.4505	475
88	52	2.909	2.396	1.6698	0.4336	509
89	52	2.897	2.265	1.4735	0.4336	521
90	52	2.91	2.215	1.3992	0.4602	543
91	52	3.087	2.369	1.5265	0.45	537
92	52	3.218	2.561	1.7	0.464	543
93	52	3.367	2.598	1.6725	0.4809	560
73	53	2.562	2.185	1.5624	0	469
74	53	2.553	2.253	1.6467	0	464
75	53	2.697	2.405	1.8038	0	460
76	53	2.787	2.256	1.5423	0	458
77	53	2.893	2.587	1.9547	0	455
78	53	3.013	2.671	1.9781	0	454
79	53	3.084	2.547	1.7987	0	458
80	53	3.105	2.827	2.1638	0	455
81	53	3.147	2.845	2.1476	0.5	475
82	53	3.214	2.607	1.789	0	481
83	53	3.302	2.948	2.223	0.4922	491
84	53	3.353	3.164	2.5673	0.5	495
85	53	3.415	2.967	2.1424	0.4887	498
86	53	3.651	3.28	2.4829	0.493	498
87	53	3.651	2.985	2.0489	0.5	501
88	53	3.627	3.075	2.1541	0.4823	498
89	53	3.756	3.174	2.2479	0.4863	520
90	53	3.908	3.353	2.4333	0.5	507
73	54	2.113	1.858	1.3943	0	430
74	54	2.109	1.687	1.1135	0	445
75	54	2.143	1.803	1.2642	0	442
76	54	2.179	1.679	1.0825	0	441
77	54	2.297	1.801	1.1867	0	444
78	54	2.348	1.86	1.2399	0	438
79	54	2.341	1.86	1.2357	0	454
80	54	2.402	1.922	1.2852	0	454
81	54	2.538	1.794	1.0461	0	447
82	54	2.635	1.894	1.1355	0	448
83	54	2.635	1.872	1.0562	0	442
84	54	2.769	1.968	1.1663	0	441
85	54	2.78	2.033	1.2128	0	434
86	54	2.867	2.057	1.2102	0	448
87	54	2.891	2.232	1.4272	0.469	445
88	54	2.984	2.003	1.1064	0.4828	471
89	54	3.046	2.241	1.348	0.479	481
90	54	2.992	2.014	1.1256	0.5086	487
91	54	3.046	1.734	0.8141	0.4538	496
92	54	3.142	2.034	1.0872	0.459	490
93	54	3.261	2.191	1.2086	0.4173	484
94	54	3.317	2.125	1.1469	0.4574	477
95	54	3.325	2.226	1.2251	0.4264	484
96	54	3.492	2.515	1.4837	0.4265	491
73	55	2.099	1.725	1.1744	0	418
74	55	2.154	1.733	1.1583	0	426
75	55	2.141	1.74	1.1998	0	438
76	55	2.216	1.833	1.2564	0	443
77	55	2.292	1.934	1.4047	0	445
78	55	2.403	1.991	1.3552	0	469
79	55	2.479	1.842	1.1602	0	481
80	55	2.499	1.866	1.1667	0	483
81	55	2.565	1.936	1.1963	0	475
82	55	2.668	1.93	1.1399	0	480
83	55	2.734	1.953	1.1333	0	468
84	55	2.809	1.978	1.139	0	478
85	55	2.924	2.203	1.3668	0	461
86	55	2.964	2.351	1.5156	0	451
87	55	3.055	2.402	1.5415	0	434
88	55	3.103	2.347	1.4876	0	444
89	55	3.168	2.61	1.7463	0	439
90	55	3.114	2.452	1.5804	0	454
91	55	3.184	2.396	1.5144	0.4435	464
92	55	3.296	2.657	1.7941	0.4453	465
93	55	3.316	2.635	1.7475	0.4651	476
94	55	3.459	2.807	1.8992	0.4519	497
95	55	3.574	2.98	2.056	0.4173	509
96	55	3.694	2.965	1.962	0.4444	521
97	55	3.684	2.93	1.9145	0.4406	495
98	55	3.773	2.739	1.6222	0.4354	509
99	55	3.752	2.794	1.7158	0.4041	504
75	56	1.995	1.4	0.8165	0	516
76	56	2.108	1.5	0.9029	0	519
77	56	2.151	1.604	0.9891	0	526
78	56	2.268	1.689	1.0493	0	533
79	56	2.319	1.794	1.1331	0	557
80	56	2.282	1.632	0.984	0	574
81	56	2.38	1.679	0.9805	0.5269	577
82	56	2.369	1.658	0.979	0.5217	589
83	56	2.419	1.607	0.886	0.5426	603
84	56	2.542	1.737	0.9877	0.5455	608
85	56	2.502	1.694	0.9458	0.6082	603
86	56	2.587	1.75	0.9803	0.604	598
87	56	2.716	1.813	1.0213	0	581
88	56	2.674	1.902	1.1386	0	592
89	56	2.843	2.065	1.259	0	583
90	56	2.831	2.018	1.176	0	569
91	56	2.886	2.094	1.2403	0.4732	574
92	56	2.871	1.962	1.0909	0.4732	560
93	56	2.896	1.958	1.0662	0	546
94	56	3.084	2.297	1.4105	0.45	525
95	56	3.026	2.119	1.2361	0.4492	543
96	56	3.307	2.36	1.4228	0.4341	545
97	56	3.262	2.387	1.443	0.4173	506
75	57	2.023	1.618	1.0839	0	410
76	57	1.988	1.588	1.0831	0	410
77	57	2.058	1.67	1.1616	0	407
78	57	2.146	1.767	1.2282	0	410
79	57	2.273	1.636	0.9826	0	445
80	57	2.372	1.879	1.2245	0	452
81	57	2.453	1.767	1.0928	0	444
82	57	2.493	1.751	1.0346	0	442
83	57	2.501	1.859	1.1486	0	447
84	57	2.646	1.972	1.2357	0	448
85	57	2.655	1.964	1.2366	0	457
86	57	2.812	2.153	1.3933	0	471
87	57	2.861	2.134	1.3418	0	477
88	57	2.929	2.139	1.3284	0.4386	487
89	57	3.024	2.485	1.7248	0.4153	502
90	57	3.07	2.211	1.3411	0.3866	509
91	57	3.259	2.363	1.4502	0.4252	515
92	57	3.316	2.435	1.5189	0.3953	519
93	57	3.364	2.322	1.3003	0.3969	541
94	57	3.555	2.444	1.4109	0.442	552
95	57	3.48	2.298	1.2457	0.4148	527
96	57	3.562	2.264	1.174	0.4173	510
79	59	2.211	1.554	0.9073	0	478
80	59	2.209	1.567	0.8983	0	479
81	59	2.331	1.645	0.962	0	477
82	59	2.397	1.707	0.9858	0	493
83	59	2.526	1.662	0.914	0	488
84	59	2.581	1.962	1.2275	0	487
85	59	2.692	1.822	1.029	0	484
86	59	2.539	1.808	1.0434	0	483
87	59	2.589	1.772	0.9868	0	488
88	59	2.526	1.767	1.0124	0.5714	501
89	59	2.556	1.79	1.0378	0.58	505
90	59	2.637	1.828	1.022	0.5631	513
91	59	2.693	1.814	1.0171	0.5714	530
92	59	2.875	2.027	1.1817	0.5357	523
93	59	2.978	2.137	1.2772	0.5603	532
94	59	3.069	2.135	1.2098	0.5462	536
95	59	3.097	2.163	1.2453	0.5372	542
73	60	2.643	2.329	1.7113	0	421
74	60	2.759	2.358	1.702	0	430
75	60	2.826	2.45	1.7772	0	429
76	60	2.919	2.531	1.8411	0	427
77	60	2.991	2.589	1.8584	0	429
78	60	2.974	2.523	1.7703	0	427
79	60	3.128	2.72	1.9945	0	431
80	60	3.133	2.789	2.0447	0	430
81	60	3.194	2.953	2.2709	0	440
82	60	3.246	2.824	2.0425	0	449
83	60	3.181	2.935	2.2203	0	462
84	60	3.34	3.102	2.419	0.4231	481
85	60	3.386	3.066	2.2992	0.4545	502
86	60	3.535	3.115	2.2896	0.471	512
87	60	3.39	3.047	2.2585	0.4697	504
88	60	3.528	3.121	2.2628	0.4526	525
89	60	3.653	3.21	2.3489	0.4296	507
73	61	2.021	1.727	1.2357	0	422
74	61	1.897	1.475	0.9589	0	421
75	61	2.073	1.673	1.1533	0	422
76	61	2.076	1.689	1.1673	0	426
77	61	1.998	1.639	1.1484	0	419
78	61	2.132	1.695	1.14	0	427
79	61	2.159	1.787	1.2564	0	417
80	61	2.152	1.785	1.2474	0	419
81	61	2.281	1.82	1.2271	0	422
82	61	2.297	1.884	1.2797	0	426
83	61	2.417	1.892	1.2702	0	421
84	61	2.544	2.075	1.4633	0	428
85	61	2.649	2.224	1.5975	0	435
86	61	2.571	2.068	1.4026	0.63	455
87	61	2.746	2.217	1.5192	0.6075	456
88	61	2.674	2.115	1.4106	0.5962	472
89	61	2.799	2.247	1.4895	0.6239	476
90	61	3.034	2.472	1.7061	0.6102	478
91	61	3.138	2.622	1.7869	0.5902	481
75	63	2.488	2.33	1.8072	0	421
76	63	2.537	2.258	1.6522	0	418
77	63	2.621	2.432	1.9068	0	413
78	63	2.707	2.567	2.0267	0	417
79	63	2.81	2.674	2.1402	0	422
80	63	2.918	2.766	2.1896	0	420
81	63	2.869	2.802	2.2243	0	419
82	63	3.038	2.799	2.1808	0	421
83	63	3.137	2.937	2.3208	0	419
84	63	3.206	3.088	2.4865	0	422
85	63	3.191	2.855	2.1007	0	432
86	63	3.276	3.004	2.285	0.5669	452
87	63	3.318	2.98	2.2358	0.5736	454
88	63	3.397	3.221	2.5231	0.5833	473
89	63	3.268	3.026	2.3093	0.5906	476
90	63	3.403	3.168	2.4513	0.5833	495
91	63	3.401	3.059	2.2768	0.6212	504
92	63	3.503	3.127	2.3003	0.6029	498
93	63	3.564	3.113	2.2722	0.6115	501
94	63	3.67	3.376	2.5831	0.6084	487
