# Supplementary material for: Single-cell growth inference of Corynebacterium glutamicum reveals asymptotically linear growth
Source: eLife. 2021 Oct 4;10:e70106. doi: 10.7554/eLife.70106 (PMC8594916; doi:10.7554/eLife.70106)
Supplement: Source data 2. [file elife-70106-data2.zip › Data_all/Delta rodA DivIVA labelled/delta_roda_5_diviva.csv]

frame	Id	Length	Area	Septum position	Volume	DivIVA signal center
1	2	3.067	2.962	0	2.3941	345
2	2	3.208	3.25	0	2.7318	352
3	2	3.264	3.287	0.5079	2.7448	361
4	2	3.346	3.36	0.4884	2.7661	362
5	2	3.304	3.356	0.4766	2.87	366
6	2	3.251	3.16	0.5079	2.5873	373
7	2	3.404	3.361	0.5152	2.7501	376
8	2	3.471	3.435	0.5224	2.79	380
9	2	3.62	3.667	0.5	3.046	377
10	2	3.545	3.439	0.4891	2.7659	383
11	2	3.553	3.473	0.5182	2.82	382
1	3	2.864	2.048	0	1.1956	350
2	3	2.993	2.129	0	1.2557	345
3	3	3.037	2.172	0	1.2869	345
4	3	3.192	2.338	0	1.4385	343
5	3	3.249	2.418	0	1.4834	348
6	3	3.251	2.353	0.5159	1.4061	353
7	3	3.355	2.467	0.4923	1.4775	360
8	3	3.432	2.486	0.5038	1.4844	361
9	3	3.529	2.527	0.5221	1.5061	366
10	3	3.545	2.657	0.5036	1.6542	364
11	3	3.659	2.723	0.5035	1.671	370
12	3	3.794	2.838	0.517	1.7544	369
13	3	3.928	3.079	0.5329	1.9872	364
14	3	4.002	3.164	0.5226	2.0468	368
15	3	4.195	3.401	0.5309	2.2725	367
12	4	1.997	1.693	0	1.2523	348
13	4	2.151	1.906	0	1.4039	350
14	4	2.085	1.852	0	1.3925	349
15	4	2.269	1.953	0	1.4107	348
16	4	2.308	2.097	0	1.5777	345
17	4	2.259	1.991	0	1.4823	345
18	4	2.351	2.048	0	1.4686	346
19	4	2.44	2.147	0	1.5751	346
20	4	2.573	2.113	0	1.4892	352
21	4	2.582	2.178	0	1.5408	361
22	4	2.576	2.272	0	1.6574	369
23	4	2.604	2.291	0	1.6635	371
24	4	2.665	2.255	0.5825	1.6118	386
25	4	2.768	2.341	0.5701	1.6517	390
26	4	2.718	2.307	0.5714	1.6153	394
27	4	2.868	2.456	0.5856	1.7681	398
28	4	2.84	2.425	0.5909	1.7078	395
29	4	2.922	2.46	0.5752	1.7479	399
30	4	3.055	2.506	0.5254	1.7053	390
12	5	2.237	1.888	0	1.359	345
13	5	2.28	2.031	0	1.4985	346
14	5	2.284	2.103	0	1.6118	343
15	5	2.252	1.972	0	1.5007	346
16	5	2.405	2.158	0	1.5798	343
17	5	2.578	2.324	0	1.7387	342
18	5	2.75	2.374	0	1.7266	344
19	5	2.755	2.39	0	1.7575	341
20	5	2.826	2.439	0	1.7399	343
21	5	3.102	2.732	0	1.9577	345
22	5	3.23	2.836	0	2.0271	350
23	5	3.184	2.79	0	2.03	355
24	5	3.326	2.971	0	2.1198	359
25	5	3.397	3.053	0.4122	2.3092	370
26	5	3.269	2.912	0.4094	2.0754	369
27	5	3.395	3.045	0.3969	2.2129	377
28	5	3.312	2.963	0.4375	2.1625	380
29	5	3.5	3.112	0.4148	2.2522	381
16	6	2.237	1.914	0	1.3608	340
17	6	2.252	1.68	0	1.0672	342
18	6	2.355	1.842	0	1.2178	342
19	6	2.444	1.942	0	1.3139	339
20	6	2.554	1.969	0	1.3035	337
21	6	2.748	2.167	0	1.4424	339
22	6	2.823	2.216	0	1.4622	338
23	6	2.866	2.283	0	1.5437	335
24	6	3.187	2.425	0	1.6073	341
25	6	3.052	2.41	0	1.6347	347
26	6	3.209	2.484	0.4919	1.6109	348
27	6	3.191	2.458	0.4634	1.5844	355
28	6	3.328	2.594	0.4729	1.6723	366
29	6	3.273	2.573	0.4961	1.6649	368
30	6	3.523	2.706	0.4853	1.7369	364
31	6	3.713	3.375	0.4861	2.5374	364
32	6	3.822	3.025	0.4932	1.9827	363
16	7	2.493	1.978	0	1.3076	343
17	7	2.418	1.928	0	1.2929	337
18	7	2.347	1.874	0	1.2523	337
19	7	2.587	1.96	0	1.2954	337
20	7	2.535	1.985	0	1.2918	338
21	7	2.558	1.955	0	1.2637	338
22	7	2.646	2.032	0	1.3171	338
23	7	2.758	2.075	0	1.3152	341
24	7	2.844	2.122	0	1.3095	340
25	7	2.9	2.096	0	1.29	338
26	7	3.069	2.189	0	1.3138	338
27	7	3.063	2.23	0	1.3596	337
28	7	3.154	2.209	0	1.3157	341
29	7	3.287	2.282	0	1.354	348
30	7	3.389	2.353	0	1.3826	362
31	7	3.355	2.105	0.4077	1.0958	366
32	7	3.454	2.167	0.4104	1.1485	371
33	7	3.665	2.737	0.4155	1.7041	387
34	7	3.805	2.683	0.415	1.5729	386
31	8	1.929	1.387	0	0.8613	364
32	8	1.974	1.464	0	0.9196	361
33	8	1.973	1.56	0	1.0538	355
34	8	2.073	1.633	0	1.1068	362
35	8	2.108	1.756	0	1.2547	364
36	8	2.168	1.828	0	1.2996	362
37	8	2.25	1.938	0	1.4043	358
38	8	2.153	1.815	0	1.2954	355
39	8	2.334	1.911	0	1.324	356
40	8	2.357	1.996	0	1.4277	356
41	8	2.458	1.972	0	1.3412	353
42	8	2.57	2.09	0	1.4474	354
43	8	2.627	2.169	0	1.5075	350
44	8	2.792	2.157	0	1.4219	350
45	8	2.706	2.132	0	1.4012	353
46	8	2.878	2.253	0	1.4949	365
47	8	2.927	2.231	0	1.447	369
48	8	2.94	2.308	0.4825	1.5401	376
49	8	3.081	2.434	0.479	1.6414	384
50	8	3.24	2.533	0.464	1.6669	392
51	8	3.262	2.571	0.4603	1.7169	394
52	8	3.271	2.675	0.4724	1.8168	390
53	8	3.339	2.756	0.4729	1.8997	393
31	9	1.581	1.157	0	0.7396	362
32	9	1.483	1.048	0	0.6538	358
33	9	1.55	1.229	0	0.8454	349
34	9	1.567	1.205	0	0.7943	348
35	9	1.705	1.287	0	0.8746	350
36	9	1.787	1.335	0	0.8861	348
37	9	1.828	1.389	0	0.9131	345
38	9	1.903	1.428	0	0.9514	347
39	9	1.919	1.445	0	0.9625	344
40	9	2.053	1.546	0	1.0136	345
41	9	2.159	1.623	0	1.0619	345
42	9	2.271	1.67	0	1.0769	347
43	9	2.212	1.708	0	1.1277	342
44	9	2.321	1.681	0	1.0477	349
45	9	2.397	1.797	0	1.1346	344
46	9	2.313	1.686	0	1.0731	350
47	9	2.496	1.835	0	1.1462	356
48	9	2.613	1.863	0	1.1293	362
49	9	2.624	1.892	0.549	1.1434	373
50	9	2.652	1.981	0.534	1.2293	379
51	9	2.765	1.958	0.5794	1.1509	384
52	9	2.822	2.133	0.5963	1.3637	383
53	9	2.87	2.112	0.5856	1.3212	387
54	9	2.979	2.16	0.5478	1.3384	386
55	9	3.163	2.097	0.5082	1.1684	389
56	9	3.062	2.151	0.5042	1.2707	387
57	9	3.066	2.239	0.5126	1.3742	382
58	9	3.107	2.259	0.5333	1.3866	381
59	9	3.191	2.275	0.5122	1.3605	380
30	10	2.373	2.002	0	1.4427	355
31	10	2.309	1.878	0	1.3097	352
32	10	2.356	2.068	0	1.5195	352
33	10	2.281	2.073	0	1.5916	344
34	10	2.452	2.125	0	1.5801	344
35	10	2.613	2.269	0	1.6983	346
36	10	2.62	2.272	0	1.7009	343
37	10	2.607	2.278	0	1.664	345
38	10	2.829	2.284	0	1.5729	348
39	10	2.887	2.321	0	1.5754	352
40	10	3.003	2.247	0.4741	1.4578	364
41	10	3.057	2.448	0.5	1.6909	365
42	10	3.246	2.464	0.5238	1.5777	375
43	10	3.273	2.462	0.4961	1.5689	383
44	10	3.335	2.712	0.5116	1.8144	387
45	10	3.35	2.651	0.5154	1.7267	389
46	10	3.375	2.641	0.5267	1.723	391
47	10	3.599	2.859	0.518	1.8898	388
48	10	3.598	2.897	0.518	1.9104	389
49	10	3.673	2.916	0.5	1.9124	388
50	10	3.851	3.19	0.5235	2.1729	390
51	10	3.94	3.262	0.5329	2.2318	393
52	10	3.825	3.082	0.527	2.0306	392
53	10	4.073	3.576	0.5159	2.5307	391
54	10	4.192	3.238	0.5247	2.0945	390
55	10	4.223	3.371	0.5276	2.248	397
56	10	4.48	3.811	0.5202	2.6625	391
57	10	4.71	4.144	0.511	2.9997	393
58	10	4.996	4.513	0.3212	3.3591	395
59	10	4.973	4.358	0.2969	3.1975	400
60	10	5.069	4.539	0.3061	3.2885	406
61	10	5.219	4.472	0.5	3.1708	411
62	10	5.485	4.63	0.5189	3.2494	418
63	10	5.474	4.508	0.5236	3.0653	419
64	10	5.447	4.462	0.5308	3.0345	422
30	11	1.796	1.315	0	0.8048	347
31	11	1.975	1.402	0	0.8656	350
32	11	1.94	1.375	0	0.8298	351
33	11	1.976	1.393	0	0.8343	357
34	11	1.937	1.442	0	0.8943	355
35	11	2.082	1.537	0	0.9535	352
36	11	2.158	1.608	0	1.0142	350
37	11	2.187	1.608	0	1.0276	350
38	11	2.023	1.503	0	0.9431	346
39	11	2.21	1.594	0	0.9843	348
40	11	2.311	1.641	0	1.0093	344
41	11	2.273	1.675	0	1.0657	344
42	11	2.322	1.728	0	1.0845	345
43	11	2.382	1.831	0	1.18	346
44	11	2.42	1.866	0	1.2001	346
45	11	2.39	1.838	0	1.1723	345
46	11	2.59	1.958	0	1.2517	347
47	11	2.605	2.012	0	1.2808	352
48	11	2.667	1.993	0.4854	1.2603	364
49	11	2.745	2.127	0.5283	1.3756	374
50	11	2.69	2.053	0.5288	1.306	378
51	11	2.851	2.155	0.5091	1.367	376
52	11	3.056	2.348	0.5085	1.5456	377
53	11	3.017	2.297	0.4957	1.4848	376
33	12	1.994	1.437	0	0.8916	349
34	12	2.127	1.557	0	0.9671	352
35	12	2.124	1.503	0	0.896	357
36	12	2.191	1.561	0	0.9314	352
37	12	2.403	1.684	0	0.9784	356
38	12	2.399	1.697	0	0.9944	359
39	12	2.386	1.697	0	1.0074	356
40	12	2.59	1.867	0	1.1148	356
41	12	2.753	1.97	0	1.1549	352
42	12	2.725	1.789	0	0.9675	354
43	12	2.982	2.014	0	1.1114	356
44	12	2.98	1.859	0	0.9717	353
45	12	2.984	2.131	0	1.2373	357
46	12	3.109	2.131	0	1.2048	360
47	12	3.205	2.271	0	1.3217	365
48	12	3.339	2.385	0	1.3977	368
49	12	3.274	2.255	0.4803	1.2767	378
50	12	3.508	2.434	0.5	1.3973	385
51	12	3.383	2.301	0.4885	1.2801	392
52	12	3.579	2.513	0.442	1.4599	387
53	12	3.47	2.547	0.4701	1.5249	385
54	12	3.585	2.594	0.4748	1.5436	383
55	12	3.635	2.654	0.461	1.5954	383
56	12	3.794	2.799	0.4694	1.6759	380
33	13	1.824	1.377	0	0.8912	341
34	13	2.034	1.573	0	1.0525	339
35	13	1.993	1.488	0	0.9672	340
36	13	2.036	1.583	0	1.0361	344
37	13	2.211	1.801	0	1.2479	339
38	13	2.171	1.644	0	1.0532	338
39	13	2.309	1.851	0	1.2658	335
40	13	2.488	1.868	0	1.2443	339
41	13	2.499	1.89	0	1.2199	337
42	13	2.684	2.077	0	1.3892	338
43	13	2.821	2.288	0	1.5985	337
44	13	2.944	2.311	0	1.5514	337
45	13	3.029	2.371	0	1.58	348
46	13	3.032	2.319	0	1.4922	348
47	13	3.068	2.265	0.5378	1.4009	357
48	13	3.05	2.323	0.5678	1.4825	357
49	13	3.251	2.466	0.5556	1.5642	359
50	13	3.263	2.518	0.5476	1.6042	359
51	13	3.438	2.605	0.5489	1.6434	360
52	13	3.522	2.551	0.5441	1.5202	360
35	14	2.397	1.743	0	1.0802	348
36	14	2.349	1.665	0	1.006	349
37	14	2.248	1.636	0	1.0139	347
38	14	2.357	1.701	0	1.05	343
39	14	2.358	1.761	0	1.0885	343
40	14	2.458	1.785	0	1.0992	340
41	14	2.675	1.898	0	1.1429	346
42	14	2.717	1.932	0	1.1544	344
43	14	2.797	1.946	0	1.1426	344
44	14	2.949	2.075	0	1.2193	349
45	14	2.947	2.071	0	1.2135	350
46	14	3.042	2.123	0	1.2441	352
47	14	3.08	2.083	0	1.1658	356
48	14	3.122	2.147	0.5455	1.2257	364
49	14	3.272	2.323	0.5354	1.3488	367
50	14	3.225	2.136	0.568	1.1664	372
51	14	3.485	2.379	0.563	1.4291	372
35	15	1.833	1.302	0	0.7833	353
36	15	1.987	1.359	0	0.8056	348
37	15	2.045	1.423	0	0.8582	352
38	15	1.881	1.411	0	0.9005	349
39	15	2.045	1.536	0	0.992	346
40	15	2.18	1.54	0	0.9334	346
41	15	2.118	1.486	0	0.9096	345
42	15	2.171	1.496	0	0.875	345
43	15	2.185	1.509	0	0.8892	340
44	15	2.189	1.431	0	0.819	343
45	15	2.27	1.594	0	0.98	342
46	15	2.417	1.686	0	1.0128	342
47	15	2.46	1.641	0	0.947	342
48	15	2.562	1.739	0	1.0256	343
49	15	2.599	1.854	0	1.109	348
50	15	2.683	1.934	0	1.1605	352
51	15	2.745	1.897	0	1.1022	355
52	15	2.857	2.052	0	1.2229	359
53	15	2.979	2.205	0.5217	1.4004	362
54	15	3.137	2.221	0.4959	1.3531	364
55	15	3.084	2.335	0.521	1.5267	366
56	15	3.203	2.442	0.5242	1.5815	366
57	15	3.242	2.444	0.52	1.5629	372
58	15	3.249	2.4	0.5238	1.5268	376
59	15	3.354	2.519	0.5308	1.5707	370
60	15	3.429	2.402	0.5188	1.3968	376
61	15	3.471	2.41	0.5149	1.3782	377
62	15	3.549	2.346	0.5036	1.2691	385
63	15	3.567	2.454	0.5217	1.391	377
64	15	3.646	2.652	0.5106	1.5798	375
65	15	3.795	2.578	0.4898	1.4479	380
66	15	3.942	2.693	0.4737	1.523	383
