# Supplementary material for: Single-cell growth inference of Corynebacterium glutamicum reveals asymptotically linear growth
Source: eLife. 2021 Oct 4;10:e70106. doi: 10.7554/eLife.70106 (PMC8594916; doi:10.7554/eLife.70106)
Supplement: Source data 2. [file elife-70106-data2.zip › Data_all/Delta rodA DivIVA labelled/delta_roda_7_diviva.csv]

frame	Id	Length	Area	Septum position	Volume	DivIVA signal center
2	1	2.82	2.712	0	2.236	380
3	1	2.903	2.812	0	2.3259	375
4	1	3.043	2.879	0.1186	2.322	378
5	1	3.069	2.979	0.1261	2.4522	377
6	1	2.755	2.787	0	2.3709	366
7	1	3.025	3.015	0	2.5207	363
8	1	3.079	3.073	0	2.6083	364
9	1	3	3.038	0	2.5415	359
10	1	3.204	3.176	0	2.6706	358
11	1	3.229	3.226	0	2.7372	360
12	1	3.23	3.29	0	2.8092	357
13	1	3.275	3.412	0	2.972	369
14	1	3.29	3.446	0.5118	2.9992	373
15	1	3.334	3.447	0.5116	2.9469	380
16	1	3.302	3.429	0.5312	3.0092	391
17	1	3.383	3.496	0.5115	3.0334	400
18	1	3.475	3.642	0.5	3.193	398
19	1	3.464	3.667	0.5149	3.2809	393
20	1	3.544	3.733	0.5182	3.2853	397
21	1	3.696	3.907	0.5035	3.4542	400
22	2	2.089	2.146	0	1.9885	371
23	2	2.191	2.403	0	2.3271	369
24	2	2.143	2.437	0	2.3696	367
25	2	2.316	2.463	0	2.2448	364
26	2	2.326	2.426	0	2.203	358
27	2	2.412	2.585	0	2.3977	360
28	2	2.502	2.885	0	2.859	357
29	2	2.501	2.791	0	2.7077	355
30	2	2.507	2.828	0	2.7513	356
31	2	2.604	2.821	0	2.59	355
32	2	2.694	2.945	0	2.7603	356
33	2	3.018	3.061	0	3.8373	363
34	2	2.842	3.011	0	2.6891	369
35	2	2.805	3.011	0	2.7463	373
36	2	2.895	3.26	0.5	3.1059	382
37	2	2.845	3.115	0.5	2.8307	384
38	2	2.925	3.137	0.5044	2.8436	396
39	2	2.975	3.31	0.5217	3.1124	388
40	2	3.09	3.357	0.5083	3.0846	385
41	2	3.168	3.48	0.5122	3.1672	388
42	2	3.244	3.655	0.4921	3.4717	392
22	3	2.03	1.932	0	1.5712	365
23	3	2.181	2.074	0	1.6881	366
24	3	2.405	2.313	0	1.8861	367
25	3	2.272	2.138	0	1.7096	361
26	3	2.235	2.112	0	1.6862	361
27	3	2.399	2.209	0	1.762	362
28	3	2.407	2.286	0	1.8526	362
29	3	2.367	2.245	0	1.8133	361
30	3	2.619	2.454	0	1.9525	365
31	3	2.563	2.35	0	1.85	364
32	3	2.682	2.496	0	1.953	365
33	3	2.668	2.423	0	1.8595	370
34	3	2.669	2.564	0	2.0453	369
35	3	2.719	2.573	0	2.0527	371
36	3	2.875	2.787	0	2.2968	378
37	3	2.778	2.599	0	2.0496	377
38	3	2.963	2.859	0	2.3534	381
39	3	2.903	2.783	0	2.2716	386
40	3	3.074	3.133	0.5042	2.7063	389
41	3	2.937	2.724	0.5351	2.0979	403
42	3	2.93	2.719	0.5439	2.1115	413
43	3	3.015	2.657	0.5641	1.9862	406
44	3	3.317	3.079	0.5391	2.3928	410
45	3	3.22	2.994	536	2.3914	411
46	3	3.243	3.173	528	2.6023	411
47	3	3.396	3.225	0.5115	2.5553	408
48	3	3.384	3.329	0.5344	2.7717	412
49	3	3.678	3.563	0.5211	2.8788	408
50	3	3.623	3.484	0.5571	2.8044	409
51	3	3.696	3.755	0.5315	3.1957	411
52	3	4.291	3.763	0.1747	6.7002	416
53	3	3.89	3.866	0.5267	3.207	412
54	3	4.067	3.907	0.5478	3.1643	414
55	3	4.12	3.915	0.5409	3.0978	419
56	3	4.236	4.104	0.5366	3.3397	418
57	3	4.407	4.313	0.5353	3.528	417
58	3	4.466	4.315	0.5549	3.4372	419
59	3	4.703	4.671	0.5604	3.8265	411
60	3	4.707	4.781	0.5604	4.045	411
61	3	4.686	4.583	0.5801	3.6921	416
62	3	4.696	4.518	0.5714	3.6654	417
63	3	4.876	4.807	0.5638	3.9736	415
64	3	5.094	5.16	0.5685	4.4193	413
65	3	4.975	5	0.5677	4.1225	417
66	3	5.411	5.163	0.5598	4.1465	413
67	3	5.329	5.169	0.5534	4.1459	419
68	3	5.334	5.368	0.5534	4.421	421
69	3	5.478	5.419	566	4.4473	424
70	3	5.614	5.948	576	5.2426	426
71	3	5.735	5.613	0.5856	4.5343	430
72	3	5.765	6.016	0.5874	5.1445	435
73	3	6.024	5.876	0.6052	4.7091	437
74	3	6.045	6.262	0.6068	5.3048	437
75	3	6.246	6.3	0.6198	5.1823	437
43	4	2.189	2.137	0.8721	1.7855	364
44	4	2.278	2.233	0	1.9469	364
45	4	2.2	2.158	0	1.8223	358
46	4	2.1	2.049	0	1.7478	356
47	4	2.325	2.328	0	2.0258	359
48	4	2.531	2.433	0	2.0273	361
49	4	2.308	2.238	0	1.8286	352
50	4	2.438	2.446	0	2.0964	354
51	4	2.478	2.464	0	2.0765	352
52	4	2.527	2.617	0	2.3083	349
53	4	2.823	2.823	0	2.4588	353
54	4	2.828	2.786	0	2.3555	349
55	4	2.923	2.874	0	2.4309	349
56	4	2.985	2.865	0	2.3689	350
57	4	3.054	3.057	0	2.6345	347
58	4	3.231	3.211	0	2.7293	353
59	4	3.083	3.162	0	2.7187	357
60	4	3.414	3.424	0.5227	2.9737	366
61	4	3.341	3.344	0.4806	2.8587	376
62	4	3.463	3.543	0.4925	3.1251	379
63	4	3.632	3.661	0.4786	3.1238	384
64	4	3.609	3.873	0.4857	3.5503	378
65	4	3.547	3.581	0.5036	3.0296	386
66	4	3.588	3.582	0.5108	3.0181	386
43	5	2.131	2.155	0	1.9225	358
44	5	2.046	1.951	0	1.65	355
45	5	2.048	2.302	0	2.2409	352
46	5	2.147	2.213	0	1.9853	352
47	5	2.176	2.122	0	1.7813	350
48	5	2.289	2.251	0	1.948	353
49	5	2.353	2.408	0	2.112	349
50	5	3.876	2.561	0.5973	3.787	374
51	5	2.69	2.786	0	2.4595	348
52	5	2.642	2.695	0	2.3226	349
53	5	2.66	2.647	0	2.2174	349
54	5	2.801	2.899	0	2.5774	349
55	5	2.81	2.814	0	2.3656	349
56	5	2.918	3.025	0	2.6176	359
57	5	3.083	3.233	0	2.8669	363
58	5	2.995	2.981	0.5259	2.5055	371
59	5	3.06	3.101	0.5169	2.6315	380
60	5	3.205	3.53	0.5	3.2709	377
61	5	3.161	3.29	0.5082	2.8447	386
62	5	3.272	3.521	0.5197	3.2009	385
63	5	3.427	3.783	0.5038	3.536	382
64	5	3.398	3.453	0.5267	2.9547	382
65	5	3.538	3.793	0.5036	3.3931	389
76	6	4.199	4.166	358	3.3698	436
76	7	2.331	2.25	0	1.8583	369
77	7	2.391	2.373	0	2.0237	364
78	7	2.513	2.43	0	2.0409	365
79	7	2.571	2.559	0	2.2058	363
80	7	2.654	2.634	0	2.242	361
81	7	2.689	2.645	0	2.2174	360
82	7	2.8	2.845	0	2.4786	358
83	7	2.844	2.925	0	2.5586	360
84	7	2.821	2.828	0	2.3899	363
85	7	3.103	3.065	0.09167	2.5858	370
86	7	3.037	2.917	0	2.3896	376
87	7	3.109	3.08	0	2.5665	376
88	7	3.181	3.116	0.5691	2.5664	388
89	7	3.229	3.244	576	2.7712	397
90	7	3.24	3.207	592	2.6923	399
91	7	3.324	3.401	0.5969	2.9203	394
92	7	3.403	3.419	0.5985	2.9116	395
93	7	3.536	3.533	0.5912	2.9579	393
94	7	3.668	3.682	0.5986	3.1211	391
95	7	3.674	3.766	0.5915	3.2248	389
67	8	2.238	2.064	0	1.623	352
68	8	2.231	2.055	0	1.6061	350
69	8	2.359	2.165	0	1.7066	353
70	8	2.339	2.159	0	1.697	350
71	8	2.491	2.471	0	2.0714	353
72	8	2.507	2.438	0	2.0182	353
73	8	2.676	2.366	0	1.7851	349
74	8	2.52	2.658	0	2.3215	347
75	8	2.63	2.886	0	2.6369	347
76	8	2.773	2.6	0	2.0696	346
77	8	2.93	2.916	0	2.4527	350
78	8	3.004	2.941	0	2.4459	348
79	8	3.106	3.226	0	2.7697	350
80	8	3.078	3.013	0	2.4887	349
81	8	3.162	3.103	0	2.5172	350
82	8	3.133	3.009	0	2.4271	360
83	8	3.276	3.154	0	2.5339	367
84	8	3.29	3.068	0.4803	2.325	382
85	8	3.33	3.094	0.4884	2.389	394
86	8	3.523	3.298	0.4779	2.5536	398
87	8	3.539	3.337	0.4891	2.5878	400
88	8	3.599	3.377	482	2.6412	400
67	9	1.988	1.997	0	1.7282	351
68	9	2.122	2.029	0	1.6689	354
69	9	2.071	2.048	0	1.8017	353
70	9	2.228	2.219	0	1.8925	355
71	9	2.144	2.117	0	1.8089	352
72	9	2.367	2.385	0	2.0721	347
73	9	2.435	2.326	0	1.9189	349
74	9	2.615	2.464	0	2.043	347
75	9	2.754	2.553	0	2.074	348
76	9	2.876	2.698	0	2.1737	347
77	9	3.032	2.954	0	2.4868	346
78	9	2.918	2.776	0	2.2816	347
79	9	3.192	2.896	0	2.2863	344
80	9	3.186	2.998	0	2.4274	347
81	9	3.207	3.039	0	2.4594	345
82	9	3.338	3.14	0	2.5423	351
83	9	3.376	3.184	0	2.5456	354
84	9	3.436	3.228	0	2.5333	357
85	9	3.557	3.276	0	2.5717	360
86	9	3.536	3.304	635	2.5703	371
87	9	3.719	3.714	625	3.102	367
88	9	3.801	3.719	0.6259	2.9972	367
89	9	3.774	3.542	0.6507	2.749	366
90	9	3.975	3.772	0.6299	3.0343	366
66	10	2	2.057	0	1.783	364
67	10	2.137	2.079	0	1.7733	355
68	10	2.057	1.865	0	1.4861	354
69	10	2.24	2.31	0	2.0889	353
70	10	2.286	2.225	0	1.9534	356
71	10	2.308	2.354	0	2.0392	351
72	10	2.652	2.493	0	2.0567	349
73	10	2.721	2.499	0	1.9508	354
74	10	2.796	2.699	0	2.2566	348
75	10	2.846	2.822	0	2.3875	347
76	10	2.987	2.712	0	2.1135	346
77	10	3.02	2.887	0	2.3423	347
78	10	3.017	2.509	0	1.8139	354
79	10	3.337	3.308	0	2.7842	357
80	10	3.161	3.037	0.5656	2.5558	368
81	10	3.329	3.298	0.5504	2.795	381
82	10	3.454	3.369	0.5448	2.7687	374
83	10	3.51	3.29	0.5662	2.6309	381
84	10	3.618	3.334	0.5643	2.5635	381
85	10	3.75	3.579	0.5517	2.8875	384
86	10	3.775	3.681	0.5274	3.0742	388
66	11	2.138	1.97	0	1.5379	349
67	11	2.291	1.962	0	1.444	349
68	11	2.344	2.076	0	1.5913	345
69	11	2.443	2.126	0	1.5973	348
70	11	2.417	2.113	0	1.5945	347
71	11	2.587	2.307	0	1.7643	344
72	11	2.579	2.555	0	2.1076	344
73	11	2.765	2.592	0	2.0729	346
74	11	2.762	2.818	0	2.4492	339
75	11	2.864	2.652	0	2.0807	341
76	11	3.129	3.023	0	2.4625	340
77	11	3.266	2.969	0	2.272	344
78	11	3.146	3.004	0	2.3864	348
79	11	3.238	3.035	0	2.3686	355
80	11	3.461	3.375	0.4478	2.7181	359
81	11	3.424	3.375	0.4773	2.7506	364
82	11	3.393	3.199	458	2.4905	370
83	11	3.591	3.218	0.4748	2.4	372
84	11	3.675	3.453	0.4648	2.6729	372
85	11	3.887	3.606	0.5067	2.7603	372
86	11	3.843	3.508	0.4832	2.6201	375
77	13	2.898	2.753	0.5536	2.1754	435
78	13	2.83	2.606	0.5727	1.9706	440
79	13	2.986	2.653	569	1.9606	438
