# Supplementary material for: Single-cell growth inference of Corynebacterium glutamicum reveals asymptotically linear growth
Source: eLife. 2021 Oct 4;10:e70106. doi: 10.7554/eLife.70106 (PMC8594916; doi:10.7554/eLife.70106)
Supplement: Source data 2. [file elife-70106-data2.zip › Data_all/Delta rodA DivIVA labelled/delta_roda_2_diviva.csv]

frame	Id	Length	Area	Septum position	Volume	DivIVA signal center
1	1	2.414	1.928	0	1.282	375
2	1	2.53	1.926	0	1.2527	368
3	1	2.4	1.843	0	1.1764	365
4	1	2.571	1.858	0	1.0996	359
5	1	2.71	2.048	0	1.3122	349
6	1	2.705	2.195	0	1.4735	348
7	1	2.878	2.313	0	1.5349	354
8	1	2.895	2.293	0	1.518	357
9	1	2.93	2.392	0	1.6149	356
10	1	2.999	2.386	0.4828	1.597	366
11	1	3.036	2.513	0.5085	1.7216	376
12	1	3.125	2.646	0.4876	1.8366	379
13	1	3.267	2.708	0.4762	1.8582	382
14	1	3.258	2.712	0.4921	1.8806	382
15	1	3.352	2.894	0.5077	2.0332	382
16	1	3.491	3.001	0.5111	2.1442	377
17	2	2.035	1.618	0	1.1155	346
18	2	2.117	1.667	0	1.138	345
19	2	2.282	1.793	0	1.1968	350
20	2	2.086	1.755	0	1.2493	344
21	2	2.277	1.862	0	1.3058	349
22	2	2.246	1.848	0	1.275	348
23	2	2.335	1.906	0	1.3255	349
24	2	2.444	2.04	0	1.4593	346
25	2	2.371	2.033	0	1.459	347
26	2	2.401	2.049	0	1.4826	345
27	2	2.494	2.103	0	1.5036	346
28	2	2.56	2.153	0	1.55	346
29	2	2.645	2.25	0	1.6167	347
30	2	2.654	2.276	0	1.6269	352
31	2	2.711	2.271	0	1.5813	359
32	2	2.705	2.336	0.5333	1.6639	372
33	2	2.712	2.286	0.5524	1.6229	378
34	2	2.853	2.323	0.5856	1.6133	379
35	2	2.889	2.512	0.5804	1.8271	376
36	2	2.922	2.58	0.5752	1.8933	381
37	2	3.057	2.671	0.5678	1.9227	379
17	3	1.859	1.447	0	0.9667	361
18	3	1.957	1.534	0	1.0379	363
19	3	1.982	1.62	0	1.1279	367
20	3	2.233	1.815	0	1.3321	363
21	3	2.178	1.717	0	1.1633	363
22	3	2.133	1.727	0	1.1876	367
23	3	2.361	1.949	0	1.3916	367
24	3	2.252	1.886	0	1.3048	363
25	3	2.428	2.034	0	1.4125	368
26	3	2.433	2.05	0	1.466	365
27	3	2.527	2.029	0	1.3751	368
28	3	2.634	2.164	0	1.5058	372
29	3	2.639	2.14	0	1.4397	376
30	3	2.684	2.245	0	1.5836	380
31	3	2.641	2.139	0	1.4913	384
32	3	2.694	2.143	0	1.453	387
33	3	2.663	2.177	0	1.4836	383
34	3	2.873	2.367	0	1.5986	407
35	3	2.944	2.525	0	1.8445	411
38	4	2.065	1.718	0	1.2168	351
39	4	2.124	1.795	0	1.2863	349
40	4	2.11	1.821	0	1.3243	349
41	4	2.215	1.858	0	1.3205	350
42	4	2.236	1.964	0	1.4377	346
43	4	2.451	2.048	0	1.4441	348
44	4	2.4	2.014	0	1.4308	346
45	4	2.492	2.08	0	1.4677	348
46	4	2.559	2.203	0	1.5983	344
47	4	2.652	2.308	0	1.6746	343
48	4	2.708	2.294	0	1.6716	344
49	4	2.743	2.382	0	1.7149	343
50	4	2.858	2.436	0	1.7489	342
51	4	2.807	2.43	0	1.7433	348
52	4	3.03	2.624	0	1.912	353
53	4	3.025	2.719	0.4188	2.0092	359
54	4	2.999	2.652	0.4569	1.9317	364
55	4	3.103	2.681	0.45	1.9247	370
56	4	3.1	2.697	0.4417	1.9237	375
57	4	3.183	2.759	0.4715	1.9851	374
58	4	3.224	2.798	0.488	2.0023	370
38	5	1.45	1.061	0	0.6817	363
39	5	1.585	1.205	0	0.7923	366
40	5	1.627	1.319	0	0.9248	362
41	5	1.669	1.297	0	0.8641	367
42	5	1.729	1.375	0	0.9341	367
43	5	1.821	1.461	0	1.0043	364
44	5	1.929	1.478	0	0.9729	365
45	5	1.936	1.567	0	1.0883	364
46	5	1.995	1.606	0	1.0963	363
47	5	2.141	1.667	0	1.1166	361
48	5	2.144	1.702	0	1.1288	358
49	5	2.275	1.832	0	1.2377	362
50	5	2.231	1.771	0	1.1739	363
51	5	2.358	1.957	0	1.3756	362
52	5	2.476	2.043	0	1.4355	359
53	5	2.544	2.054	0	1.3992	361
54	5	2.64	2.065	0	1.376	364
55	5	2.65	2.074	0	1.3585	368
56	5	2.739	2.082	0	1.3297	372
57	5	2.754	2.229	0.4766	1.5183	383
58	5	2.829	2.092	0	1.3172	384
59	5	2.922	2.149	0.4867	1.3429	394
60	5	3.032	2.363	0.4786	1.5837	396
61	5	3.055	2.243	0.4576	1.3679	390
36	6	2.233	1.761	0	1.1951	370
37	6	2.384	1.804	0	1.1726	366
38	6	2.377	1.809	0	1.1643	363
39	6	2.351	1.768	0	1.112	364
40	6	2.394	1.715	0	1.0562	365
41	6	2.422	1.788	0	1.0981	370
42	6	2.473	1.823	0	1.138	366
43	6	2.526	1.96	0	1.2636	362
44	6	2.643	1.984	0	1.2615	361
45	6	2.71	2.119	0	1.3965	368
46	6	2.752	2.245	0	1.5247	368
47	6	2.779	2.225	0	1.4882	374
48	6	2.957	2.414	0	1.6665	373
49	6	2.939	2.368	0	1.5883	378
50	6	2.904	2.393	0	1.6181	391
51	6	2.947	2.385	0.4561	1.6114	392
52	6	3.008	2.32	0.4914	1.5111	398
53	6	3.067	2.557	0	1.7882	401
54	6	3.089	2.555	0.4917	1.763	398
55	6	3.172	2.605	0.5285	1.748	400
56	6	3.208	2.508	0.5161	1.6208	400
36	7	1.523	0.976	0	0.5648	428
37	7	1.472	0.945	0	0.5398	429
38	7	1.508	1.026	0	0.6016	430
39	7	1.574	1.097	0	0.6656	424
40	7	1.659	1.133	0	0.6884	428
41	7	1.589	1.164	0	0.7382	427
42	7	1.721	1.263	0	0.7997	431
43	7	1.732	1.162	0	0.6871	431
44	7	1.825	1.41	0	0.9488	435
45	7	1.822	1.263	0	0.7727	424
46	7	1.939	1.343	0	0.8208	419
47	7	1.876	1.325	0	0.7942	417
48	7	1.768	1.212	0	0.7156	416
49	7	1.896	1.312	0	0.7728	414
50	7	1.949	1.237	0	0.6851	408
51	7	2.026	1.365	0	0.7827	406
52	7	2.124	1.47	0	0.8515	403
53	7	2.189	1.452	0	0.8102	405
54	7	2.239	1.558	0	0.9148	413
55	7	2.383	1.646	0	0.9769	408
56	7	2.379	1.757	0	1.0749	413
57	7	2.465	1.881	0	1.1809	416
58	7	2.338	1.76	0	1.1112	417
59	7	2.549	1.817	0	1.0794	433
60	7	2.623	1.908	0	1.1579	438
61	7	2.701	1.918	0.4857	1.1635	443
62	7	2.494	1.79	0.6186	1.0868	447
59	8	1.79	1.521	0	1.1173	368
60	8	1.769	1.584	0	1.2077	364
61	8	1.804	1.548	0	1.0915	367
62	8	1.936	1.691	0	1.2936	381
63	8	1.991	1.738	0	1.3064	380
64	8	1.962	1.827	0	1.4533	373
65	8	2.038	1.784	0	1.3504	373
66	8	2.11	1.813	0	1.3601	367
67	8	2.123	1.848	0	1.4154	368
68	8	2.216	2.08	0	1.6705	369
69	8	2.255	2.02	0	1.5499	365
70	8	2.471	2.248	0	1.7686	368
71	8	2.407	2.159	0	1.6704	367
72	8	2.49	2.324	0	1.8288	367
73	8	2.502	2.255	0	1.7658	362
74	8	2.57	2.359	0	1.8457	366
75	8	2.579	2.367	0	1.858	367
76	8	2.743	2.524	0	1.9604	373
77	8	2.805	2.563	0	2.0025	373
78	8	2.884	2.561	0	1.9746	368
79	8	2.95	2.716	0	2.1182	364
80	8	3.074	2.642	0	1.9442	374
81	8	3.233	2.983	0.48	2.3177	375
82	8	3.22	2.717	0.504	1.9478	391
83	8	3.322	2.887	0.5039	2.12	394
84	8	3.473	3.036	0.5224	2.3062	400
85	8	3.401	3.009	0.5455	2.2814	397
86	8	3.405	3.208	0.5152	2.5363	399
59	9	1.99	1.365	0	0.8183	348
60	9	2.051	1.407	0	0.839	352
61	9	2.107	1.421	0	0.847	352
62	9	2.005	1.412	0	0.8516	350
63	9	2.083	1.435	0	0.8697	355
64	9	2.175	1.524	0	0.9187	349
65	9	2.152	1.6	0	1.0144	350
66	9	2.28	1.804	0	1.2049	349
67	9	2.417	1.92	0	1.2892	350
68	9	2.505	1.912	0	1.2709	353
69	9	2.601	2.114	0	1.4581	352
70	9	2.571	1.968	0	1.2876	351
71	9	2.804	2.035	0	1.2521	355
72	9	2.842	2.056	0	1.2519	358
73	9	2.937	2.105	0	1.2622	361
74	9	3.088	2.222	0	1.3338	358
75	9	3.122	2.193	0	1.303	360
76	9	3.369	2.452	0	1.5035	364
77	9	3.338	2.677	0	1.793	370
78	9	3.296	2.717	0	1.8496	376
79	9	3.323	2.616	0	1.7509	379
80	9	3.444	2.798	0	1.9227	385
81	9	3.451	2.737	0	1.8148	382
62	10	1.545	1.192	0	0.7884	377
63	10	1.563	1.175	0	0.7661	376
64	10	1.63	1.196	0	0.7608	374
65	10	1.705	1.291	0	0.8317	367
66	10	1.726	1.341	0	0.903	363
67	10	1.698	1.209	0	0.7687	360
68	10	1.824	1.329	0	0.8359	366
69	10	1.809	1.402	0	0.9096	368
70	10	1.993	1.409	0	0.858	369
71	10	2.067	1.4	0	0.8219	375
72	10	2.05	1.355	0	0.7662	371
73	10	2.159	1.446	0	0.8279	374
74	10	2.03	1.438	0	0.853	380
75	10	2.161	1.53	0	0.905	379
76	10	2.294	1.817	0	1.1898	390
77	10	2.185	1.432	0	0.7931	390
78	10	2.346	1.594	0	0.9047	388
79	10	2.295	1.594	0	0.9244	392
80	10	2.434	1.602	0	0.8908	394
81	10	2.508	1.677	0.6082	0.9403	401
82	10	2.555	1.673	0.6162	0.9236	401
83	10	2.68	2.061	0.5673	1.3392	400
84	10	2.792	2.012	0.5556	1.2227	403
85	10	2.887	1.983	0.5536	1.1367	405
62	11	1.636	1.054	0	0.5897	364
63	11	1.725	1.098	0	0.6183	361
64	11	1.598	1.073	0	0.6138	354
65	11	1.672	1.124	0	0.663	356
66	11	1.604	1.121	0	0.6825	357
67	11	1.877	1.363	0	0.8509	355
68	11	1.765	1.171	0	0.686	355
69	11	1.865	1.345	0	0.8553	353
70	11	1.803	1.213	0	0.7092	353
71	11	1.891	1.189	0	0.6496	353
72	11	1.95	1.178	0	0.6106	353
73	11	1.959	1.162	0	0.5888	357
74	11	2.223	1.332	0	0.6811	360
75	11	2.277	1.273	0	0.6175	362
76	11	2.167	1.293	0	0.6376	360
77	11	2.255	1.446	0	0.7791	375
78	11	2.327	1.655	0	1.0031	380
79	11	2.316	1.628	0	0.9669	387
80	11	2.381	1.667	0	1.0113	393
81	11	2.415	1.691	0.383	0.9961	396
82	11	2.493	1.77	0.4124	1.0305	391
57	12	1.756	1.307	0	0.8274	370
58	12	1.894	1.326	0	0.787	365
59	12	2.054	1.428	0	0.8452	370
60	12	2.012	1.458	0	0.8973	370
61	12	2.188	1.578	0	0.976	377
62	12	2.284	1.699	0	1.0538	387
63	12	2.359	1.574	0	0.8926	397
64	12	2.46	1.6	0	0.8741	396
65	12	2.296	1.518	0	0.8249	399
66	12	2.351	1.511	0	0.8128	396
67	12	2.563	1.684	0	0.9374	391
68	12	2.437	1.507	0	0.7736	399
69	12	2.571	1.633	0	0.8736	402
70	12	2.654	1.741	0	0.9535	406
71	12	2.706	1.766	0	0.9374	407
72	12	2.791	1.741	0.4907	0.9051	410
73	12	2.729	1.771	0.5189	0.96	423
74	12	2.851	1.823	0.5182	0.9624	423
75	12	2.961	1.883	0.487	0.9929	423
76	12	2.977	1.923	0.513	1.0308	423
57	13	1.628	1.252	0	0.8456	354
58	13	1.684	1.32	0	0.8946	358
59	13	1.722	1.325	0	0.9155	360
60	13	1.781	1.48	0	1.0536	356
61	13	1.968	1.592	0	1.1503	353
62	13	2.241	1.767	0	1.2328	363
63	13	2.254	1.834	0	1.2693	361
64	13	2.203	1.753	0	1.2031	360
65	13	2.311	1.875	0	1.3008	355
66	13	2.311	1.438	0	0	0
67	13	2.279	1.869	0	1.307	356
68	13	2.574	2.021	0	1.3724	361
69	13	2.723	2.145	0	1.4474	370
70	13	2.579	1.98	0	1.268	372
71	13	2.642	1.915	0	1.1724	377
72	13	2.643	1.811	0	1.0305	385
73	13	2.749	1.984	0.6729	1.1916	397
74	13	2.809	2.021	0	1.2324	400
75	13	2.799	1.88	0.6389	1.0675	401
76	13	2.972	2.105	0.6348	1.232	401
77	13	4.733	2.226	0	2.2323	394
63	14	1.331	0.882	0	0.5156	453
64	14	1.403	1.023	0	0.6473	452
65	14	1.517	1.049	0	0.6127	447
66	14	1.52	1.027	0	0.5954	439
67	14	1.551	1.119	0	0.673	445
68	14	1.869	1.303	0	0.796	446
69	14	1.792	1.287	0	0.81	451
70	14	1.833	1.267	0	0.7646	449
71	14	1.799	1.212	0	0.7212	457
72	14	1.953	1.339	0	0.7877	465
73	14	2.168	1.528	0	0.9325	470
74	14	2.161	1.485	0	0.8829	465
75	14	2.301	1.725	0	1.1345	464
76	14	2.177	1.723	0	1.155	459
77	14	2.339	1.728	0	1.1076	466
78	14	2.462	1.759	0	1.098	472
79	14	2.346	1.528	0	0.8428	471
80	14	2.453	1.576	0.5368	0.8643	473
81	14	2.581	1.746	0.56	1.0123	476
82	14	2.538	1.757	0.5408	1.0231	461
83	14	2.566	1.753	0.51	1.032	471
84	14	2.517	1.641	0.4796	0.8916	474
85	14	2.627	1.671	0.4902	0.89	479
63	15	1.476	0.997	0	0.5909	415
64	15	1.534	1.044	0	0.6215	407
65	15	1.802	1.155	0	0.6367	415
66	15	2.008	1.211	0	0.6552	404
67	15	1.958	1.336	0	0.7776	408
68	15	2.042	1.209	0	0.6214	401
69	15	2.066	1.277	0	0.6664	398
70	15	2.159	1.285	0	0.6618	380
71	15	2.106	1.184	0	0.5501	371
72	15	2.068	1.181	0	0.5743	372
73	15	2.219	1.289	0	0.6487	368
74	15	2.314	1.287	0	0.6144	366
75	15	2.392	1.379	0	0.6642	365
76	15	2.336	1.246	0	0.5668	366
77	15	2.423	1.293	0	0.5838	367
78	15	2.379	1.277	0	0.5768	364
79	15	2.372	1.298	0	0.5866	367
80	15	2.374	1.282	0	0.5872	368
81	15	2.231	1.184	0	0.5209	371
82	15	2.471	1.369	0	0.6386	381
83	15	2.495	1.334	0	0.6165	385
84	15	2.565	1.427	0	0.6831	393
85	15	2.532	1.459	0.5	0.7111	395
86	15	2.727	1.783	0.5	0.9795	401
87	15	2.857	1.97	0.5045	1.156	400
