# Supplementary material for: Single-cell growth inference of Corynebacterium glutamicum reveals asymptotically linear growth
Source: eLife. 2021 Oct 4;10:e70106. doi: 10.7554/eLife.70106 (PMC8594916; doi:10.7554/eLife.70106)
Supplement: Source data 2. [file elife-70106-data2.zip › Data_all/Delta rodA DivIVA labelled/delta_roda_1_diviva.csv]

frame	Id	Length	Area	Septum position	Volume	DivIVA signal center
1	2	2.755	2.081	0	0	352
2	2	2.761	2.149	0	0	355
3	2	2.899	2.173	0	0	359
4	2	2.916	2.136	0.5221	0	364
5	2	3.098	2.283	0.5083	0	378
6	2	3.217	2.347	0.5565	0	379
7	2	3.289	2.454	0.5276	0	382
8	2	3.425	2.5	0.5303	0	382
9	2	3.575	2.644	0.5	0	386
1	3	2.305	1.927	0	0	352
2	3	2.254	1.864	0	0	348
3	3	2.35	1.998	0	0	349
4	3	2.551	2.123	0	0	347
5	3	2.461	2.127	0	0	355
6	3	2.62	2.137	0	0	356
7	3	2.661	2.286	0	0	357
8	3	2.665	2.261	0.6214	0	365
9	3	2.518	2.171	0.6327	0	368
10	3	2.7	2.347	0.5905	0	373
11	3	2.696	2.289	0.619	0	380
12	3	2.757	2.413	0.6355	0	382
13	3	2.814	2.431	0.6422	0	384
14	3	3.027	2.551	0.6154	0	379
15	3	3.105	2.691	0.6083	0	378
16	3	3.206	2.695	0.5887	0	376
10	4	2.058	1.233	0	0	351
11	4	2.249	1.401	0	0	352
12	4	2.12	1.335	0	0	351
13	4	2.232	1.408	0	0	351
14	4	2.128	1.328	0	0	351
15	4	2.279	1.409	0	0	354
16	4	2.376	1.462	0	0	354
17	4	2.401	1.496	0	0	355
18	4	2.435	1.606	0	0	354
19	4	2.577	1.794	0	0	347
20	4	2.648	1.747	0	0	349
21	4	2.523	1.77	0	0	346
22	4	2.58	1.751	0	0	350
23	4	2.54	1.724	0	0	346
24	4	2.588	1.768	0	0	351
25	4	2.598	1.764	0	0	347
26	4	2.689	1.881	0	0	352
27	4	2.927	1.936	0	0	357
28	4	2.903	1.97	0	0	365
29	4	2.922	2.042	0.4602	0	374
30	4	2.959	2.052	0.4609	0	381
31	4	3.027	2.033	0.4701	0	388
32	4	2.94	2.095	0.5088	0	385
33	4	3.093	2.168	0.4667	0	389
10	5	1.711	1.28	0	0	360
11	5	1.726	1.204	0	0	361
12	5	1.872	1.363	0	0	366
13	5	1.859	1.281	0	0	363
14	5	2.032	1.417	0	0	373
15	5	2.06	1.47	0	0	369
16	5	2.077	1.488	0	0	372
17	5	2.09	1.412	0	0	379
18	5	2.14	1.529	0	0	380
19	5	2.179	1.492	0	0	380
20	5	2.355	1.655	0	0	375
21	5	2.347	1.678	0	0	376
22	5	2.473	1.657	0	0	372
23	5	2.535	1.761	0	0	366
24	5	2.623	1.948	0	0	362
25	5	2.809	2.137	0	0	361
26	5	2.817	2.183	0	0	367
27	5	2.818	2.029	0	0	364
28	5	2.935	2.192	0	0	367
29	5	2.95	2.103	0	0	370
30	5	3.013	2.119	0	0	374
31	5	3.131	2.189	0	0	376
32	5	3.243	2.408	0.648	0	378
33	5	3.299	2.383	0.6328	0	379
34	5	3.361	2.386	0.6385	0	378
35	5	3.452	2.505	0.6343	0	381
36	5	3.528	2.484	0.6471	0	377
17	6	1.585	1.259	0	0	354
18	6	1.656	1.348	0	0	357
19	6	1.654	1.291	0	0	358
20	6	1.76	1.379	0	0	354
21	6	1.837	1.442	0	0	356
22	6	1.745	1.397	0	0	351
23	6	1.977	1.579	0	0	352
24	6	2.03	1.621	0	0	351
25	6	2.092	1.604	0	0	348
26	6	2.173	1.7	0	0	352
27	6	2.282	1.694	0	0	349
28	6	2.265	1.813	0	0	348
29	6	2.486	1.964	0	0	348
30	6	2.525	1.917	0	0	347
31	6	2.637	2.076	0	0	346
32	6	2.688	1.99	0	0	345
33	6	2.789	2.112	0	0	350
34	6	2.946	2.139	0	0	350
35	6	2.947	2.21	0	0	351
36	6	3.099	2.21	0	0	352
37	6	3.129	2.288	0	0	356
38	6	3.177	2.332	0	0	363
39	6	3.323	2.398	0.5194	0	363
40	6	3.387	2.423	0.5267	0	369
41	6	3.416	2.35	0.5379	0	375
42	6	3.527	2.493	0.5735	0	374
43	6	3.654	2.705	0.5461	0	375
44	6	3.657	2.608	0.5674	0	373
45	6	3.783	2.645	0	0	371
17	7	2.214	1.923	0	0	355
18	7	2.254	1.96	0	0	351
19	7	2.256	2.044	0	0	351
20	7	2.371	2.141	0	0	351
21	7	2.373	2.099	0	0	351
22	7	2.476	2.15	0	0	348
23	7	2.523	2.272	0	0	349
24	7	2.555	2.215	0	0	347
25	7	2.542	2.257	0	0	351
26	7	2.632	2.323	0	0	346
27	7	3.028	2.38	0	0	347
28	7	3.964	2.463	0.6623	0	366
29	7	2.783	2.47	0	0	347
30	7	2.989	2.585	0	0	348
31	7	3.045	2.696	0	0	344
32	7	3.059	2.565	0	0	348
33	7	3.049	2.685	0	0	353
34	7	3.125	2.673	0	0	352
35	7	3.196	2.734	0	0	353
36	7	3.346	2.877	0	0	358
37	7	3.37	2.774	0	0	368
38	7	3.388	2.952	0.4198	0	374
39	7	3.466	3.025	0.3955	0	376
40	7	3.507	3.053	0.4118	0	377
41	7	3.708	3.19	0.4196	0	380
42	7	3.739	3.204	0.4345	0	378
43	7	3.734	3.202	0.4236	0	378
44	7	3.918	3.322	0.4172	0	383
45	7	3.983	3.33	0.4156	0	386
46	7	4.132	3.509	0.425	0	379
47	7	4.208	3.589	0.4049	0	376
34	8	1.786	1.319	0	0	369
35	8	1.662	1.267	0	0	372
36	8	1.956	1.671	0	0	367
37	8	1.962	1.412	0	0	369
38	8	2.161	1.643	0	0	368
39	8	2.039	1.605	0	0	362
40	8	2.172	1.699	0	0	359
41	8	2.21	1.726	0	0	362
42	8	2.306	1.739	0	0	362
43	8	2.306	1.749	0	0	356
44	8	2.353	1.896	0	0	354
45	8	2.404	1.887	0	0	355
46	8	2.616	2.098	0	0	351
47	8	3.752	1.942	0.3793	0	382
48	8	2.642	2.107	0	0	350
49	8	2.667	2.156	0	0	350
50	8	2.693	2.283	0	0	352
51	8	2.822	2.268	0	0	356
52	8	2.921	2.406	0	0	361
53	8	2.947	2.37	0.5	0	365
54	8	3.046	2.539	0.5339	0	377
55	8	3.11	2.542	0.5333	0	378
56	8	3.134	2.559	0.5372	0	384
57	8	3.304	2.673	0.5625	0	387
58	8	3.431	2.818	0.5263	0	385
59	8	3.385	2.7	0.5802	0	384
60	8	3.523	2.874	0.5662	0	387
34	9	1.858	1.272	0	0	363
35	9	1.925	1.46	0	0	359
36	9	1.693	1.262	0	0	356
37	9	1.729	1.427	0	0	353
38	9	1.675	1.328	0	0	354
39	9	1.896	1.52	0	0	350
40	9	1.956	1.528	0	0	349
41	9	2.059	1.631	0	0	350
42	9	2.314	1.87	0	0	346
43	9	2.247	1.777	0	0	347
44	9	2.365	1.946	0	0	347
45	9	2.496	2.087	0	0	346
46	9	2.66	2.087	0	0	350
47	9	2.67	2.243	0	0	351
48	9	2.71	2.241	0	0	345
49	9	2.816	2.388	0	0	346
50	9	2.966	2.453	0	0	347
51	9	2.96	2.574	0	0	349
52	9	3.106	2.615	0	0	352
53	9	3.037	2.62	0	0	354
54	9	3.162	2.585	0	0	359
55	9	3.158	2.718	0	0	363
56	9	3.329	2.803	0.4109	0	366
57	9	3.301	2.749	0	0	365
58	9	3.406	2.862	0	0	373
59	9	3.455	2.841	0	0	369
60	9	3.534	2.976	0	0	371
61	9	3.674	3.264	0.4225	0	377
37	11	2.468	1.52	0	0	361
38	11	2.467	1.422	0	0	362
39	11	2.571	1.58	0	0	360
40	11	2.524	1.537	0	0	358
41	11	2.727	1.743	0	0	357
42	11	2.689	1.676	0	0	358
43	11	2.803	1.771	0	0	362
44	11	2.863	1.879	0	0	361
45	11	2.978	1.885	0	0	361
46	11	2.922	2.154	0	0	377
47	11	3.194	2.505	0	0	385
48	11	3.158	2.304	0	0	391
49	11	3.163	2.442	0	0	390
50	11	3.32	2.47	0.5078	0	392
51	11	3.412	2.67	0.5455	0	390
52	11	3.453	2.619	0.5224	0	394
53	11	3.704	2.85	0.5455	0	387
46	12	2.203	1.483	0	0	349
47	12	2.335	1.625	0	0	346
48	12	2.279	1.508	0	0	353
49	12	2.403	1.623	0	0	354
50	12	2.458	1.586	0	0	353
51	12	2.518	1.649	0	0	357
52	12	2.559	1.675	0	0	352
53	12	2.727	1.786	0	0	359
54	12	2.848	2.04	0	0	361
55	12	2.869	1.9	0	0	362
56	12	2.985	2.014	0	0	364
57	12	3.022	2.071	0	0	366
58	12	3.055	2.113	0	0	365
59	12	3.117	2.339	0	0	364
60	12	3.305	2.379	0	0	367
61	12	3.36	2.523	0	0	372
62	12	3.337	2.482	0	0	378
63	12	3.415	2.569	0.5076	0	383
64	12	3.603	2.667	0.4604	0	382
65	12	3.654	2.725	0.4681	0	385
46	13	2.075	1.604	0	0	358
47	13	2.049	1.639	0	0	360
48	13	2.141	1.659	0	0	355
49	13	2.118	1.659	0	0	355
50	13	2.214	1.785	0	0	350
51	13	2.322	1.873	0	0	351
52	13	2.441	1.914	0	0	350
53	13	2.463	1.956	0	0	346
54	13	2.426	1.824	0	0	350
55	13	2.509	1.937	0	0	348
56	13	2.577	2.066	0	0	351
57	13	2.62	1.988	0	0	355
58	13	2.765	2.25	0	0	350
59	13	2.834	2.162	0	0	353
60	13	2.978	2.291	0	0	353
61	13	3.002	2.322	0	0	355
62	13	3.173	2.384	0	0	358
63	13	3.202	2.461	0	0	360
64	13	3.195	2.423	0	0	368
65	13	3.331	2.476	0.5426	0	369
66	13	3.511	2.62	0.5368	0	374
67	13	3.538	2.692	0.5547	0	373
68	13	3.699	2.67	0.5594	0	377
48	14	2.641	2.207	0	0	354
49	14	2.705	2.203	0	0	353
50	14	2.788	2.431	0	0	351
51	14	2.876	2.432	0	0	346
52	14	2.884	2.502	0	0	345
53	14	2.979	2.565	0	0	346
54	14	3.023	2.514	0	0	347
55	14	3.161	2.752	0	0	349
56	14	3.176	2.675	0	0	352
57	14	3.329	2.846	0	0	359
58	14	3.395	2.907	0	0	361
59	14	3.442	3.091	0.594	0	361
60	14	3.484	2.902	0.6074	0	368
61	14	3.65	3.101	0.5745	0	370
62	14	3.568	3.039	0.6087	0	372
63	14	3.628	3.098	0.5857	0	373
64	14	3.752	3.162	0.5931	0	373
65	14	3.765	3.199	0.5959	0	375
66	14	3.914	3.207	0.5894	0	376
67	14	3.816	3.156	0.5986	0	376
68	14	4.013	3.32	0.5742	0	376
48	15	1.886	1.527	0	0	374
49	15	1.865	1.401	0	0	369
50	15	1.922	1.562	0	0	370
51	15	1.97	1.56	0	0	373
52	15	2.032	1.578	0	0	369
53	15	2.138	1.633	0	0	368
54	15	2.145	1.701	0	0	366
55	15	2.202	1.699	0	0	365
56	15	2.233	1.778	0	0	367
57	15	2.27	1.868	0	0	358
58	15	2.654	1.948	0	0	363
59	15	2.506	2.091	0	0	356
60	15	2.506	2.105	0	0	355
61	15	2.687	2.213	0	0	355
62	15	2.775	2.258	0	0	356
63	15	2.8	2.404	0	0	360
64	15	2.835	2.346	0	0	363
65	15	2.89	2.344	0.5536	0	372
66	15	2.92	2.471	0.5752	0	385
67	15	3.012	2.468	0.5556	0	388
68	15	3.055	2.537	0.5763	0	390
69	15	3.207	2.715	0.5726	0	388
70	15	3.341	2.822	0.5814	0	385
61	16	1.99	1.55	0	0	372
62	16	2.078	1.621	0	0	370
63	16	2.114	1.663	0	0	373
64	16	2.125	1.758	0	0	367
65	16	2.166	1.823	0	0	363
66	16	2.123	1.781	0	0	367
67	16	2.392	2	0	0	364
68	16	2.408	1.98	0	0	363
69	16	2.445	1.993	0	0	361
70	16	2.482	2.051	0	0	366
71	16	2.566	2.093	0	0	375
72	16	2.667	2.235	0	0	372
73	16	2.693	2.247	0.6442	0	381
74	16	2.777	2.365	0.6204	0	384
75	16	2.887	2.382	0.6607	0	381
76	16	2.419	2.097	0.5213	0	391
77	16	2.894	2.438	0.6786	0	390
61	17	1.707	1.353	0	0	354
62	17	1.721	1.359	0	0	351
63	17	1.773	1.499	0	0	359
64	17	1.983	1.649	0	0	360
65	17	1.875	1.553	0	0	359
66	17	2.132	1.659	0	0	367
67	17	2.04	1.478	0	0	364
68	17	1.98	1.553	0	0	357
69	17	1.993	1.486	0	0	365
70	17	2.092	1.563	0	0	362
71	17	2.268	1.803	0	0	368
72	17	2.167	1.717	0	0	364
73	17	2.382	1.88	0	0	366
74	17	2.276	1.755	0	0	358
75	17	2.446	2.005	0	0	359
76	17	2.498	2.052	0	0	353
77	17	2.571	2.097	0	0	353
78	17	2.804	2.266	0	0	351
79	17	2.916	2.385	0	0	350
80	17	2.89	2.338	0	0	350
81	17	3.014	2.421	0	0	349
82	17	2.909	2.442	0	0	348
83	17	3.005	2.376	0	0	355
84	17	3.179	2.474	0	0	356
85	17	3.155	2.645	0	0	357
86	17	3.254	2.599	0	0	367
87	17	3.369	2.531	0	0	367
88	17	3.459	2.572	0	0	370
89	17	3.563	2.812	0	0	376
90	17	3.496	2.437	0	0	377
91	17	3.567	2.629	0.3696	0	387
92	17	3.601	2.467	0.3381	0	389
93	17	3.617	2.481	0.3143	0	392
94	17	3.677	2.803	0.338	0	391
62	18	2.218	1.833	0	0	353
63	18	2.364	1.865	0	0	349
64	18	2.392	1.99	0	0	346
65	18	2.507	1.992	0	0	345
66	18	2.484	2.019	0	0	345
67	18	2.511	2.065	0	0	345
68	18	2.536	2.113	0	0	342
69	18	2.669	2.225	0	0	343
70	18	2.756	2.314	0	0	343
71	18	2.809	2.355	0	0	342
72	18	2.899	2.384	0	0	343
73	18	2.974	2.422	0	0	339
74	18	3.03	2.47	0	0	342
75	18	3.004	2.521	0	0	344
76	18	3.236	2.669	0	0	348
77	18	3.228	2.704	0	0	356
78	18	3.32	2.736	0	0	358
79	18	3.326	2.743	0.5659	0	366
80	18	3.478	2.82	0.5746	0	363
81	18	3.57	2.921	0	0	366
82	18	3.578	2.945	0.587	0	365
83	18	3.726	3.003	0.5833	0	364
62	19	2.054	1.55	0	0	374
63	19	2.127	1.528	0	0	374
64	19	2.151	1.607	0	0	371
65	19	2.159	1.596	0	0	371
66	19	2.238	1.7	0	0	369
67	19	2.334	1.789	0	0	368
68	19	2.43	1.748	0	0	367
69	19	2.485	1.796	0	0	367
70	19	2.419	1.831	0	0	372
71	19	2.559	2.008	0	0	373
72	19	2.613	2.049	0	0	370
73	19	2.584	1.906	0	0	373
74	19	2.704	2.034	0	0	375
75	19	2.686	2.083	0	0	373
76	19	3.339	2.303	0.1395	0	373
77	19	2.834	2.173	0	0	379
78	19	2.989	2.35	0	0	372
79	19	3.03	2.388	0	0	377
80	19	3.15	2.503	0	0	389
81	19	3.1	2.426	0	0	394
82	19	3.157	2.516	0.4754	0	403
83	19	3.207	2.491	0.4839	0	408
84	19	3.288	2.462	0	0	405
85	19	3.355	2.685	0	0	403
54	23	2.094	1.451	0	0	379
55	23	2.153	1.466	0	0	371
56	23	2.222	1.558	0	0	370
57	23	2.269	1.54	0	0	372
58	23	2.241	1.661	0	0	375
59	23	2.248	1.534	0	0	376
60	23	2.245	1.496	0	0	381
61	23	2.344	1.559	0	0	377
62	23	2.309	1.524	0	0	375
63	23	2.482	1.621	0	0	371
64	23	2.628	1.729	0	0	368
65	23	2.673	1.766	0	0	365
66	23	2.509	1.621	0	0	373
67	23	2.761	1.755	0	0	370
68	23	2.744	1.777	0	0	377
69	23	2.74	1.928	0	0	385
70	23	2.93	2.091	0.5133	0	392
71	23	2.975	2.143	0.5043	0	399
72	23	3.005	2.159	0.5345	0	397
73	23	3.053	2.166	0.5085	0	402
66	24	1.906	1.403	0	0	356
67	24	1.917	1.398	0	0	358
68	24	1.781	1.375	0	0	355
69	24	1.944	1.566	0	0	358
70	24	2.021	1.6	0	0	354
71	24	2.055	1.669	0	0	352
72	24	2.229	1.829	0	0	352
73	24	2.167	1.817	0	0	347
74	24	2.302	1.902	0	0	346
75	24	2.499	1.984	0	0	344
76	24	2.51	2.067	0	0	348
77	24	2.593	2.134	0	0	342
78	24	2.64	2.125	0	0	345
79	24	2.58	2.067	0	0	342
80	24	2.754	2.149	0	0	343
81	24	2.771	2.196	0	0	344
82	24	2.901	2.294	0	0	342
83	24	3.109	2.414	0	0	344
84	24	3.139	2.443	0	0	348
85	24	3.176	2.517	0	0	348
86	24	3.232	2.561	0	0	345
87	24	3.37	2.541	0	0	348
88	24	3.455	2.695	0	0	351
89	24	3.557	2.691	0	0	357
90	24	3.495	2.69	0.4667	0	361
91	24	3.828	2.921	0.4595	0	367
92	24	3.86	2.996	0.4698	0	369
93	24	3.896	3.006	0.457	0	371
94	24	3.847	2.941	0.4698	0	372
95	24	3.883	3.003	0.4667	0	371
96	24	3.945	3.131	0.4803	0	372
66	25	1.824	1.078	0	0	379
67	25	1.837	1.086	0	0	380
68	25	1.82	1.05	0	0	378
69	25	1.904	1.026	0	0	376
70	25	1.916	1.06	0	0	368
71	25	2.002	1.273	0	0	369
72	25	2.08	1.29	0	0	364
73	25	2.099	1.254	0	0	368
74	25	2.244	1.375	0	0	365
75	25	2.424	1.465	0	0	366
76	25	2.531	1.539	0	0	369
77	25	2.564	1.485	0	0	370
78	25	2.682	1.498	0	0	376
79	25	2.684	1.626	0	0	377
80	25	3.01	1.713	0	0	379
81	25	3.15	1.753	0	0	373
82	25	3.24	1.757	0	0	380
83	25	3.264	1.697	0	0	393
84	25	3.485	1.9	0	0	395
85	25	3.476	1.892	0.5	0	400
86	25	3.621	2.09	0	0	398
87	25	3.648	2.135	0	0	399
88	25	3.974	2.594	0.5455	0	398
89	25	3.961	2.438	0.5163	0	398
69	27	2.129	1.607	0	0	357
70	27	2.129	1.542	0	0	363
71	27	2.207	1.622	0	0	362
72	27	2.298	1.76	0	0	356
73	27	2.317	1.749	0	0	361
74	27	2.384	1.783	0	0	362
75	27	2.552	1.936	0	0	364
76	27	2.513	1.92	0	0	364
77	27	2.374	1.82	0	0	361
78	27	2.508	1.921	0	0	365
79	27	2.508	1.975	0	0	366
80	27	2.569	1.908	0	0	363
81	27	2.74	2.087	0	0	365
82	27	2.779	2.061	0	0	368
83	27	2.806	2.113	0	0	374
84	27	2.891	2.251	0	0	377
85	27	2.937	2.312	0	0	381
86	27	3.049	2.457	0	0	378
87	27	3.082	2.454	0	0	375
88	27	3.23	2.518	0	0	374
69	28	2.373	1.919	0	0	348
70	28	2.518	1.973	0	0	347
71	28	2.409	1.739	0	0	354
72	28	2.549	1.924	0	0	347
73	28	2.584	1.988	0	0	354
74	28	2.48	1.935	0	0	351
75	28	2.407	1.87	0	0	348
76	28	2.532	1.954	0	0	350
77	28	2.692	2.107	0	0	352
78	28	2.728	2.147	0	0	348
79	28	2.694	2.14	0	0	347
80	28	2.796	2.16	0	0	351
81	28	2.745	2.194	0	0	358
82	28	2.837	2.258	0	0	361
83	28	2.779	2.232	0.463	0	372
84	28	2.942	2.205	0.4474	0	379
85	28	2.971	2.358	0.4435	0	383
86	28	2.924	2.346	0.4956	0	388
87	28	3.056	2.478	0.4492	0	389
88	28	3.051	2.466	0.5	0	392
89	28	3.122	2.514	0.4876	0	392
90	28	3.229	2.516	0.496	0	392
91	28	3.244	2.562	0.504	0	396
