# Supplementary material for: Single-cell growth inference of Corynebacterium glutamicum reveals asymptotically linear growth
Source: eLife. 2021 Oct 4;10:e70106. doi: 10.7554/eLife.70106 (PMC8594916; doi:10.7554/eLife.70106)
Supplement: Source data 2. [file elife-70106-data2.zip › Data_all/Delta rodA DivIVA labelled/delta_roda_4_diviva.csv]

frame	Id	Length	Area	Septum position	Volume	DivIVA signal center
1	1	5.345	4.82	0.4686	3.569	457
2	1	5.407	4.994	0.4689	3.7454	457
3	2	2.948	2.735	0.4825	2.1302	381
4	2	3.036	2.892	0.4915	2.3289	389
5	2	3.291	3.031	0.5276	2.3688	397
6	2	3.229	2.975	0.528	2.3244	409
7	2	3.145	2.883	0.5164	2.234	415
8	2	3.112	3.008	0.5083	2.4955	409
9	2	3.202	3.027	0.5	2.4104	410
3	3	2.812	2.812	0	2.3556	383
4	3	2.831	2.637	0.5909	2.1074	391
5	3	2.852	2.737	0.5727	2.251	393
6	3	2.938	2.768	0.5702	2.2457	403
7	3	2.943	2.852	0.5702	2.3597	413
8	3	2.972	3.043	0.5826	2.66	413
9	3	3.08	2.951	0.5546	2.4185	413
10	3	3.045	2.967	0.5763	2.4777	417
11	3	3.224	3.023	0.568	2.3954	422
12	3	3.289	3.037	0.5669	2.4455	413
10	4	2.014	1.854	0	1.554	376
11	4	2.105	2.004	0	1.6819	368
12	4	1.993	1.873	0	1.5496	361
13	4	2.122	2.107	0	1.8526	356
14	4	2.138	2.205	0	1.9993	358
15	4	2.237	2.203	0	1.9382	357
16	4	2.297	2.263	0	1.9802	354
17	4	2.171	2.145	0	1.8952	355
18	4	2.2	2.199	0	1.9102	352
19	4	2.336	2.418	0	2.1637	356
20	4	2.463	2.37	0	1.9744	351
21	4	2.41	2.377	0	1.998	351
22	4	2.552	2.483	0	2.0731	354
23	4	2.666	2.625	0	2.2398	356
24	4	2.525	2.547	0	2.2047	365
25	4	2.608	2.601	0.5644	2.1941	373
26	4	2.579	2.533	0.5743	2.0918	378
27	4	2.714	2.646	0.5333	2.2141	381
28	4	2.596	2.556	0.5446	2.144	385
29	4	2.765	2.723	0.5514	2.3522	385
30	4	2.946	3.057	0.5702	2.6939	382
31	4	2.969	2.984	0.5565	2.5642	387
32	4	3.166	3.125	0.5447	2.6291	384
33	4	2.853	2.886	0.4955	2.4717	385
10	5	1.83	1.48	0	1.0652	355
11	5	1.997	1.778	0	1.4099	354
12	5	1.967	1.778	0	1.4084	353
13	5	2.065	1.874	0	1.4938	354
14	5	2.107	1.861	0	1.4502	352
15	5	2.273	2.028	0	1.5656	355
16	5	2.282	1.889	0	1.3677	354
17	5	2.315	2.046	0	1.5676	355
18	5	2.382	2.134	0	1.6641	354
19	5	2.437	2.15	0	1.6472	351
20	5	2.522	2.408	0	1.96	350
21	5	2.525	2.529	0	2.1047	348
22	5	2.643	2.528	0	2.0806	351
23	5	2.513	2.44	0	2.0082	347
24	5	2.648	2.612	0	2.1657	350
25	5	2.589	2.43	0	1.9097	355
26	5	2.85	2.513	0	1.846	362
27	5	2.85	2.504	0.5182	1.8651	369
28	5	2.896	2.738	0.5	2.1895	370
29	5	2.828	2.444	0.4909	1.8008	387
30	5	2.914	2.595	0.4779	1.9824	389
31	5	3.313	3.024	0.5234	2.3231	388
32	5	3.125	2.832	0.4876	2.1856	396
33	5	3.227	2.838	0.496	2.104	400
13	6	1.713	1.482	0	1.134	372
14	6	1.831	1.623	0	1.2281	364
15	6	1.907	1.579	0	1.1054	366
16	6	1.841	1.641	0	1.1924	365
17	6	2.156	1.797	0	1.285	370
18	6	2.036	1.627	0	1.1283	362
19	6	2.04	1.771	0	1.3225	358
20	6	2.118	1.61	0	1.0529	356
21	6	2.334	1.893	0	1.3222	361
22	6	2.328	1.925	0	1.3441	358
23	6	2.445	2.083	0	1.5096	352
24	6	2.482	2.032	0	1.4161	352
25	6	2.518	2.026	0	1.398	355
26	6	2.563	2.234	0	1.6563	352
27	6	2.531	2.211	0	1.6259	352
28	6	2.696	2.091	0	1.3874	350
29	6	2.768	2.327	0	1.6235	349
30	6	2.935	2.449	0	1.7399	348
31	6	2.944	2.371	0	1.5745	349
32	6	2.885	2.64	0	2.0202	350
33	6	3.039	2.483	0	1.7017	349
34	6	3.06	2.657	0	1.9321	354
35	6	3.284	2.859	0	2.0702	359
36	6	3.266	2.745	0	1.9041	363
37	6	3.425	2.903	0.5	2.0472	371
38	6	3.419	3.079	0.5152	2.3043	378
39	6	3.667	3.192	0.5	2.2877	381
40	6	3.544	3.146	0.4818	2.3093	385
41	6	3.745	3.457	0.469	2.6373	387
42	6	3.793	3.37	0.5102	2.4868	387
43	6	3.818	3.227	0.4932	2.2539	390
13	7	2.344	2.113	0	1.645	353
14	7	2.311	2.131	0	1.715	352
15	7	2.143	1.842	0	1.3818	355
16	7	2.267	1.909	0	1.4255	353
17	7	2.366	2.1	0	1.5637	353
18	7	2.451	2.034	0	1.4632	351
19	7	2.478	2.087	0	1.5287	350
20	7	2.441	2.135	0	1.5628	349
21	7	2.663	2.23	0	1.6429	349
22	7	2.66	2.3	0	1.6765	351
23	7	2.667	2.323	0	1.7315	351
24	7	2.763	2.488	0	1.9251	346
25	7	2.812	2.507	0	1.9098	351
26	7	3.009	2.647	0	1.9844	345
27	7	3.025	2.664	0	2.0192	348
28	7	3.109	2.81	0	2.1501	353
29	7	3.254	2.882	0.5317	2.1724	358
30	7	3.351	3.021	0.5	2.3141	364
31	7	3.333	3.141	0.5504	2.5163	369
32	7	3.459	3.115	0.5448	2.3789	367
33	7	3.561	3.334	0.5217	2.5799	373
34	7	3.693	3.556	0.5105	2.8767	365
34	8	1.896	2.148	0	2.1147	350
35	8	1.934	2.002	0	1.7951	353
36	8	1.988	2.011	0	1.7276	355
37	8	2.062	1.99	0	1.6914	354
38	8	2.095	2.283	0	2.1006	353
39	8	2.161	2.288	0	2.0967	349
40	8	2.355	2.265	0	1.8642	349
41	8	2.385	2.374	0	2.066	347
42	8	2.463	2.418	0	2.0361	347
43	8	2.609	2.449	0	2.0403	346
44	8	2.724	2.497	0	2.0144	345
45	8	2.72	2.661	0	2.1752	349
46	8	2.838	2.971	0.9	2.7039	352
47	8	2.879	2.746	0	2.2055	357
48	8	2.901	2.793	0.4643	2.2614	360
49	8	2.853	2.679	0.5045	2.113	370
50	8	2.773	2.663	0.5047	2.1117	374
51	8	2.864	2.696	0.5225	2.1557	377
52	8	2.951	2.658	0.5175	2.0582	379
53	8	3.051	2.807	0.5169	2.1836	377
54	8	3.101	3.043	0.5167	2.5402	379
55	8	3.425	3.045	0.4887	2.5014	379
34	9	1.715	1.651	0	1.3987	350
35	9	1.769	1.667	0	1.4011	352
36	9	1.725	1.564	0	1.2631	352
37	9	1.806	1.681	0	1.3921	350
38	9	1.879	1.704	0	1.3766	359
39	9	1.841	1.702	0	1.3739	349
40	9	1.931	1.88	0	1.5931	352
41	9	2.023	1.911	0	1.5959	349
42	9	1.996	1.882	0	1.546	353
43	9	2.078	1.971	0	1.609	347
44	9	2.211	2.01	0	1.5693	347
45	9	2.181	1.939	0	1.4834	345
46	9	2.511	2.274	0	1.8643	346
47	9	2.511	2.28	0	1.7969	343
48	9	2.632	2.467	0	2.0068	346
49	9	2.688	2.395	0	1.8976	345
50	9	2.702	2.596	0	2.1533	345
51	9	2.701	2.671	0	2.2464	351
52	9	2.808	2.548	0	1.9586	351
53	9	3.116	2.815	0.9091	2.195	355
54	9	3.054	2.782	0	2.153	356
55	9	3.051	2.88	0.5508	2.3559	360
56	9	3.226	2.956	0.496	2.2679	364
57	9	3.256	3.157	0.5	2.6162	369
58	9	3.342	3.229	0.4961	2.6589	370
59	9	3.328	3.13	0.4729	2.5498	373
60	9	3.43	3.216	0.4812	2.6041	372
61	9	3.561	3.484	0.4493	2.924	386
62	9	3.528	3.4	0.4779	2.7786	385
63	9	3.642	3.527	0.461	2.9094	377
34	10	1.799	1.669	0	1.3708	357
35	10	1.844	1.785	0	1.4673	353
36	10	1.965	1.871	0	1.57	356
37	10	1.962	1.882	0	1.5801	358
38	10	1.985	1.89	0	1.5243	357
39	10	2.001	1.932	0	1.6158	355
40	10	2.006	1.947	0	1.6434	353
41	10	2.018	1.97	0	1.6408	353
42	10	2.251	2.211	0	1.8871	355
43	10	2.08	2.061	0	1.7591	353
44	10	2.142	2.092	0	1.7283	355
45	10	2.33	2.091	0	1.6559	360
46	10	2.394	2.378	0	2.0148	357
47	10	2.384	2.288	0	1.8992	355
48	10	2.423	2.308	0	1.8662	360
49	10	2.504	2.337	0	1.8419	366
50	10	2.646	2.494	0	2.014	372
51	10	2.594	2.44	0.495	2.0016	384
52	10	2.794	2.904	0.5278	2.5657	381
53	10	2.957	2.667	0.5088	2.1261	391
54	10	3.277	2.878	0.5748	2.1873	403
55	10	3.459	3.119	0.5299	2.4272	393
56	10	3.145	2.852	0.5	2.2311	394
57	10	3.279	2.835	0.5433	2.1904	390
58	10	3.281	2.866	0.5591	2.1382	395
59	10	3.567	3.281	0.558	2.5131	395
60	10	3.718	3.125	0.5417	2.2817	399
34	11	1.782	1.204	0	0.7073	357
35	11	1.838	1.339	0	0.8512	358
36	11	1.912	1.348	0	0.8198	352
37	11	1.96	1.464	0	0.9292	357
38	11	1.991	1.401	0	0.8495	355
39	11	2.042	1.608	0	1.0734	356
40	11	1.946	1.465	0	0.92	359
41	11	2.165	1.747	0	1.1962	357
42	11	2.096	1.745	0	1.2222	357
43	11	2.196	1.672	0	1.0949	357
44	11	2.055	1.592	0	1.0526	353
45	11	2.131	1.768	0	1.2471	355
46	11	2.424	1.75	0	1.0719	359
47	11	2.407	2.109	0	1.5894	350
48	11	2.683	2.355	0	1.7894	354
49	11	2.435	2.066	0	1.4874	352
50	11	2.599	2.288	0	1.7068	356
51	11	2.692	2.249	0	1.5971	364
52	11	2.808	2.515	0	1.8784	367
53	11	2.725	2.399	0.6038	1.7407	373
54	11	2.869	2.452	0.5856	1.8066	371
55	11	3.001	2.775	0.569	2.1634	370
56	11	3.277	3.15	0.5433	2.4992	375
57	11	3.329	3.245	0.5581	2.5954	374
58	11	3.377	3.119	0.5649	2.4377	377
59	11	3.348	3.043	0.5846	2.343	378
60	11	3.291	2.965	0.5827	2.2587	380
44	12	2.031	1.49	0	0.9198	357
45	12	2.159	1.755	0	1.1921	352
46	12	2.212	1.752	0	1.184	350
47	12	2.159	1.581	0	0.9767	350
48	12	2.286	1.681	0	1.0461	353
49	12	2.366	1.898	0	1.2854	351
50	12	2.32	1.777	0	1.1727	349
51	12	2.304	2.018	0	1.4776	350
52	12	2.593	2.094	0	1.505	351
53	12	2.573	2.263	0	1.7149	351
54	12	2.639	2.289	0	1.6706	348
55	12	2.764	2.323	0	1.677	348
56	12	2.644	2.227	0	1.578	348
57	12	2.922	2.743	0	2.2216	348
58	12	2.928	2.634	0	2.0933	349
59	12	2.941	2.894	0	2.431	348
60	12	3.036	2.949	0	2.4214	352
61	12	3.137	3.018	0	2.483	360
62	12	3.156	3.091	0.4836	2.5553	365
63	12	3.175	3.281	0.5041	2.8995	368
64	12	3.315	3.288	0.4766	2.7735	374
65	12	3.401	3.522	0.4848	3.0599	375
66	12	3.444	3.776	0.4887	3.51	374
44	13	2.186	1.567	0	0.9352	361
45	13	2.147	1.687	0	1.129	358
46	13	2.306	1.861	0	1.276	358
47	13	2.372	1.77	0	1.1099	361
48	13	2.327	1.888	0	1.2959	361
49	13	2.41	1.946	0	1.3388	355
50	13	2.605	2.29	0	1.6986	355
51	13	2.589	2.157	0	1.5565	347
52	13	2.61	2.391	0	1.8086	347
53	13	3.131	2.403	0.1488	2.3517	350
54	13	2.974	2.481	0	1.7646	346
55	13	3.003	2.558	0	1.864	349
56	13	3.225	2.83	0	2.096	349
57	13	3.226	2.695	0	1.9336	352
58	13	3.309	2.749	0	1.9257	355
59	13	3.378	3.009	0	2.2449	362
60	13	3.357	2.799	0.4769	1.9976	367
61	13	3.767	3.159	0.4863	2.2469	372
62	13	3.838	3.226	0.4932	2.276	376
63	13	3.657	3.104	0.5106	2.1802	377
64	13	3.768	3.242	0.4863	2.3493	380
65	13	3.879	3.37	0.4733	2.4474	379
35	14	1.803	1.53	0	1.1138	348
36	14	1.962	1.649	0	1.189	348
37	14	2.04	1.876	0	1.4717	347
38	14	2.091	1.91	0	1.4817	349
39	14	2.198	1.994	0	1.5397	350
40	14	2.197	1.859	0	1.3778	345
41	14	2.294	1.951	0	1.4572	346
42	14	2.521	2.262	0	1.7336	351
43	14	2.619	2.223	0	1.6066	345
44	14	2.637	2.304	0	1.7256	348
45	14	2.744	2.336	0	1.713	347
46	14	2.721	2.485	0	1.9102	350
47	14	2.911	2.918	0	2.4224	353
48	14	2.962	2.702	0	2.1246	358
49	14	2.912	2.71	0	2.1703	364
50	14	3.042	2.777	0.5932	2.1355	365
51	14	3.18	2.959	0.6016	2.3113	370
52	14	3.219	2.961	0.608	2.2855	371
53	14	3.326	3.205	0.6434	2.634	371
54	14	3.286	2.955	0.6142	2.2558	368
55	14	3.318	3.029	0.5938	2.3713	374
56	14	3.339	3.054	0.6047	2.3451	375
35	15	2.21	2.06	0	1.6693	346
36	15	2.347	2.241	0	1.8612	345
37	15	2.399	2.241	0	1.798	345
38	15	2.479	2.697	0	2.5218	345
39	15	2.399	2.486	0	2.2416	342
40	15	2.508	2.545	0	2.2581	342
41	15	2.585	2.96	0	2.9345	340
42	15	2.59	2.61	0	2.1902	342
43	15	2.741	2.817	0	2.4786	342
44	15	2.756	2.71	0	2.2216	342
45	15	2.942	3.04	0	2.6634	339
46	15	2.994	3.242	0	2.9878	342
47	15	3.078	3.329	0	3.0122	345
48	15	3.12	3.035	0	2.5168	346
49	15	3.311	3.316	0.5703	2.7848	358
50	15	3.248	3.462	0.5952	3.0519	360
51	15	3.177	3.38	0.5935	2.9878	365
52	15	3.656	3.84	0.5887	3.3579	369
53	15	3.583	3.563	0.5899	2.9794	371
54	15	3.438	3.389	0.5789	2.7957	377
55	15	3.644	3.722	0.5887	3.1434	374
56	15	3.545	3.525	0.5766	2.9141	378
56	16	1.927	1.732	0	1.3511	360
57	16	1.629	1.49	0	1.246	352
58	16	1.639	1.479	0	1.1828	353
59	16	1.805	1.583	0	1.2008	353
60	16	1.789	1.581	0	1.2164	355
61	16	1.905	1.599	0	1.1983	350
62	16	2.044	1.779	0	1.3844	355
63	16	2.03	1.874	0	1.5183	360
64	16	2.364	1.925	0	1.3806	366
65	16	2.359	2.1	0	1.6109	374
66	16	2.318	2.205	0	1.8119	378
67	16	2.631	2.385	0	1.841	380
68	16	2.6	2.234	0	1.6286	371
69	16	2.62	2.378	0	1.8619	386
70	16	2.604	2.432	0.495	1.9399	390
71	16	2.709	2.856	0.4857	2.4933	400
72	16	2.806	2.907	0.4954	2.5564	387
73	16	2.937	3.19	0.5263	2.9718	403
74	16	2.812	2.881	0.5321	2.5008	403
75	16	3.045	3.298	0.4915	2.9587	399
56	17	1.946	1.643	0	1.2439	349
57	17	1.933	1.773	0	1.4289	350
58	17	1.841	1.546	0	1.1883	345
59	17	1.789	1.523	0	1.1701	343
60	17	2.033	1.827	0	1.4111	345
61	17	2.18	1.999	0	1.6532	347
62	17	2.169	1.988	0	1.6183	342
63	17	2.422	2.202	0	1.7586	342
64	17	2.257	2.231	0	1.9258	355
65	17	2.421	2.186	0	1.7187	352
66	17	2.581	2.326	0	1.8529	358
67	17	2.561	2.421	0	1.9912	358
68	17	2.509	2.267	0	1.7641	341
69	17	2.523	2.519	0	2.1581	342
70	17	2.63	2.519	0	2.043	340
71	17	2.752	2.613	0	2.1272	340
72	17	3.084	2.978	0	2.4781	343
73	17	3.198	3.071	0	2.5871	343
74	17	3.28	3.334	0	2.9139	347
75	17	3.201	3.043	0.5645	2.5055	351
76	17	3.112	3.071	0.5333	2.5714	356
77	17	3.431	3.244	0.5038	2.5884	356
78	17	3.647	3.519	0.5248	2.8658	359
79	17	3.812	3.526	0.5374	2.7858	359
80	17	3.87	3.803	0.52	3.1768	361
64	18	1.781	1.634	0	1.3236	347
65	18	1.917	1.836	0	1.523	348
66	18	1.857	1.815	0	1.7272	350
67	18	1.942	2.044	0	1.8904	345
68	18	2.402	2.139	0	1.6602	351
69	18	2.434	2.26	0	1.8424	347
70	18	2.361	2.03	0	1.5355	345
71	18	2.285	2.079	0	1.6318	346
72	18	2.276	2.227	0	1.8665	343
73	18	2.458	2.29	0	1.8391	344
74	18	2.579	2.602	0	2.1786	349
75	18	2.56	2.407	0	1.8949	345
76	18	2.727	2.595	0	2.1005	347
77	18	2.877	2.861	0	2.3887	347
78	18	3.017	2.963	0	2.5004	353
79	18	3.083	2.826	0.4874	2.156	361
80	18	2.924	2.795	0.5044	2.2471	369
81	18	3.048	2.765	0.5169	2.1337	372
82	18	2.985	2.791	0.5086	2.2122	372
83	18	3.072	2.799	0.521	2.1703	374
84	18	3.172	2.768	0.5203	2.0222	375
85	18	3.499	3.051	0.5111	2.2477	378
86	18	3.514	3.162	0.5147	2.4161	383
87	18	3.518	3.168	0.5221	2.4192	388
64	19	1.931	1.575	0	1.099	357
65	19	2.113	1.628	0	1.0745	361
66	19	2.173	1.647	0	1.0637	351
67	19	2.141	1.854	0	1.3576	347
68	19	2.382	2.125	0	1.6166	352
69	19	2.294	1.933	0	1.3792	347
70	19	2.356	2.052	0	1.5326	345
71	19	2.368	2.137	0	1.7324	344
72	19	2.417	2.076	0	1.5389	346
73	19	2.572	2.147	0	1.5735	347
74	19	2.563	2.17	0	1.5814	348
75	19	2.696	2.447	0	1.8907	345
76	19	2.809	2.541	0	1.9187	347
77	19	2.907	2.56	0	1.8958	351
78	19	3.032	2.579	0	1.8896	351
79	19	3.076	2.71	0.5546	2.0189	368
80	19	2.968	2.655	0.5478	1.9515	369
81	19	2.986	2.565	0.5776	1.8594	375
82	19	3.198	2.844	0.5403	2.0989	377
83	19	3.287	2.953	0.5512	2.2263	377
84	19	3.552	3.039	0.562	2.1855	374
85	19	3.665	3.373	0.5634	2.5859	369
86	19	3.777	3.335	0.5548	2.4111	369
61	20	1.939	1.707	0	1.2974	354
62	20	1.947	1.69	0	1.2571	350
63	20	2.023	1.872	0	1.5092	352
64	20	2.136	2.019	0	1.6403	346
65	20	2.208	2.05	0	1.6366	348
66	20	2.45	2.455	0	2.0639	347
67	20	2.638	2.478	0	2.0081	345
68	20	2.544	2.547	0	2.1251	345
69	20	2.83	2.894	0	2.5584	349
70	20	2.787	2.615	0	2.1181	350
71	20	2.761	2.404	0	1.8046	350
72	20	2.934	2.737	0	2.1197	359
73	20	3.047	2.949	0	2.4704	365
74	20	3.23	3.256	0	2.6756	365
75	20	3.305	3.134	0.4766	2.484	380
76	20	3.177	2.882	0.4878	2.236	394
77	20	3.197	2.922	0.4919	2.2379	393
78	20	3.257	2.934	0.4841	2.2003	397
79	20	3.329	3.041	0.5116	2.3247	397
80	20	3.377	3.019	0.5038	2.2887	402
81	20	3.426	3.298	0.4812	2.6419	388
82	20	3.636	3.418	0.5035	2.6767	387
83	20	3.73	3.459	0.4931	2.6763	385
61	23	2.275	1.828	0	1.2607	350
62	23	2.858	1.852	0.2162	2.3371	357
63	23	2.284	1.966	0	1.3843	347
64	23	2.326	1.906	0	1.3212	352
65	23	2.384	1.986	0	1.357	350
66	23	2.386	1.828	0	1.1772	349
67	23	2.456	1.89	0	1.2239	349
68	23	2.673	1.951	0	1.1954	359
69	23	2.597	2.007	0	1.3052	354
70	23	2.647	2.085	0	1.3961	357
71	23	2.459	1.952	0	1.3012	351
72	23	2.776	2.202	0	1.464	356
73	23	2.748	2.277	0	1.5558	357
74	23	2.958	2.44	0	1.6928	357
75	23	2.813	2.276	0	1.5675	353
76	23	3.163	2.608	0	1.8122	355
77	23	3.158	2.691	0	1.9239	353
78	23	3.233	2.96	0	2.2561	362
79	23	3.314	3.018	0	2.3363	372
80	23	3.585	3.119	0	2.2715	371
81	23	3.444	2.887	0.5865	2.0463	382
82	23	3.596	3.111	0.5396	2.2323	379
83	23	3.709	3.264	0.5524	2.4289	378
84	23	3.712	3.107	0.5035	2.1832	379
85	23	3.8	3.253	0.5374	2.3344	381
86	23	3.784	3.31	0.5205	2.4061	382
67	24	1.832	1.51	0	1.0828	350
68	24	1.991	1.721	0	1.2792	354
69	24	2.054	1.856	0	1.4443	357
70	24	2.145	1.942	0	1.5126	355
71	24	2.127	1.93	0	1.5249	355
72	24	2.12	1.91	0	1.4679	358
73	24	2.3	2.097	0	1.6486	354
74	24	2.151	2.019	0	1.5927	360
75	24	2.418	2.14	0	1.6191	359
76	24	2.385	2.145	0	1.6335	360
77	24	2.419	2.213	0	1.6949	359
78	24	2.409	2.097	0	1.5361	361
79	24	2.475	2.296	0	1.7988	360
80	24	2.541	2.416	0	1.9609	359
81	24	2.632	2.427	0	1.8633	360
82	24	2.84	2.551	0	1.9949	357
83	24	2.931	2.719	0	2.1041	358
84	24	2.949	2.846	0	2.3219	357
85	24	3.16	3.218	0	2.8095	364
86	24	3.142	2.937	0	2.2981	365
87	24	3.21	3.105	0.5323	2.5495	371
88	24	3.216	2.957	0.5484	2.2495	380
89	24	3.418	3.084	0.5303	2.3825	383
90	24	3.512	3.318	0.5147	2.6834	381
91	24	3.438	3.019	0.5188	2.2441	396
92	24	3.578	3.161	0.529	2.357	391
93	24	3.54	3.151	0.5328	2.3401	395
94	24	3.693	3.341	0.5245	2.5136	395
95	24	3.875	3.531	0.5267	2.699	392
96	24	4.045	3.533	0.5	2.6069	390
67	25	2.105	1.721	0	1.2893	349
68	25	2.095	1.566	0	1.0095	352
69	25	2.219	1.85	0	1.3293	349
70	25	2.285	2.127	0	1.6982	350
71	25	2.213	1.844	0	1.3356	348
72	25	2.561	2.23	0	1.6774	353
73	25	2.472	2.137	0	1.5581	350
74	25	2.681	2.113	0	1.4123	350
75	25	2.539	2.207	0	1.6409	348
76	25	2.767	2.557	0	2.0152	352
77	25	3.037	2.917	0	2.338	353
78	25	3.095	2.972	0	2.4358	349
79	25	3.228	3.122	0	2.5569	347
80	25	3.278	3.039	0	2.3728	351
81	25	3.344	2.858	0	2.04	350
82	25	3.636	3.286	0.078	2.5378	349
83	25	3.676	3.145	0.92254	2.2738	351
84	25	3.769	3.337	0	2.4497	355
85	25	3.816	3.521	0	2.7392	364
86	25	3.853	3.367	0.5369	2.4889	371
87	25	3.772	3.337	0.5342	2.4404	380
88	25	3.874	3.442	0.54	2.5174	376
89	25	4.058	3.457	0.5414	2.4894	377
90	25	4.141	3.713	0.55	2.7925	377
91	25	4.328	3.846	0.515	2.8514	376
92	25	4.412	4.002	0.5294	3.0307	376
93	25	4.577	4.353	0.5198	3.4612	381
66	26	2.251	1.935	0	1.4614	362
67	26	2.277	2.063	0	1.6658	357
68	26	2.283	1.892	0	1.4123	358
69	26	2.481	2.027	0	1.4682	355
70	26	2.429	2.133	0	1.6244	353
71	26	2.419	2.063	0	1.5172	357
72	26	2.547	2.221	0	1.6844	355
73	26	2.57	2.205	0	1.6515	358
74	26	2.658	2.593	0	2.1681	362
75	26	2.797	2.571	0.463	2.038	368
76	26	2.748	2.518	0.4623	2.0083	368
77	26	2.794	2.639	0.4815	2.1611	371
78	26	3.011	2.794	0.4872	2.2311	370
66	27	2.032	1.783	0	1.37	356
67	27	2.422	1.652	0.234	6.8888	380
68	27	2.186	2.063	0	1.6674	367
69	27	2.02	1.92	0	1.5858	359
70	27	2.163	1.917	0	1.5126	356
71	27	2.166	1.891	0	1.4399	362
72	27	2.376	2.178	0	1.7403	360
73	27	2.355	2.246	0	1.8466	366
74	27	2.53	2.289	0	1.7849	364
75	27	2.432	2.145	0	1.6474	371
76	27	2.638	2.38	0	1.8483	370
77	27	2.586	2.301	0	1.7342	362
78	27	2.724	2.432	0	1.838	362
79	27	2.926	2.534	0	1.847	364
80	27	3.199	2.676	0.90323	1.9153	366
81	27	3.004	2.728	0	2.0623	370
82	27	3.161	2.728	0	1.9623	358
83	27	3.28	2.738	0	1.919	361
84	27	3.348	2.693	0	1.8334	369
85	27	3.469	2.866	0	2.0122	374
86	27	3.392	2.68	0.458	1.7702	379
87	27	3.681	2.918	0.4859	1.9523	383
88	27	3.497	2.919	0.5185	2.0194	375
89	27	3.592	3.025	0.518	2.1619	374
57	28	2.272	1.917	0	1.3748	346
58	28	2.334	2.041	0	1.5068	350
59	28	2.457	2.087	0	1.5377	348
60	28	2.409	2.093	0	1.5511	343
61	28	2.605	2.332	0	1.732	348
62	28	2.659	2.387	0	1.7694	348
63	28	2.715	2.501	0	1.926	345
64	28	2.772	2.545	0	2.007	352
65	28	2.76	2.55	0	1.9955	352
66	28	2.87	2.461	0	1.7626	359
67	28	3.147	2.941	0	2.2731	369
68	28	3.071	2.421	0.5126	1.5739	376
69	28	3.027	2.531	0.5726	1.7197	380
70	28	3.298	2.665	0.5703	1.7854	382
71	28	3.221	2.617	0.576	1.7491	392
72	28	3.37	2.894	0.5692	2.0237	387
57	29	1.466	1.316	0	1.0352	353
58	29	1.631	1.562	0	1.4975	363
59	29	1.776	1.816	0	1.5988	374
60	29	1.767	1.642	0	1.3714	361
61	29	1.924	1.668	0	1.2906	359
62	29	2.086	2.055	0	1.7839	362
63	29	2.262	2.034	0	1.5508	366
64	29	2.181	1.852	0	1.3757	365
65	29	2.369	2.059	0	1.5404	371
66	29	2.393	2.139	0	1.6591	370
67	29	2.348	2.126	0	1.6246	367
68	29	2.364	2.053	0	1.4842	370
69	29	2.594	2.165	0	1.512	374
70	29	2.758	2.389	0	1.7165	375
71	29	2.936	2.571	0	1.8954	377
72	29	2.915	2.619	0	1.9614	372
73	29	2.965	2.612	0	1.9139	370
74	29	3.337	2.834	0	2.0421	363
75	29	3.2	2.553	0	1.7524	360
76	29	3.339	2.807	0	2.0311	365
77	29	3.441	2.835	0	2.0233	364
78	29	3.645	3.089	0	2.2288	366
79	29	3.645	3.095	0.5532	2.212	379
80	29	3.651	3.101	0.5745	2.2391	367
81	29	3.59	2.997	0.5755	2.1356	377
82	29	3.867	3.134	0.5772	2.1636	375
83	29	4.105	3.037	0.5723	1.9549	376
57	30	1.825	1.629	0	1.2664	352
58	30	1.784	1.618	0	1.2434	357
59	30	1.797	1.66	0	1.347	356
60	30	1.818	1.653	0	1.3155	351
61	30	1.893	1.699	0	1.3086	350
62	30	1.904	1.673	0	1.2735	349
63	30	1.875	1.841	0	1.5611	344
64	30	1.919	1.772	0	1.3433	348
65	30	2.045	1.962	0	1.5963	348
66	30	2.076	1.928	0	1.5526	346
67	30	2.102	1.914	0	1.4774	347
68	30	2.215	2.092	0	1.6704	346
69	30	2.177	2.194	0	1.8249	342
70	30	2.368	2.258	0	1.8172	345
71	30	2.364	2.152	0	1.6723	353
72	30	2.528	2.377	0	1.8898	356
73	30	2.43	2.327	0.5213	1.8667	368
74	30	2.653	2.385	0.5049	1.9032	372
75	30	2.926	2.613	0.5398	2.0515	373
76	30	2.727	2.609	0.5094	2.1214	382
77	30	2.799	2.727	0.5185	2.2627	382
78	30	2.931	2.752	0.5175	2.2073	383
79	30	3.038	2.699	0.5339	2.0777	383
57	31	2.431	2.422	0	2.0557	344
58	31	3.581	2.142	0.446	4.4815	354
59	31	2.458	2.553	0	2.1865	349
60	31	2.651	2.633	0	2.5335	353
61	31	2.456	2.366	0	1.928	343
62	31	2.852	3.102	0	2.8293	340
63	31	2.709	2.91	0	2.6263	344
64	31	2.883	2.95	0	2.5748	349
65	31	2.97	2.979	0	2.5123	357
66	31	3.201	3.413	0	3.0554	355
67	31	2.97	3.168	0.487	2.8875	361
68	31	3.081	3.262	0.5294	2.9381	369
69	31	3.13	3.15	0.4959	2.683	370
70	31	3.164	3.334	0.5082	2.9748	373
