# Supplementary material for: Single-cell growth inference of Corynebacterium glutamicum reveals asymptotically linear growth
Source: eLife. 2021 Oct 4;10:e70106. doi: 10.7554/eLife.70106 (PMC8594916; doi:10.7554/eLife.70106)
Supplement: Source data 2. [file elife-70106-data2.zip › Data_all/Delta rodA DivIVA labelled/delta_roda_3_diviva.csv]

frame	Id	Length	Area	Septum position	Volume	DivIVA signal center
1	2	2.607	2.105	0	1.4342	398
2	2	2.505	1.926	0	1.2346	377
3	2	2.58	1.982	0	1.2925	385
4	2	2.579	1.966	0	1.2599	393
5	2	2.642	2.008	0.451	1.2985	396
6	2	2.675	2.09	0.4808	1.3715	412
7	2	2.722	2.065	0.4667	1.3152	413
8	2	2.881	2.503	0.4732	1.8455	420
9	2	2.949	2.472	0.4561	1.7591	414
10	2	3.107	2.412	0.45	1.5845	419
11	2	2.956	2.218	0.4474	1.3869	415
12	2	3.12	2.476	0.4463	1.6681	412
13	2	3.335	2.431	0.4419	1.5215	411
14	2	3.577	2.68	0.4783	1.7072	398
15	2	3.67	2.677	0.5	1.64	404
16	2	3.799	3.494	0.483	0.3728	396
1	3	2.317	2.222	0	1.8552	363
2	3	2.444	2.31	0	1.8815	363
3	3	2.476	2.357	0	1.9031	360
4	3	2.66	2.512	0	2.0376	366
5	3	2.646	2.572	0	2.1665	367
6	3	2.652	2.606	0	2.1857	368
7	3	2.686	2.658	0	2.1728	374
8	3	2.759	2.606	0.5327	2.1007	378
9	3	2.812	2.659	0.5229	2.1351	387
10	3	2.865	2.755	0.5045	2.2563	393
11	3	2.898	2.825	0.5089	2.3296	394
12	3	2.978	2.843	0.4957	2.3102	397
13	3	3.078	2.918	0.4958	2.3739	401
14	3	3.193	3.105	0.4758	2.5593	397
17	4	2.091	1.545	0	0.9544	358
18	4	2.142	1.534	0	0.9396	363
19	4	2.149	1.559	0	0.9507	361
20	4	2.179	1.54	0	0.9018	357
21	4	2.258	1.594	0	0.9551	363
22	4	2.295	1.743	0	1.1154	364
23	4	2.342	1.732	0	1.1012	366
24	4	2.414	1.734	0	1.0737	363
25	4	2.376	1.789	0	1.1184	365
26	4	2.414	1.756	0	1.0769	363
27	4	2.532	1.799	0	1.0751	363
28	4	2.624	1.974	0	1.2814	365
29	4	2.66	2.174	0	1.492	361
30	4	2.89	2.247	0	1.4782	363
31	4	2.841	2.284	0	1.5551	365
32	4	2.882	2.284	0	1.5148	363
33	4	2.933	2.362	0	1.6111	365
34	4	3.083	2.371	0	1.529	369
35	4	3.169	2.429	0	1.509	376
36	4	3.107	2.525	0.4333	1.745	390
37	4	3.28	3.039	0.4252	2.3742	397
38	4	3.241	2.652	0.448	1.8118	401
39	4	3.371	2.798	0.4231	1.9161	397
40	4	3.497	2.872	0.4296	1.9987	399
41	4	3.682	3.484	0.4155	2.7431	399
17	5	1.91	1.417	0	1.3113	362
18	5	1.847	1.563	0	1.1355	367
19	5	2.055	1.631	0	1.1265	363
20	5	2.056	1.622	0	1.0781	363
21	5	2.087	1.701	0	1.1805	364
22	5	2.156	1.843	0	1.3684	362
23	5	2.273	1.83	0	1.2854	363
24	5	2.287	1.852	0	1.2861	369
25	5	2.374	1.797	0	1.1583	365
26	5	2.378	2.042	0	1.4894	369
27	5	2.367	1.861	0.5978	1.2353	380
28	5	2.347	1.763	0.5978	1.1002	383
29	5	2.5	2.02	0.5876	1.3962	387
30	5	2.559	2.134	0.5758	1.521	389
31	5	2.62	2.097	0.5784	1.4391	390
15	6	1.796	1.481	0	1.1015	365
16	6	1.866	1.484	0	1.1142	369
17	6	1.866	1.358	0	0.8449	383
18	6	1.948	1.534	0	1.0622	392
19	6	1.955	1.482	0	0.9931	378
20	6	2.069	1.669	0	1.1424	380
21	6	2.074	1.661	0	1.1512	383
22	6	2.197	1.751	0	1.254	384
23	6	2.295	1.766	0	1.1969	382
24	6	2.385	1.916	0	1.3484	381
25	6	2.577	1.857	0	1.1801	372
26	6	2.457	1.857	0	1.2187	376
27	6	2.708	2.302	0	1.716	369
28	6	2.741	2.163	0	1.472	367
29	6	2.833	2.243	0	1.5322	365
30	6	3.016	2.368	0	1.6192	369
31	6	3.225	2.47	0	1.6283	374
32	6	3.154	2.527	0	1.7766	373
33	6	3.232	2.579	0	1.7988	382
34	6	3.375	2.688	0.5191	1.8419	386
35	6	3.44	2.807	0.4962	1.9713	388
36	6	3.473	2.794	0.5149	1.9328	394
37	6	3.681	2.923	0.5	1.9788	403
38	6	3.644	3.019	0.5035	2.1476	403
39	6	3.784	3.25	0.4932	2.3583	397
40	6	3.927	3.372	0.5	2.4834	393
41	6	3.982	3.632	0.4935	2.7971	401
15	7	1.813	1.626	0	1.2889	362
16	7	1.881	1.723	0	1.3637	367
17	7	1.891	1.713	0	1.3629	361
18	7	1.94	1.844	0	1.5399	363
19	7	2.022	1.894	0	1.5423	362
20	7	2.009	1.872	0	1.4962	363
21	7	2.088	2.006	0	1.6377	359
22	7	2.136	2.063	0	1.6882	361
23	7	2.225	2.14	0	1.771	360
24	7	2.249	2.123	0	1.7173	361
25	7	2.335	2.248	0	1.8161	359
26	7	2.445	2.306	0	1.9058	359
27	7	2.45	2.288	0	1.8407	359
28	7	2.5	2.364	0	1.8964	361
29	7	2.523	2.327	0	1.8091	360
30	7	2.618	2.468	0	2.0071	359
31	7	2.549	2.476	0	1.9985	359
32	7	2.697	2.529	0	2.0467	359
33	7	2.736	2.497	0	1.9148	360
34	7	2.757	2.573	0	2.0311	364
35	7	2.836	2.546	0	1.9573	373
36	7	2.789	2.509	0	1.9038	381
37	7	2.912	2.732	0.5664	2.1514	396
38	7	2.939	2.577	0.5439	1.9224	403
39	7	3.005	2.699	0.5259	2.0774	411
40	7	2.993	2.652	0.5259	1.9979	406
41	7	3.099	2.759	0.5167	2.1082	404
42	7	3.204	2.71	0.5081	1.9554	411
43	7	3.261	2.836	0.5159	2.1484	413
44	7	3.328	2.9	0.5194	2.1828	414
42	8	2.26	1.88	0	1.3022	365
43	8	2.39	1.973	0	1.3839	370
44	8	2.44	2.059	0	1.497	377
45	8	2.555	2.036	0	1.3872	361
46	8	2.632	2.243	0	1.6367	361
47	8	2.658	2.286	0	1.6385	362
48	8	2.89	2.289	0	1.5475	358
49	8	2.963	2.439	0	1.7136	359
50	8	3.147	2.555	0	1.8025	356
51	8	3.12	2.632	0	1.8679	359
52	8	3.447	2.989	0	2.129	368
53	8	3.559	3.04	0	2.1564	374
54	8	3.428	2.691	0.6541	1.7754	375
55	8	3.473	3.16	0.6716	2.3786	384
56	8	3.757	3.463	0.6483	2.7037	389
57	8	3.828	3.565	0.6622	2.8484	386
58	8	3.87	3.482	0.66	2.5986	384
42	9	2.034	1.452	0	0.8794	364
43	9	2.024	1.365	0	0.7798	360
44	9	2.205	1.716	0	1.1209	362
45	9	2.08	1.363	0	0.7564	357
46	9	2.191	1.364	0	0.706	360
47	9	2.18	1.404	0	0.7747	364
48	9	2.236	1.265	0	0.5944	364
49	9	2.41	1.682	0	0.97	365
50	9	2.532	1.78	0	1.0702	370
51	9	2.526	1.744	0	1.0446	364
52	9	2.725	1.936	0	1.1568	363
53	9	2.74	1.974	0	1.1861	367
54	9	2.973	1.922	0	1.0616	364
55	9	2.895	1.789	0	0.913	364
56	9	2.986	2.201	0	1.3669	366
57	9	3.111	2.326	0	1.4318	363
58	9	3.291	2.317	0	1.3772	362
59	9	3.334	2.279	0	1.2734	366
60	9	3.506	2.386	0	1.3421	370
61	9	3.455	2.19	0	1.125	376
62	9	3.766	2.768	0.6507	1.6797	384
63	9	3.827	2.787	0.6284	1.6425	388
64	9	3.862	2.689	0.651	1.5268	391
65	9	4.12	2.796	0.6478	1.5353	384
32	10	1.307	0.953	0	0.6275	379
33	10	1.292	0.934	0	0.6211	371
34	10	1.328	1.008	0	0.6687	367
35	10	1.29	0.985	0	0.6639	366
36	10	1.499	1.273	0	1.0382	369
37	10	1.471	1.17	0	0.8164	367
38	10	1.545	1.274	0	0.9152	373
39	10	1.504	1.085	0	0.6667	371
40	10	1.484	1.073	0	0.6699	362
41	10	1.708	1.278	0	0.8583	364
42	10	1.756	1.3	0	0.8054	371
43	10	1.927	1.428	0	0.9107	370
44	10	1.887	1.338	0	0.7951	368
45	10	2.006	1.381	0	0.8349	368
46	10	2.082	1.6	0	1.0339	374
47	10	2.241	1.545	0	0.9364	368
48	10	2.175	1.532	0	0.9263	376
49	10	2.336	1.62	0	0.9793	378
50	10	2.413	1.618	0	0.9335	384
51	10	2.498	1.678	0	1.0102	389
52	10	2.583	1.79	0.53	1.0759	385
53	10	2.484	1.719	0.5521	1.0117	396
54	10	2.693	1.928	0.5481	1.1722	403
55	10	2.561	1.901	0.5455	1.1851	403
56	10	2.643	2.062	0.5098	1.3724	404
57	10	2.791	2.249	0.5278	1.5349	396
58	10	2.69	2.233	0.5192	1.5414	408
59	10	2.837	2.328	0.5273	1.5742	402
60	10	2.721	2.304	0.5429	1.5814	409
61	10	2.803	2.285	0.5413	1.5417	408
32	11	1.655	1.416	0	1.0121	346
33	11	1.676	1.344	0	0.9199	350
34	11	1.803	1.427	0	0.9795	356
35	11	1.671	1.337	0	0.9235	347
36	11	1.711	1.443	0	1.0449	345
37	11	1.817	1.552	0	1.1171	348
38	11	1.963	1.536	0	1.0473	349
39	11	1.97	1.596	0	1.1228	348
40	11	1.912	1.571	0	1.1107	349
41	11	1.998	1.676	0	1.2021	345
42	11	2.096	1.623	0	1.0797	348
43	11	2.118	1.653	0	1.0655	350
44	11	2.334	1.95	0	1.196	348
45	11	2.302	1.703	0	1.0523	350
46	11	2.359	1.747	0	1.1109	349
47	11	2.407	1.848	0	1.2099	348
48	11	2.292	1.724	0	1.0908	347
49	11	2.517	1.898	0	1.2186	352
50	11	2.409	1.912	0	1.2717	353
51	11	2.561	1.914	0	1.2241	362
52	11	2.53	2.022	0	1.3384	368
53	11	2.592	2.168	0.47	1.5086	376
54	11	2.47	2.003	0.5	1.3623	385
55	11	2.511	2.053	0.4639	1.4081	385
56	11	2.71	2.187	0.4571	1.5001	383
57	11	2.832	2.536	0.4545	1.8871	379
42	12	2.357	1.771	0	1.1267	370
43	12	2.409	1.864	0	1.2163	362
44	12	2.421	1.983	0	1.3393	363
45	12	2.482	1.864	0	1.179	357
46	12	2.6	2.026	0	1.3285	358
47	12	2.735	1.99	0	1.2553	358
48	12	2.863	2.185	0	1.3946	360
49	12	2.901	2.189	0	1.3934	358
50	12	2.916	2.179	0	1.3719	371
51	12	2.897	2.063	0	1.2246	373
52	12	3.061	2.265	0	1.3811	378
53	12	3.145	2.148	0	1.23	381
54	12	3.113	2.341	0	1.4793	390
55	12	3.091	2.354	0.45	1.4883	397
56	12	3.393	2.505	0.4427	1.5526	398
57	12	3.389	2.722	0.458	1.8462	409
58	12	3.348	2.531	0.4692	1.602	400
59	12	3.438	2.714	0.4662	1.7777	405
60	12	3.545	2.828	0.4453	1.8823	407
61	12	3.697	2.872	0.4406	1.8707	409
62	12	3.842	3.334	0.4527	2.4127	404
42	13	2.374	1.988	0	1.4453	367
43	13	2.29	1.936	0	1.3799	367
44	13	2.414	1.927	0	1.3114	361
45	13	2.492	1.954	0	1.351	369
46	13	2.412	2.034	0	1.4504	381
47	13	2.618	2.085	0	1.4137	374
48	13	2.639	2.07	0	1.4001	369
49	13	2.786	2.489	0	1.8819	373
50	13	2.674	2.286	0	1.6407	374
51	13	2.958	2.344	0	1.5826	371
52	13	2.94	2.543	0	1.8706	378
53	13	2.955	2.4	0	1.6324	372
54	13	3.077	2.513	0	1.7532	378
55	13	3.235	2.747	0.584	1.9693	381
56	13	3.181	2.906	0.6016	2.2022	386
57	13	3.33	3.234	0.5814	2.6038	385
58	13	3.381	3.173	0.5878	2.4615	384
59	13	3.448	3.408	0.5865	2.7285	382
60	13	3.679	3.461	0.5563	2.6847	378
61	13	3.693	3.441	0.5594	2.6753	379
45	14	1.889	1.692	0	1.2891	364
46	14	1.976	1.809	0	1.377	361
47	14	2.027	1.929	0	1.5297	370
48	14	2.16	1.883	0	1.3618	363
49	14	2.439	2.145	0	1.6045	364
50	14	2.439	2.223	0	1.6877	361
51	14	2.689	2.511	0	1.9429	360
52	14	2.563	2.586	0	2.1544	360
53	14	2.649	2.44	0	1.8993	359
54	14	2.673	2.533	0	2.0191	353
55	14	2.903	2.647	0	0.5423	359
56	14	3.027	2.848	0	2.5913	354
57	14	3.049	3.002	0	2.4413	351
58	14	3.148	3.031	0	2.4194	355
59	14	3.248	3.194	0	0.066	357
60	14	3.403	3.363	0	2.7615	363
61	14	3.522	3.48	0.5515	2.8699	367
62	14	3.593	3.865	0.5468	3.4638	376
63	14	3.584	3.633	0.5683	3.0044	381
64	14	3.572	3.317	0.558	2.5943	385
65	14	3.683	3.637	0.5563	2.947	385
66	14	3.705	3.475	0.5664	2.6815	390
67	14	3.932	3.678	0.5789	2.8354	389
68	14	4.001	3.677	0.5806	2.8437	389
69	14	3.996	3.738	0.5974	2.8758	386
45	15	1.756	1.337	0	0.8423	381
46	15	1.709	1.185	0	0.7078	381
47	15	1.748	1.259	0	0.7914	376
48	15	1.699	1.327	0	0.8767	377
49	15	1.823	1.429	0	0.9523	373
50	15	1.901	1.394	0	0.8889	373
51	15	1.898	1.389	0	0.8905	369
52	15	2.141	1.785	0	1.2835	375
53	15	2.326	1.984	0	1.4639	381
54	15	2.247	1.876	0	1.3558	368
55	15	2.256	1.806	0	1.2431	370
56	15	2.359	1.992	0	1.4219	365
57	15	2.492	2.033	0	1.4368	370
58	15	2.67	2.335	0	1.7689	367
59	15	2.54	2.152	0	1.5522	374
60	15	2.612	2.386	0	1.8843	375
61	15	2.782	2.53	0	2.0002	381
62	15	2.802	2.543	0.5872	2.0386	389
63	15	2.828	2.49	0.5818	1.8066	397
64	15	2.922	2.329	0.5752	1.562	405
65	15	2.944	2.342	0.5614	1.5922	410
66	15	3.053	2.561	0.5678	1.7975	407
67	15	3.067	2.529	0.5546	1.7476	406
59	16	2.821	2.581	0	1.9708	350
60	16	2.753	2.362	0	1.6858	348
61	16	2.918	2.508	0	1.7853	348
62	16	3.067	2.686	0	1.9055	348
63	16	2.975	2.422	0	1.5984	350
64	16	3.271	2.637	0	1.7686	350
65	16	3.28	2.671	0.09449	1.7681	349
66	16	3.13	2.503	0	1.6499	350
67	16	3.387	2.44	0	1.4938	355
68	16	3.256	2.621	0	1.7516	355
69	16	3.243	2.454	0	1.5292	358
70	16	3.348	2.664	0	1.7657	362
71	16	3.276	2.657	0	1.807	370
72	16	3.472	2.715	0.6343	1.7998	371
73	16	3.492	2.677	0.6296	1.7394	379
74	16	3.612	2.783	0.65	1.8256	385
75	16	3.672	2.965	0.6056	2.0156	384
76	16	3.579	2.923	0.6304	1.9731	385
77	16	3.745	3.031	0.6207	2.0473	392
78	16	3.827	3.107	0.6419	2.1238	392
79	16	4.09	3.306	0.5696	2.2375	391
80	16	3.981	3.296	0.5909	2.2707	391
81	16	4.08	3.304	0.5506	2.2424	389
82	16	4.133	3.316	0.5563	2.2325	396
83	16	4.133	3.248	0.5687	2.1087	390
84	16	4.319	3.422	0.5808	2.2631	394
85	16	4.344	3.474	0.5595	2.3091	392
86	16	4.503	3.686	0.569	2.5382	388
59	17	1.68	1.274	0	0.8452	378
60	17	1.593	1.194	0	0.814	376
61	17	1.682	1.292	0	0.8777	380
62	17	1.744	1.367	0	0.9432	376
63	17	1.782	1.324	0	0.8658	378
64	17	1.678	1.274	0	0.8607	363
65	17	1.92	1.48	0	1.0098	363
66	17	1.963	1.506	0	1.0025	373
67	17	1.931	1.46	0	0.9383	362
68	17	2.033	1.409	0	0.8466	360
69	17	2.11	1.705	0	1.1548	358
70	17	2.179	1.845	0	1.3201	353
71	17	2.223	1.75	0	1.2082	355
72	17	2.292	1.75	0	1.1762	351
73	17	2.303	1.866	0	1.3085	349
74	17	2.419	2.101	0	1.5526	358
75	17	2.626	2.049	0	1.3548	360
76	17	2.7	2.089	0	1.3492	364
77	17	2.983	2.227	0	1.4375	367
78	17	3.017	2.165	0.4786	1.3237	377
79	17	2.908	2.213	0.4956	1.3973	384
80	17	3.044	2.29	0.4831	1.4398	386
81	17	3.092	2.459	0.4667	1.628	390
82	17	3.101	2.34	0.5167	1.4862	394
83	17	3.182	2.607	0.4797	1.7447	389
66	19	2.662	1.815	0	1.0279	350
67	19	2.737	1.845	0	1.0223	352
68	19	2.942	2.12	0	1.2694	355
69	19	3.086	2.195	0	1.2978	354
70	19	3.208	2.205	0	1.2698	353
71	19	3.343	2.197	0	1.1954	354
72	19	3.443	2.768	0	1.8471	356
73	19	3.568	2.886	0	1.922	358
74	19	3.62	2.822	0	1.8336	362
75	19	3.693	2.75	0	1.7092	363
76	19	3.818	2.961	0	1.9244	372
77	19	3.858	3.314	0.4832	2.3365	376
78	19	4.1	3.041	0.5316	1.8814	380
79	19	4.214	3.474	0.5276	0.2609	382
80	19	4.264	3.417	0.5333	2.2339	386
62	21	1.499	1.102	0	0.7061	374
63	21	1.382	1.004	0	0.6423	372
64	21	1.658	1.272	0	0.8384	372
65	21	1.669	1.18	0	0.7279	368
66	21	1.545	1.151	0	0.741	364
67	21	1.57	1.18	0	0.7847	358
68	21	1.78	1.34	0	0.8658	358
69	21	1.634	1.305	0	0.8662	357
70	21	1.512	1.15	0	0.7477	357
71	21	1.667	1.311	0	0.86	356
72	21	1.915	1.465	0	0.9617	360
73	21	1.97	1.439	0	0.9061	356
74	21	1.904	1.355	0	0.809	357
75	21	2.088	1.441	0	0.8355	358
76	21	2.104	1.419	0	0.8164	358
77	21	2.126	1.492	0	0.8746	353
78	21	2.075	1.546	0	0.9457	356
79	21	2.27	1.647	0	1.0026	352
80	21	2.159	1.575	0	0.9604	353
81	21	2.32	1.61	0	0.9584	351
82	21	2.258	1.56	0	0.9242	353
83	21	2.436	1.69	0	1.0033	358
84	21	2.369	1.691	0	0.9905	357
85	21	2.369	1.738	0	1.078	355
86	21	2.625	1.856	0.6176	1.0953	368
87	21	2.812	2.193	0.5505	1.2896	377
88	21	2.826	1.875	0.5413	1.0362	381
89	21	2.968	2.085	0.5565	1.2183	386
90	21	3.181	2.235	0.5285	1.3374	387
91	21	3.243	2.13	0.568	1.1904	389
92	21	3.024	2.031	0.5641	1.1162	388
58	22	1.599	1.277	0	0.8947	358
59	22	1.791	1.616	0	0.7744	365
60	22	1.677	1.341	0	0.9333	359
61	22	1.593	1.279	0	0.9124	357
62	22	1.609	1.294	0	0.8768	354
63	22	1.894	1.552	0	1.103	361
64	22	1.902	1.444	0	0.9537	359
65	22	2.003	1.612	0	1.1408	355
66	22	2.027	1.542	0	1.0339	357
67	22	2.024	1.53	0	0.9953	353
68	22	1.998	1.51	0	0.9848	356
69	22	2.311	1.779	0	1.1959	359
70	22	2.246	1.886	0	1.3348	360
71	22	2.322	1.845	0	1.2652	363
72	22	2.278	1.998	0	1.463	364
73	22	2.421	2.019	0	1.4123	364
74	22	2.56	2.179	0	1.5699	371
75	22	2.733	2.195	0	1.5424	373
76	22	2.827	2.449	0	1.8247	381
77	22	2.698	2.308	0.5143	1.6185	385
78	22	2.855	2.489	0.5045	1.8251	388
79	22	2.929	2.44	0.469	1.7316	384
80	22	3.069	2.718	0.5042	2.0404	388
58	23	1.595	1.26	0	0.8554	381
59	23	1.661	1.323	0	0.9122	363
60	23	1.911	1.273	0	1.0494	368
61	23	1.766	1.281	0.1739	0.8274	378
62	23	1.777	1.472	0	1.0714	374
63	23	1.74	1.416	0	0.9934	361
64	23	1.826	1.412	0	0.9277	367
65	23	1.814	1.496	0	1.0507	359
66	23	1.958	1.484	0	0.9574	366
67	23	2.02	1.532	0.1519	0.9845	370
68	23	1.895	1.457	0	0.946	357
69	23	1.93	1.481	0	0.9615	353
70	23	2.002	1.892	0	1.5014	349
71	23	2.092	1.627	0	1.0768	350
72	23	2.184	1.779	0	1.2441	349
73	23	2.143	1.719	0	1.1651	347
74	23	2.246	1.78	0	1.1973	348
75	23	2.347	1.848	0	1.2467	347
76	23	2.482	1.942	0	1.3005	348
77	23	2.384	1.838	0	1.2061	355
78	23	2.563	1.946	0	1.2238	364
79	23	2.715	2.053	0	1.2952	366
80	23	2.741	1.998	0.5566	1.2586	371
81	23	2.643	2.022	0.5882	1.328	382
82	23	2.982	2.646	0.5826	1.9875	381
83	23	3.646	2.391	0.461	2.4279	383
84	23	2.748	2.264	0.6038	1.5283	387
63	24	2.185	1.735	0	1.1644	388
64	24	2.458	1.769	0	1.0641	391
65	24	2.33	1.795	0	1.1613	393
66	24	2.293	1.707	0	1.0441	382
67	24	2.311	1.806	0	1.1577	388
68	24	2.379	1.598	0	0.9017	356
69	24	2.342	1.854	0	1.2194	354
70	24	2.439	1.972	0	1.3243	356
71	24	2.572	1.934	0	1.227	354
72	24	2.58	1.824	0	1.0778	355
73	24	2.606	1.825	0	1.0816	358
74	24	2.626	2.077	0	1.4437	358
75	24	2.651	2.119	0	1.4338	361
76	24	2.894	2.267	0	1.5198	371
77	24	2.922	2.465	0	1.6151	373
78	24	2.727	2.126	0.5849	1.3966	380
79	24	2.894	2.579	0.5446	1.919	386
80	24	2.92	2.295	0.5575	1.521	388
81	24	2.946	2.376	0.5702	1.6331	393
82	24	3.012	2.511	0.5641	1.7471	392
63	25	1.784	1.472	0	1.0256	395
64	25	1.701	1.329	0	0.8613	367
65	25	1.993	1.562	0	1.0851	371
66	25	1.835	1.336	0	0.8518	379
67	25	2.075	1.485	0	0.9549	373
68	25	2.062	1.386	0	0.7914	389
69	25	2.126	1.474	0	0.8796	404
70	25	2.168	1.385	0	0.7544	410
71	25	2.315	1.47	0	0.8017	405
72	25	2.393	1.518	0	0.8105	405
73	25	2.425	1.535	0	0.8065	400
74	25	2.594	1.629	0	0.8647	395
75	25	2.504	1.615	0	0.8774	391
76	25	2.571	1.629	0	0.8954	403
77	25	2.526	1.722	0	0.9844	397
78	25	2.699	1.807	0	1.0223	398
79	25	2.843	1.977	0	1.1524	405
80	25	2.858	1.796	0	0.9367	382
81	25	3.015	1.916	0	1.0094	382
82	25	3.059	1.902	0	0.9834	377
83	25	3.183	2.002	0	1.055	384
84	25	3.132	2.018	0	1.0655	385
85	25	3.244	2.177	0.4762	1.1987	380
86	25	3.387	2.211	0.4733	1.1929	386
87	25	3.249	2.102	0.4841	1.1205	383
88	25	3.448	2.394	0.4812	1.3928	386
89	25	3.463	2.275	0.4776	1.2482	385
90	25	3.528	2.413	0.4706	1.3902	387
91	25	3.668	2.499	0.4789	1.3968	390
92	25	3.668	2.28	0.4892	0	0
93	25	3.763	2.619	0.4897	1.5253	394
62	26	1.815	1.627	0	1.2525	363
63	26	1.857	1.733	0	1.4048	370
64	26	1.927	1.752	0	1.4036	377
65	26	1.954	1.784	0	1.3799	370
66	26	1.974	1.642	0	1.1759	371
67	26	2.042	1.658	0	1.1587	369
68	26	2.131	1.628	0	1.0632	377
69	26	2.171	1.702	0	1.1875	373
70	26	2.3	1.854	0	1.2532	373
71	26	2.404	1.994	0	1.3989	375
72	26	2.442	2.038	0	1.4298	371
73	26	2.544	1.942	0	1.2467	373
74	26	2.644	2.097	0	1.3879	372
75	26	2.642	2.265	0	1.5979	371
76	26	2.758	2.322	0	1.6259	370
77	26	2.856	2.374	0	1.6544	370
78	26	3.084	2.653	0	1.971	371
79	26	3.095	2.627	0	1.9114	376
80	26	3.115	2.701	0.4463	1.9968	385
81	26	3.308	2.794	0.4922	1.9641	391
82	26	3.383	2.774	0.4733	1.9012	396
83	26	3.545	2.937	0.4745	2.0239	394
84	26	3.562	3.05	0.4565	2.1417	396
85	26	3.541	3.213	0.438	2.4142	392
62	27	2.4	2.086	0	1.5365	367
63	27	2.47	2.112	0.1146	1.5315	363
64	27	2.471	2.085	0	1.5275	364
65	27	2.615	2.238	0	1.6546	369
66	27	2.43	2.054	0	1.4899	378
67	27	2.558	1.999	0	1.3255	370
68	27	2.578	1.95	0	1.2442	364
69	27	2.678	2.052	0	1.3198	366
70	27	2.755	2.214	0	1.5258	378
71	27	2.838	2.104	0	1.3019	375
72	27	2.653	2.168	0.7087	1.479	378
73	27	2.862	2.26	0.6937	1.5264	381
74	27	2.904	2.348	0.6875	1.5692	387
75	27	3.015	2.35	0.6923	1.5292	379
76	27	3.021	2.368	0.6752	1.5441	377
70	28	2.61	2.244	0	1.6489	348
71	28	2.857	2.457	0	1.8289	348
72	28	2.664	2.437	0	1.873	348
73	28	2.711	2.481	0	1.8968	347
74	28	3.016	2.786	0	2.198	345
75	28	2.921	2.646	0	2.0232	347
76	28	2.962	2.716	0	2.0986	349
77	28	3.119	2.931	0	2.2958	356
78	28	3.026	2.704	0.6496	2.0133	362
79	28	3.261	2.768	0.6667	2.0476	369
80	28	3.399	2.893	0.6794	2.1347	375
81	28	3.379	2.929	0.6641	2.1447	383
82	28	3.508	3.048	0.6838	2.2488	384
83	28	3.413	2.888	0.6439	2.0463	389
84	28	3.582	3.077	0.6739	2.2171	387
70	29	1.921	1.792	0	1.4452	366
71	29	1.906	1.717	0	1.3453	361
72	29	1.863	1.626	0	1.2475	358
73	29	1.952	1.731	0	1.367	361
74	29	2.201	1.924	0	1.4636	360
75	29	2.219	1.896	0	1.3849	363
76	29	2.179	1.918	0	1.4646	357
77	29	2.259	1.977	0	1.4936	355
78	29	2.301	1.937	0	1.3939	355
79	29	2.486	2.136	0	1.5838	355
80	29	2.594	2.284	0	1.7156	354
81	29	2.81	2.679	0	2.1941	357
82	29	2.803	2.446	0	1.8372	350
83	29	3.009	2.961	0	2.4702	355
84	29	2.956	2.626	0	1.9724	357
85	29	3.003	2.874	0	2.3314	366
86	29	2.967	2.524	0	1.8343	375
87	29	3.009	2.598	0.4701	1.8705	393
88	29	2.915	2.52	0.4867	1.8068	394
89	29	3.017	2.495	0.4615	1.7482	403
90	29	3.456	3.184	0.4701	2.5048	409
68	30	2.017	1.431	0	0.8745	366
69	30	1.84	1.331	0	0.8319	362
70	30	2.083	1.426	0	0.7951	364
71	30	2.138	1.475	0	0.8613	368
72	30	2.136	1.361	0	0.7395	363
73	30	2.168	1.281	0	0.6453	365
74	30	2.324	1.643	0	1.0001	367
75	30	2.313	1.715	0	1.0681	367
76	30	2.402	1.484	0	0.7721	360
77	30	2.372	1.584	0	0.899	361
78	30	2.37	1.691	0	1.0014	359
79	30	2.399	1.683	0	0.9699	360
80	30	2.557	1.699	0	0.9448	363
81	30	2.622	1.777	0	1.0232	363
82	30	2.74	1.903	0	1.1251	367
83	30	2.812	1.891	0	1.0273	370
84	30	2.865	1.959	0	1.1338	380
85	30	3.076	2.113	0.4958	1.2263	393
86	30	2.992	2.109	0.5	1.2564	397
87	30	3.196	2.552	0.5161	1.7514	398
88	30	3.386	2.776	0.4962	1.9495	397
89	30	3.233	2.643	0.496	1.7964	401
90	30	3.381	2.605	0.4198	1.7605	400
91	30	3.527	2.725	0.4706	1.7692	397
68	31	1.48	1.122	0	0.7189	377
69	31	1.579	1.219	0	0.8174	376
70	31	1.679	1.191	0	0.7466	382
71	31	1.579	1.293	0	0.9193	388
72	31	1.696	1.349	0	0.9222	387
73	31	1.706	1.373	0	0.9588	395
74	31	1.791	1.444	0	0.9968	392
75	31	1.776	1.45	0	1.012	393
76	31	1.753	1.44	0	0.9815	386
77	31	1.729	1.466	0	1.0562	386
78	31	1.807	1.418	0	0.9665	389
79	31	1.92	1.572	0	1.093	389
80	31	2.025	1.738	0	1.3103	390
81	31	2.059	1.841	0	1.3896	384
82	31	2.133	1.847	0	1.3594	376
83	31	3.264	1.855	0.6299	2.2318	397
84	31	2.368	2.095	0	1.564	390
85	31	2.347	2.085	0	1.5523	386
86	31	2.425	2.165	0	1.5997	392
87	31	2.384	2.168	0	1.6463	398
88	31	2.389	2.057	0.6667	1.4914	409
89	31	2.576	2.293	0.67	1.6869	417
90	31	2.581	2.209	0.66	1.5917	422
91	31	2.759	2.397	0.6542	1.7633	422
92	31	2.909	2.589	0.646	1.9173	428
87	33	2.078	1.614	0	1.1286	355
88	33	2.164	1.827	0	1.3727	360
89	33	2.153	1.767	0	1.275	352
90	33	2.289	1.88	0	1.327	351
91	33	2.418	2	0	1.4078	361
92	33	2.527	2.261	0	1.7003	376
93	33	2.569	2.084	0	1.4337	373
94	33	2.677	2.074	0.5481	1.3625	379
95	33	2.704	1.95	0.581	1.1928	388
96	33	2.826	2.114	0.5413	1.3459	387
97	33	2.927	2.27	0.5664	1.4722	388
98	33	3.014	2.362	0.5556	1.5718	389
99	33	3.097	2.266	0.575	1.4362	394
