# Supplementary material for: Single-cell growth inference of Corynebacterium glutamicum reveals asymptotically linear growth
Source: eLife. 2021 Oct 4;10:e70106. doi: 10.7554/eLife.70106 (PMC8594916; doi:10.7554/eLife.70106)
Supplement: Source data 2. [file elife-70106-data2.zip › Data_all/Delta rodA DivIVA labelled/delta_roda_6_diviva.csv]

frame	Id	Length	Area	Septum position	Volume	DivIVA signal center
1	1	4.369	4.529	0.432	3.9439	415
2	1	4.43	4.609	0.4327	4.0876	410
3	1	4.596	4.904	0.4438	4.3427	409
4	1	4.508	4.94	0.4253	4.5579	420
5	1	4.616	4.926	0.427	4.4137	421
6	1	4.655	5.117	0.4222	4.7116	425
7	1	4.754	5.101	0.4076	4.5429	420
8	1	4.989	5.306	0.4145	4.7616	425
9	1	5.035	5.563	0.4103	5.1106	427
10	1	5.111	5.546	0.404	4.9868	427
11	1	5.249	5.832	0.6207	5.3673	430
12	1	5.383	5.772	0.6058	5.1612	426
13	1	5.595	6.029	0.5833	5.3906	421
14	1	5.638	6.162	0.578	5.6298	418
15	2	3.751	3.351	0.6	2.4659	423
16	2	3.751	2.529	0.6405	0	0
17	2	4.051	3.256	0.6369	2.1731	422
18	2	4.066	3.305	0.414	2.2024	426
19	2	4.325	3.542	0.4012	2.4349	427
20	2	4.325	2.838	0.4094	0	0
21	2	4.482	3.606	0.4046	2.4259	442
22	2	4.549	3.85	0.4034	2.6943	437
23	2	4.792	3.988	0.4	2.737	434
15	3	2.197	1.782	0	1.2289	380
16	3	2.245	1.76	0	1.1392	379
17	3	2.199	1.633	0	1.025	372
18	3	2.307	1.75	0	1.1131	373
19	3	2.408	1.926	0	1.2949	365
20	3	2.423	1.836	0	1.1575	362
21	3	2.562	2.108	0	1.4528	362
22	3	2.677	2.264	0	1.5898	363
23	3	2.585	2.125	0	1.4326	357
24	3	2.901	2.428	0	1.7131	366
25	3	2.937	2.267	0	1.4432	361
26	3	2.973	2.278	0	1.4623	356
27	3	3.223	2.464	0	1.56	350
28	3	3.318	2.516	0	1.5613	352
29	3	3.224	2.436	0	1.514	360
30	3	3.376	2.608	0.4962	1.6869	360
31	3	3.422	3.043	0.5	2.2406	373
32	3	3.47	2.636	0.5299	1.6693	376
33	3	3.36	2.658	0.5077	1.7275	382
34	3	3.488	2.85	0.5185	1.9231	385
35	3	3.678	2.938	0.493	1.9237	388
36	3	3.766	2.954	0.5068	1.9219	390
24	4	2.084	1.645	0	1.1114	360
25	4	2.023	1.566	0	1.0142	356
26	4	2.199	1.671	0	1.099	359
27	4	2.198	1.757	0	1.1883	357
28	4	2.286	1.723	0	1.0961	354
29	4	2.331	1.781	0	1.1672	354
30	4	2.33	1.835	0	1.227	356
31	4	2.306	1.882	0	1.2949	355
32	4	2.289	1.919	0	1.3499	356
33	4	2.579	2.138	0	1.5138	357
34	4	2.536	2.079	0	1.4693	354
35	4	2.547	2.221	0	1.6614	355
36	4	2.631	2.3	0	1.7067	355
37	4	2.725	2.374	0	1.7641	359
38	4	2.85	2.446	0	1.7941	355
39	4	2.806	2.416	0	1.7412	355
40	4	2.877	2.393	0	1.6652	354
41	4	3.105	2.83	0	2.1842	360
42	4	3.217	2.77	0	2.0389	355
43	4	3.305	2.721	0	1.916	363
44	4	3.419	2.839	0	2.0149	368
45	4	3.378	2.933	0.5115	2.1693	376
46	4	3.567	2.938	0.5	2.0576	378
47	4	3.634	3.033	0.4929	2.1675	385
48	4	3.71	3.1	0.5105	2.2357	386
49	4	3.674	2.963	0.5	2.0519	392
50	4	3.742	3.002	0.4966	2.0067	397
24	5	3.051	2.564	0.6271	1.7804	430
25	5	3.109	2.544	0.6333	1.7452	434
26	5	3.067	2.708	0.6387	1.9482	429
27	5	3.276	2.914	0.6378	2.1431	422
28	5	3.455	2.877	0.6642	2.0006	425
29	5	3.326	2.909	0.6434	2.0796	422
30	5	3.674	3.15	0.6268	2.2383	413
31	5	3.59	3.093	0.6547	2.2135	411
32	5	3.761	3.793	0.6483	3.1348	409
33	5	3.785	3.405	0.6575	2.5063	411
34	5	3.879	3.437	0.6533	2.5181	406
35	5	3.842	3.204	0.6486	2.2116	417
36	5	4.057	3.589	0.6306	2.592	422
37	5	4.117	3.676	0.6352	2.7063	413
38	5	4.194	3.575	0.6111	2.5114	420
39	5	4.374	3.654	0.6154	2.5094	433
40	5	4.531	4.134	0.5943	3.1407	419
41	5	4.649	4.101	0.6	2.9965	421
42	5	4.72	4.07	0.5934	2.8555	430
37	6	2.067	1.623	0	1.0882	359
38	6	2.195	1.763	0	1.2498	363
39	6	2.131	1.693	0	1.1349	359
40	6	2.281	1.699	0	1.0659	355
41	6	2.264	1.789	0	1.1791	357
42	6	2.345	1.831	0	1.1889	357
43	6	2.587	2.149	0	1.4996	353
44	6	2.707	2.235	0	1.5962	352
45	6	2.684	2.165	0	1.4894	348
46	6	2.961	2.292	0	1.5332	346
47	6	2.778	2.348	0	1.6518	346
48	6	3.093	2.399	0	1.5763	343
49	6	3.18	2.465	0	1.6526	350
50	6	3.295	2.478	0	1.5807	350
51	6	3.315	2.553	0	1.6509	359
52	6	3.323	2.541	0.5194	1.6311	363
53	6	3.408	2.553	0.5303	1.6319	368
54	6	3.353	2.673	0.5154	1.7763	372
55	6	3.645	2.934	0.5035	1.9517	374
56	6	3.77	3.028	0.5205	2.0416	374
37	7	2.128	1.532	0	0.9141	346
38	7	2.271	1.58	0	0.9286	345
39	7	2.206	1.625	0	0.9988	344
40	7	2.274	1.719	0	1.1076	343
41	7	2.371	1.866	0	1.2546	345
42	7	2.43	1.612	0	0.9138	339
43	7	2.605	1.862	0	1.1062	344
44	7	2.648	1.636	0	0.8325	342
45	7	2.786	1.949	0	1.1454	344
46	7	2.82	2.051	0	1.2172	343
47	7	2.797	1.975	0	1.1395	341
48	7	3.015	2.176	0	1.3065	341
49	7	3.029	2.205	0	1.3241	345
50	7	3.07	2.308	0	1.4244	345
51	7	3.258	2.499	0	1.5799	353
52	7	3.427	2.632	0.5113	1.6691	361
53	7	3.487	2.508	0.5259	1.4756	368
54	7	3.566	2.782	0.4928	1.8037	376
55	7	3.691	2.87	0.5035	1.8655	379
56	7	3.626	3.049	0.5	2.1266	380
57	7	3.711	2.707	0.4965	1.6335	382
51	8	2.145	1.818	0	1.3088	346
52	8	2.188	1.932	0	1.405	347
53	8	2.121	1.846	0	1.3655	349
54	8	2.417	1.844	0	1.7164	348
55	8	2.332	1.964	0	1.4108	344
56	8	2.571	2.018	0	1.3564	345
57	8	2.533	2.111	0	1.4489	346
58	8	2.596	2.103	0	1.4297	344
59	8	2.726	2.137	0	1.4042	346
60	8	2.717	2.195	0	1.4817	350
61	8	2.795	2.137	0	1.3697	362
62	8	2.946	2.227	0	1.4076	364
63	8	3.045	2.363	0.6186	1.5404	366
64	8	3.069	2.36	0.6471	1.5186	378
65	8	3.197	2.661	0.6048	1.8672	380
66	8	3.224	2.583	0.632	1.7157	382
67	8	3.389	2.487	0.6336	1.5409	386
68	8	3.477	2.8	0.6343	1.8756	384
43	10	3.088	2.489	0.6667	1.673	406
44	10	3.276	2.855	0.6457	2.095	394
45	10	3.29	2.797	0.6378	1.9643	391
46	10	3.536	2.965	0.6423	2.0862	390
47	10	3.475	2.888	0.6567	1.9767	380
48	10	3.653	2.987	0.6738	1.9943	399
49	10	3.879	3.243	0.6667	2.2097	401
50	10	4.022	3.256	0.6516	2.1579	409
43	11	2.037	1.719	0	1.2378	360
44	11	2.125	1.898	0	1.4598	356
45	11	2.138	1.966	0	1.527	352
46	11	2.238	2.042	0	1.5744	357
47	11	2.346	2.04	0	1.5391	359
48	11	2.473	2.206	0	1.6537	357
49	11	2.518	2.248	0	1.687	360
50	11	2.495	2.195	0	1.6284	353
51	11	2.652	2.322	0	1.7033	353
52	11	2.834	2.846	0	2.333	357
53	11	2.708	2.513	0	1.9023	357
54	11	2.914	2.523	0	1.8309	357
55	11	2.864	2.452	0	1.7366	361
56	11	2.942	2.509	0.5614	1.7741	367
57	11	3.052	2.72	0.5508	1.9989	384
58	11	3.244	3.198	0.544	2.5933	394
59	11	3.175	2.78	0.5528	2.0234	400
60	11	3.261	2.995	0.5635	2.2742	402
61	11	3.324	2.901	0.5659	2.1036	400
57	12	2.186	1.727	0	1.1321	345
58	12	2.273	1.795	0	1.1821	343
59	12	2.284	1.827	0	1.226	341
60	12	2.505	1.957	0	1.2777	342
61	12	2.55	2.109	0	1.43	341
62	12	2.563	2.159	0	1.4927	342
63	12	2.725	2.237	0	1.5568	338
64	12	2.903	2.449	0	1.7451	340
65	12	3.048	2.449	0	1.6418	338
66	12	3.116	2.575	0	1.7777	337
67	12	3.22	2.667	0	1.8703	340
68	12	3.21	2.877	0	2.1594	340
69	12	3.581	3.139	0	2.276	340
70	12	3.437	3.028	0	2.1895	341
71	12	3.461	3.146	0	2.3803	344
72	12	3.418	2.948	0.5	2.1364	349
73	12	3.593	3.23	0.4964	2.4011	355
74	12	3.631	3.17	0.4786	2.3094	361
75	12	3.697	3.442	0.5245	2.6533	361
76	12	3.772	3.663	0.4932	2.9609	368
77	12	3.796	3.459	0.4966	2.6097	364
78	12	4.014	3.761	0.5032	2.9151	362
57	13	1.937	1.425	0	0.909	344
58	13	1.983	1.536	0	0.992	349
59	13	1.996	1.535	0	1.0098	347
60	13	2.093	1.508	0	0.9473	345
61	13	2.089	1.522	0	0.9623	347
62	13	2.225	1.661	0	1.0713	350
63	13	2.243	1.514	0	0.8739	346
64	13	2.421	1.745	0	1.0517	347
65	13	2.445	1.711	0	0.987	349
66	13	2.576	1.798	0	1.0534	342
67	13	2.68	2.01	0	1.2666	341
68	13	2.768	1.882	0	1.0814	342
69	13	2.724	2.061	0	1.301	343
70	13	2.841	2.067	0	1.2615	346
71	13	3.014	2.241	0	1.3898	349
72	13	3.177	2.237	0	1.3203	350
73	13	3.207	2.309	0	1.4008	357
74	13	3.216	2.474	0.5323	1.6251	361
75	13	3.316	2.562	0.5	1.6584	365
76	13	3.385	2.533	0.5191	1.5721	366
77	13	3.466	2.419	0.5597	1.4398	369
78	13	3.555	2.778	0.5474	1.7803	366
79	13	3.713	2.676	0.5139	1.5921	365
80	13	3.813	2.452	0.517	1.3335	367
81	13	4.018	2.738	0.5226	1.596	366
82	13	4.084	2.832	0.519	1.6803	362
